# Supplementary material for: Genome-scale metabolic modeling and in silico analysis of opportunistic skin pathogen Cutibacterium acnes
Source: Front Cell Infect Microbiol. 2023 Jul 13;13:1099314. doi: 10.3389/fcimb.2023.1099314 (PMC10374032; doi:10.3389/fcimb.2023.1099314)
Supplement: Supplementary Data Sheet 2 [file DataSheet_2.zip › Supplementary_Data_Sheet_2.xml]

<?xml version="1.0" encoding="UTF-8"?>
<sbml xmlns="http://www.sbml.org/sbml/level3/version1/core" xmlns:fbc="http://www.sbml.org/sbml/level3/version1/fbc/version2" xmlns:groups="http://www.sbml.org/sbml/level3/version1/groups/version1" level="3" version="1" fbc:required="false" groups:required="false">
  <model id="COBRAModel" name="Model Exported from COBRA Toolbox" fbc:strict="true">
    <listOfUnitDefinitions>
      <unitDefinition id="mmol_per_gDW_per_hr">
        <listOfUnits>
          <unit kind="mole" exponent="1" scale="-3" multiplier="1"/>
          <unit kind="gram" exponent="-1" scale="0" multiplier="1"/>
          <unit kind="second" exponent="-1" scale="0" multiplier="3600"/>
        </listOfUnits>
      </unitDefinition>
    </listOfUnitDefinitions>
    <listOfCompartments>
      <compartment metaid="c" id="c" constant="false"/>
    </listOfCompartments>
    <listOfSpecies>
      <species metaid="M_10fthf_c__91__c__93__" id="M_10fthf_c__91__c__93__" name="10-Formyltetrahydrofolate" compartment="c" hasOnlySubstanceUnits="false" boundaryCondition="false" constant="false" fbc:chemicalFormula="C20H21N7O7"/>
      <species metaid="M_10fthfglu__L_c__91__c__93__" id="M_10fthfglu__L_c__91__c__93__" compartment="c" hasOnlySubstanceUnits="false" boundaryCondition="false" constant="false" fbc:chemicalFormula="C25H27N8O10"/>
      <species metaid="M_13dpg_c__91__c__93__" id="M_13dpg_c__91__c__93__" name="3-Phospho-D-glyceroyl phosphate" compartment="c" hasOnlySubstanceUnits="false" boundaryCondition="false" constant="false" fbc:chemicalFormula="C3H4O10P2"/>
      <species metaid="M_14glucan_c__91__c__93__" id="M_14glucan_c__91__c__93__" compartment="c" hasOnlySubstanceUnits="false" boundaryCondition="false" constant="false" fbc:chemicalFormula="C6H10O5"/>
      <species metaid="M_15dap_c__91__c__93__" id="M_15dap_c__91__c__93__" name="1,5-Diaminopentane" compartment="c" hasOnlySubstanceUnits="false" boundaryCondition="false" constant="false" fbc:chemicalFormula="C5H16N2"/>
      <species metaid="M_1p3h5c_c__91__c__93__" id="M_1p3h5c_c__91__c__93__" compartment="c" hasOnlySubstanceUnits="false" boundaryCondition="false" constant="false" fbc:chemicalFormula="C5H7NO3"/>
      <species metaid="M_1pyr5c_c__91__c__93__" id="M_1pyr5c_c__91__c__93__" name="1-Pyrroline-5-carboxylate" compartment="c" hasOnlySubstanceUnits="false" boundaryCondition="false" constant="false" fbc:chemicalFormula="C5H6NO2"/>
      <species metaid="M_23camp_c__91__c__93__" id="M_23camp_c__91__c__93__" compartment="c" hasOnlySubstanceUnits="false" boundaryCondition="false" constant="false" fbc:chemicalFormula="C10H11N5O6P"/>
      <species metaid="M_23camp_e__91__c__93__" id="M_23camp_e__91__c__93__" name="2&apos;,3&apos;-Cyclic AMP" compartment="c" hasOnlySubstanceUnits="false" boundaryCondition="false" constant="false" fbc:chemicalFormula="C10H11N5O6P"/>
      <species metaid="M_23ccmp_c__91__c__93__" id="M_23ccmp_c__91__c__93__" compartment="c" hasOnlySubstanceUnits="false" boundaryCondition="false" constant="false" fbc:chemicalFormula="C9H11N3O7P"/>
      <species metaid="M_23ccmp_e__91__c__93__" id="M_23ccmp_e__91__c__93__" name="2&apos;,3&apos;-Cyclic CMP" compartment="c" hasOnlySubstanceUnits="false" boundaryCondition="false" constant="false" fbc:chemicalFormula="C9H11N3O7P"/>
      <species metaid="M_23cgmp_c__91__c__93__" id="M_23cgmp_c__91__c__93__" compartment="c" hasOnlySubstanceUnits="false" boundaryCondition="false" constant="false" fbc:chemicalFormula="C10H11N5O7P"/>
      <species metaid="M_23cgmp_e__91__c__93__" id="M_23cgmp_e__91__c__93__" name="2&apos;,3&apos;-Cyclic GMP" compartment="c" hasOnlySubstanceUnits="false" boundaryCondition="false" constant="false" fbc:chemicalFormula="C10H11N5O7P"/>
      <species metaid="M_23cump_c__91__c__93__" id="M_23cump_c__91__c__93__" compartment="c" hasOnlySubstanceUnits="false" boundaryCondition="false" constant="false" fbc:chemicalFormula="C9H10N2O8P"/>
      <species metaid="M_23cump_e__91__c__93__" id="M_23cump_e__91__c__93__" name="2&apos;,3&apos;-Cyclic UMP" compartment="c" hasOnlySubstanceUnits="false" boundaryCondition="false" constant="false" fbc:chemicalFormula="C9H10N2O8P"/>
      <species metaid="M_23dhdp_c__91__c__93__" id="M_23dhdp_c__91__c__93__" name="2,3-Dihydrodipicolinate" compartment="c" hasOnlySubstanceUnits="false" boundaryCondition="false" constant="false" fbc:chemicalFormula="C7H5NO4"/>
      <species metaid="M_23dhmb_c__91__c__93__" id="M_23dhmb_c__91__c__93__" name="(R)-2,3-Dihydroxy-3-methylbutanoate" compartment="c" hasOnlySubstanceUnits="false" boundaryCondition="false" constant="false" fbc:chemicalFormula="C5H9O4"/>
      <species metaid="M_23dhmp_c__91__c__93__" id="M_23dhmp_c__91__c__93__" name="(R)-2,3-Dihydroxy-3-methylpentanoate" compartment="c" hasOnlySubstanceUnits="false" boundaryCondition="false" constant="false" fbc:chemicalFormula="C6H11O4"/>
      <species metaid="M_25aics_c__91__c__93__" id="M_25aics_c__91__c__93__" name="(S)-2-[5-Amino-1-(5-phospho-D-ribosyl)imidazole-4-carboxamido]succinate" compartment="c" hasOnlySubstanceUnits="false" boundaryCondition="false" constant="false" fbc:chemicalFormula="C13H15N4O12P"/>
      <species metaid="M_25dhpp_c__91__c__93__" id="M_25dhpp_c__91__c__93__" name="2 5 Diamino 6 hydroxy 4  5  phosphoribosylamino  pyrimidine C9H14N5O8P" compartment="c" hasOnlySubstanceUnits="false" boundaryCondition="false" constant="false" fbc:chemicalFormula="C9H14N5O8P"/>
      <species metaid="M_25dkglcn_c__91__c__93__" id="M_25dkglcn_c__91__c__93__" name="2,5-diketo-D-gluconate" compartment="c" hasOnlySubstanceUnits="false" boundaryCondition="false" constant="false" fbc:chemicalFormula="C6H7O7"/>
      <species metaid="M_26dap_LL_c__91__c__93__" id="M_26dap_LL_c__91__c__93__" name="LL-2,6-Diaminoheptanedioate" compartment="c" hasOnlySubstanceUnits="false" boundaryCondition="false" constant="false" fbc:chemicalFormula="C7H14N2O4"/>
      <species metaid="M_26dap__M_c__91__c__93__" id="M_26dap__M_c__91__c__93__" name="Meso-2,6-Diaminoheptanedioate" compartment="c" hasOnlySubstanceUnits="false" boundaryCondition="false" constant="false" fbc:chemicalFormula="C7H14N2O4"/>
      <species metaid="M_2ahbut_c__91__c__93__" id="M_2ahbut_c__91__c__93__" name="(S)-2-Aceto-2-hydroxybutanoate" compartment="c" hasOnlySubstanceUnits="false" boundaryCondition="false" constant="false" fbc:chemicalFormula="C6H9O4"/>
      <species metaid="M_2ahethmpp_c__91__c__93__" id="M_2ahethmpp_c__91__c__93__" compartment="c" hasOnlySubstanceUnits="false" boundaryCondition="false" constant="false" fbc:chemicalFormula="C14H20N4O8P2S"/>
      <species metaid="M_2ahhmp_c__91__c__93__" id="M_2ahhmp_c__91__c__93__" name="2 Amino 4 hydroxy 6 hydroxymethyl 7 8 dihydropteridine C7H9N5O2" compartment="c" hasOnlySubstanceUnits="false" boundaryCondition="false" constant="false" fbc:chemicalFormula="C7H9N5O2"/>
      <species metaid="M_2amsa_c__91__c__93__" id="M_2amsa_c__91__c__93__" name="2-Aminomalonate semialdehyde" compartment="c" hasOnlySubstanceUnits="false" boundaryCondition="false" constant="false" fbc:chemicalFormula="C3H5NO3"/>
      <species metaid="M_2aobut_c__91__c__93__" id="M_2aobut_c__91__c__93__" name="L-2-Amino-3-oxobutanoate" compartment="c" hasOnlySubstanceUnits="false" boundaryCondition="false" constant="false" fbc:chemicalFormula="C4H7NO3"/>
      <species metaid="M_2cpr5p_c__91__c__93__" id="M_2cpr5p_c__91__c__93__" name="1-(2-Carboxyphenylamino)-1-deoxy-D-ribulose 5-phosphate" compartment="c" hasOnlySubstanceUnits="false" boundaryCondition="false" constant="false" fbc:chemicalFormula="C12H13NO9P"/>
      <species metaid="M_2dda7p_c__91__c__93__" id="M_2dda7p_c__91__c__93__" name="2-Dehydro-3-deoxy-D-arabino-heptonate 7-phosphate" compartment="c" hasOnlySubstanceUnits="false" boundaryCondition="false" constant="false" fbc:chemicalFormula="C7H10O10P"/>
      <species metaid="M_2ddg6p_c__91__c__93__" id="M_2ddg6p_c__91__c__93__" name="2-Dehydro-3-deoxy-D-gluconate 6-phosphate" compartment="c" hasOnlySubstanceUnits="false" boundaryCondition="false" constant="false" fbc:chemicalFormula="C6H8O9P"/>
      <species metaid="M_2ddglcn_c__91__c__93__" id="M_2ddglcn_c__91__c__93__" name="2-Dehydro-3-deoxy-D-gluconate" compartment="c" hasOnlySubstanceUnits="false" boundaryCondition="false" constant="false" fbc:chemicalFormula="C6H9O6"/>
      <species metaid="M_2dhglcn_e__91__c__93__" id="M_2dhglcn_e__91__c__93__" name="2-Dehydro-D-gluconate" compartment="c" hasOnlySubstanceUnits="false" boundaryCondition="false" constant="false" fbc:chemicalFormula="C6H9O7"/>
      <species metaid="M_2dhguln_c__91__c__93__" id="M_2dhguln_c__91__c__93__" name="2-Dehydro-L-gulonate" compartment="c" hasOnlySubstanceUnits="false" boundaryCondition="false" constant="false" fbc:chemicalFormula="C6H9O7"/>
      <species metaid="M_2dhp_c__91__c__93__" id="M_2dhp_c__91__c__93__" name="2-Dehydropantoate" compartment="c" hasOnlySubstanceUnits="false" boundaryCondition="false" constant="false" fbc:chemicalFormula="C6H9O4"/>
      <species metaid="M_2dmmq8_c__91__c__93__" id="M_2dmmq8_c__91__c__93__" compartment="c" hasOnlySubstanceUnits="false" boundaryCondition="false" constant="false" fbc:chemicalFormula="C50H70O2"/>
      <species metaid="M_2dmmql8_c__91__c__93__" id="M_2dmmql8_c__91__c__93__" compartment="c" hasOnlySubstanceUnits="false" boundaryCondition="false" constant="false" fbc:chemicalFormula="C50H72O2"/>
      <species metaid="M_2dr1p_c__91__c__93__" id="M_2dr1p_c__91__c__93__" name="2-Deoxy-D-ribose 1-phosphate" compartment="c" hasOnlySubstanceUnits="false" boundaryCondition="false" constant="false" fbc:chemicalFormula="C5H9O7P"/>
      <species metaid="M_2dr5p_c__91__c__93__" id="M_2dr5p_c__91__c__93__" name="2-Deoxy-D-ribose 5-phosphate" compartment="c" hasOnlySubstanceUnits="false" boundaryCondition="false" constant="false" fbc:chemicalFormula="C5H9O7P"/>
      <species metaid="M_2fe1s_c__91__c__93__" id="M_2fe1s_c__91__c__93__" name="[2Fe-1S] desulfurated iron-sulfur cluster" compartment="c" hasOnlySubstanceUnits="false" boundaryCondition="false" constant="false" fbc:chemicalFormula="SFe2"/>
      <species metaid="M_2fe2s_c__91__c__93__" id="M_2fe2s_c__91__c__93__" name="[2Fe-2S] iron-sulfur cluster" compartment="c" hasOnlySubstanceUnits="false" boundaryCondition="false" constant="false" fbc:chemicalFormula="S2Fe2"/>
      <species metaid="M_2fe2s_e__91__c__93__" id="M_2fe2s_e__91__c__93__" name="2fe2s" compartment="c" hasOnlySubstanceUnits="false" boundaryCondition="false" constant="false" fbc:chemicalFormula="S2Fe2"/>
      <species metaid="M_2hh24dd_c__91__c__93__" id="M_2hh24dd_c__91__c__93__" name="2-Hydroxyhepta-2-4-dienedioate" compartment="c" hasOnlySubstanceUnits="false" boundaryCondition="false" constant="false" fbc:chemicalFormula="C7H6O5"/>
      <species metaid="M_2hxmp_c__91__c__93__" id="M_2hxmp_c__91__c__93__" name="2  Hydroxymethyl phenol C7H8O2" compartment="c" hasOnlySubstanceUnits="false" boundaryCondition="false" constant="false" fbc:chemicalFormula="C7H8O2"/>
      <species metaid="M_2hxmp_e__91__c__93__" id="M_2hxmp_e__91__c__93__" name="2  Hydroxymethyl phenol C7H8O2" compartment="c" hasOnlySubstanceUnits="false" boundaryCondition="false" constant="false" fbc:chemicalFormula="C7H8O2"/>
      <species metaid="M_2ins_c__91__c__93__" id="M_2ins_c__91__c__93__" name="2-Inosose" compartment="c" hasOnlySubstanceUnits="false" boundaryCondition="false" constant="false" fbc:chemicalFormula="C6H10O6"/>
      <species metaid="M_2ippm_c__91__c__93__" id="M_2ippm_c__91__c__93__" name="2-Isopropylmaleate" compartment="c" hasOnlySubstanceUnits="false" boundaryCondition="false" constant="false" fbc:chemicalFormula="C7H8O4"/>
      <species metaid="M_2mahmp_c__91__c__93__" id="M_2mahmp_c__91__c__93__" name="2-Methyl-4-amino-5-hydroxymethylpyrimidine diphosphate" compartment="c" hasOnlySubstanceUnits="false" boundaryCondition="false" constant="false" fbc:chemicalFormula="C6H8N3O7P2"/>
      <species metaid="M_2mb2coa_c__91__c__93__" id="M_2mb2coa_c__91__c__93__" compartment="c" hasOnlySubstanceUnits="false" boundaryCondition="false" constant="false" fbc:chemicalFormula="C26H38N7O17P3S"/>
      <species metaid="M_2mbcoa_c__91__c__93__" id="M_2mbcoa_c__91__c__93__" name="2-Methylbutanoyl-CoA" compartment="c" hasOnlySubstanceUnits="false" boundaryCondition="false" constant="false" fbc:chemicalFormula="C26H40N7O17P3S"/>
      <species metaid="M_2me4p_c__91__c__93__" id="M_2me4p_c__91__c__93__" name="2-C-methyl-D-erythritol 4-phosphate" compartment="c" hasOnlySubstanceUnits="false" boundaryCondition="false" constant="false" fbc:chemicalFormula="C5H11O7P"/>
      <species metaid="M_2mecdp_c__91__c__93__" id="M_2mecdp_c__91__c__93__" name="2-C-methyl-D-erythritol 2,4-cyclodiphosphate" compartment="c" hasOnlySubstanceUnits="false" boundaryCondition="false" constant="false" fbc:chemicalFormula="C5H10O9P2"/>
      <species metaid="M_2mop_c__91__c__93__" id="M_2mop_c__91__c__93__" name="2-Methyl-3-oxopropanoate" compartment="c" hasOnlySubstanceUnits="false" boundaryCondition="false" constant="false" fbc:chemicalFormula="C4H5O3"/>
      <species metaid="M_2mp2coa_c__91__c__93__" id="M_2mp2coa_c__91__c__93__" name="2-Methylprop-2-enoyl-CoA" compartment="c" hasOnlySubstanceUnits="false" boundaryCondition="false" constant="false" fbc:chemicalFormula="C25H36N7O17P3S"/>
      <species metaid="M_2obut_c__91__c__93__" id="M_2obut_c__91__c__93__" name="2-Oxobutanoate" compartment="c" hasOnlySubstanceUnits="false" boundaryCondition="false" constant="false" fbc:chemicalFormula="C4H5O3"/>
      <species metaid="M_2ohed_c__91__c__93__" id="M_2ohed_c__91__c__93__" name="2-Oxohept-3-ene-1,7-dioate" compartment="c" hasOnlySubstanceUnits="false" boundaryCondition="false" constant="false" fbc:chemicalFormula="C7H6O5"/>
      <species metaid="M_2oxoadp_c__91__c__93__" id="M_2oxoadp_c__91__c__93__" name="2 Oxoadipate C6H6O5" compartment="c" hasOnlySubstanceUnits="false" boundaryCondition="false" constant="false" fbc:chemicalFormula="C6H6O5"/>
      <species metaid="M_2p4c2me_c__91__c__93__" id="M_2p4c2me_c__91__c__93__" name="2-phospho-4-(cytidine 5&apos;-diphospho)-2-C-methyl-D-erythritol" compartment="c" hasOnlySubstanceUnits="false" boundaryCondition="false" constant="false" fbc:chemicalFormula="C14H22N3O17P3"/>
      <species metaid="M_2pg_c__91__c__93__" id="M_2pg_c__91__c__93__" name="D-Glycerate 2-phosphate" compartment="c" hasOnlySubstanceUnits="false" boundaryCondition="false" constant="false" fbc:chemicalFormula="C3H4O7P"/>
      <species metaid="M_2sephchc_c__91__c__93__" id="M_2sephchc_c__91__c__93__" compartment="c" hasOnlySubstanceUnits="false" boundaryCondition="false" constant="false" fbc:chemicalFormula="C14H13O9"/>
      <species metaid="M_2shchc_c__91__c__93__" id="M_2shchc_c__91__c__93__" name="2-Succinyl-6-hydroxy-2,4-cyclohexadiene-1-carboxylate" compartment="c" hasOnlySubstanceUnits="false" boundaryCondition="false" constant="false" fbc:chemicalFormula="C11H10O6"/>
      <species metaid="M_34dhpac_c__91__c__93__" id="M_34dhpac_c__91__c__93__" name="3,4-Dihydroxyphenylacetaldehyde" compartment="c" hasOnlySubstanceUnits="false" boundaryCondition="false" constant="false" fbc:chemicalFormula="C8H8O3"/>
      <species metaid="M_34hpp_c__91__c__93__" id="M_34hpp_c__91__c__93__" name="3-(4-Hydroxyphenyl)pyruvate" compartment="c" hasOnlySubstanceUnits="false" boundaryCondition="false" constant="false" fbc:chemicalFormula="C9H7O4"/>
      <species metaid="M_3amp_c__91__c__93__" id="M_3amp_c__91__c__93__" name="3&apos;-AMP" compartment="c" hasOnlySubstanceUnits="false" boundaryCondition="false" constant="false" fbc:chemicalFormula="C10H12N5O7P"/>
      <species metaid="M_3amp_e__91__c__93__" id="M_3amp_e__91__c__93__" name="3&apos;-AMP" compartment="c" hasOnlySubstanceUnits="false" boundaryCondition="false" constant="false" fbc:chemicalFormula="C10H12N5O7P"/>
      <species metaid="M_3c2hmp_c__91__c__93__" id="M_3c2hmp_c__91__c__93__" name="3-Carboxy-2-hydroxy-4-methylpentanoate" compartment="c" hasOnlySubstanceUnits="false" boundaryCondition="false" constant="false" fbc:chemicalFormula="C7H10O5"/>
      <species metaid="M_3c3hmp_c__91__c__93__" id="M_3c3hmp_c__91__c__93__" name="3-Carboxy-3-hydroxy-4-methylpentanoate" compartment="c" hasOnlySubstanceUnits="false" boundaryCondition="false" constant="false" fbc:chemicalFormula="C7H10O5"/>
      <species metaid="M_3c4mop_c__91__c__93__" id="M_3c4mop_c__91__c__93__" name="3-Carboxy-4-methyl-2-oxopentanoate" compartment="c" hasOnlySubstanceUnits="false" boundaryCondition="false" constant="false" fbc:chemicalFormula="C7H8O5"/>
      <species metaid="M_3cmp_c__91__c__93__" id="M_3cmp_c__91__c__93__" name="3&apos;-cmp" compartment="c" hasOnlySubstanceUnits="false" boundaryCondition="false" constant="false" fbc:chemicalFormula="C9H12N3O8P"/>
      <species metaid="M_3cmp_e__91__c__93__" id="M_3cmp_e__91__c__93__" name="3&apos;-cmp" compartment="c" hasOnlySubstanceUnits="false" boundaryCondition="false" constant="false" fbc:chemicalFormula="C9H12N3O8P"/>
      <species metaid="M_3dhgulnp_c__91__c__93__" id="M_3dhgulnp_c__91__c__93__" name="3-keto-L-gulonate-6-phosphate" compartment="c" hasOnlySubstanceUnits="false" boundaryCondition="false" constant="false" fbc:chemicalFormula="C6H8O10P"/>
      <species metaid="M_3dhq_c__91__c__93__" id="M_3dhq_c__91__c__93__" name="3-Dehydroquinate" compartment="c" hasOnlySubstanceUnits="false" boundaryCondition="false" constant="false" fbc:chemicalFormula="C7H9O6"/>
      <species metaid="M_3dhsk_c__91__c__93__" id="M_3dhsk_c__91__c__93__" name="3-Dehydroshikimate" compartment="c" hasOnlySubstanceUnits="false" boundaryCondition="false" constant="false" fbc:chemicalFormula="C7H7O5"/>
      <species metaid="M_3gmp_c__91__c__93__" id="M_3gmp_c__91__c__93__" name="3&apos;-GMP" compartment="c" hasOnlySubstanceUnits="false" boundaryCondition="false" constant="false" fbc:chemicalFormula="C10H12N5O8P"/>
      <species metaid="M_3gmp_e__91__c__93__" id="M_3gmp_e__91__c__93__" name="3&apos;-GMP" compartment="c" hasOnlySubstanceUnits="false" boundaryCondition="false" constant="false" fbc:chemicalFormula="C10H12N5O8P"/>
      <species metaid="M_3hbcoa_c__91__c__93__" id="M_3hbcoa_c__91__c__93__" name="(S)-3-Hydroxybutanoyl-CoA" compartment="c" hasOnlySubstanceUnits="false" boundaryCondition="false" constant="false" fbc:chemicalFormula="C25H38N7O18P3S"/>
      <species metaid="M_3hdcoa_c__91__c__93__" id="M_3hdcoa_c__91__c__93__" name="(S)-3-Hydroxydecanoyl-CoA" compartment="c" hasOnlySubstanceUnits="false" boundaryCondition="false" constant="false" fbc:chemicalFormula="C31H50N7O18P3S"/>
      <species metaid="M_3hddcoa_c__91__c__93__" id="M_3hddcoa_c__91__c__93__" name="(S)-3-Hydroxydodecanoyl-CoA" compartment="c" hasOnlySubstanceUnits="false" boundaryCondition="false" constant="false" fbc:chemicalFormula="C33H54N7O18P3S"/>
      <species metaid="M_3hdecACP_c__91__c__93__" id="M_3hdecACP_c__91__c__93__" name="(R)-3-Hydroxydecanoyl-[acyl-carrier protein]" compartment="c" hasOnlySubstanceUnits="false" boundaryCondition="false" constant="false" fbc:chemicalFormula="C21H39N2O9PRS"/>
      <species metaid="M_3hhcoa_c__91__c__93__" id="M_3hhcoa_c__91__c__93__" name="(S)-3-Hydroxyhexanoyl-CoA" compartment="c" hasOnlySubstanceUnits="false" boundaryCondition="false" constant="false" fbc:chemicalFormula="C27H42N7O18P3S"/>
      <species metaid="M_3hhdcoa_c__91__c__93__" id="M_3hhdcoa_c__91__c__93__" name="(S)-3-Hydroxyhexadecanoyl-CoA" compartment="c" hasOnlySubstanceUnits="false" boundaryCondition="false" constant="false" fbc:chemicalFormula="C37H62N7O18P3S"/>
      <species metaid="M_3hibutcoa_c__91__c__93__" id="M_3hibutcoa_c__91__c__93__" name="(S)-3-Hydroxyisobutyryl-CoA" compartment="c" hasOnlySubstanceUnits="false" boundaryCondition="false" constant="false" fbc:chemicalFormula="C25H38N7O18P3S"/>
      <species metaid="M_3hmoa_c__91__c__93__" id="M_3hmoa_c__91__c__93__" compartment="c" hasOnlySubstanceUnits="false" boundaryCondition="false" constant="false" fbc:chemicalFormula="C5H7O4"/>
      <species metaid="M_3hmp_c__91__c__93__" id="M_3hmp_c__91__c__93__" name="3-Hydroxy-2-methylpropanoate" compartment="c" hasOnlySubstanceUnits="false" boundaryCondition="false" constant="false" fbc:chemicalFormula="C4H7O3"/>
      <species metaid="M_3hmrsACP_c__91__c__93__" id="M_3hmrsACP_c__91__c__93__" name="(R)-3-Hydroxytetradecanoyl-[acyl-carrier protein]" compartment="c" hasOnlySubstanceUnits="false" boundaryCondition="false" constant="false" fbc:chemicalFormula="C25H47N2O9PRS"/>
      <species metaid="M_3hocoa_c__91__c__93__" id="M_3hocoa_c__91__c__93__" name="(S)-3-Hydroxyoctanoyl-CoA" compartment="c" hasOnlySubstanceUnits="false" boundaryCondition="false" constant="false" fbc:chemicalFormula="C29H46N7O18P3S"/>
      <species metaid="M_3hoctACP_c__91__c__93__" id="M_3hoctACP_c__91__c__93__" name="(R)-3-Hydroxyoctanoyl-[acyl-carrier protein]" compartment="c" hasOnlySubstanceUnits="false" boundaryCondition="false" constant="false" fbc:chemicalFormula="C19H35N2O9PRS"/>
      <species metaid="M_3hoctaACP_c__91__c__93__" id="M_3hoctaACP_c__91__c__93__" name="(R)-3-Hydroxyoctadecanoyl-[acyl-carrier protein]" compartment="c" hasOnlySubstanceUnits="false" boundaryCondition="false" constant="false" fbc:chemicalFormula="C29H55N2O9PRS"/>
      <species metaid="M_3hodcoa_c__91__c__93__" id="M_3hodcoa_c__91__c__93__" name="(S)-3-Hydroxyoctadecanoyl-CoA" compartment="c" hasOnlySubstanceUnits="false" boundaryCondition="false" constant="false" fbc:chemicalFormula="C39H66N7O18P3S"/>
      <species metaid="M_3hoxpac_c__91__c__93__" id="M_3hoxpac_c__91__c__93__" name="3 Hydroxyphenylacetic acid C8H8O3" compartment="c" hasOnlySubstanceUnits="false" boundaryCondition="false" constant="false" fbc:chemicalFormula="C8H8O3"/>
      <species metaid="M_3hoxpac_e__91__c__93__" id="M_3hoxpac_e__91__c__93__" name="3 Hydroxyphenylacetic acid C8H8O3" compartment="c" hasOnlySubstanceUnits="false" boundaryCondition="false" constant="false" fbc:chemicalFormula="C8H8O3"/>
      <species metaid="M_3hpalmACP_c__91__c__93__" id="M_3hpalmACP_c__91__c__93__" name="R-3-hydroxypalmitoyl-[acyl-carrier protein]" compartment="c" hasOnlySubstanceUnits="false" boundaryCondition="false" constant="false" fbc:chemicalFormula="C27H51N2O9PRS"/>
      <species metaid="M_3hpcoa_c__91__c__93__" id="M_3hpcoa_c__91__c__93__" compartment="c" hasOnlySubstanceUnits="false" boundaryCondition="false" constant="false" fbc:chemicalFormula="C24H36N7O18P3S"/>
      <species metaid="M_3hppnl_c__91__c__93__" id="M_3hppnl_c__91__c__93__" compartment="c" hasOnlySubstanceUnits="false" boundaryCondition="false" constant="false" fbc:chemicalFormula="C3H6O2"/>
      <species metaid="M_3htdcoa_c__91__c__93__" id="M_3htdcoa_c__91__c__93__" name="(S)-3-Hydroxytetradecanoyl-CoA" compartment="c" hasOnlySubstanceUnits="false" boundaryCondition="false" constant="false" fbc:chemicalFormula="C35H58N7O18P3S"/>
      <species metaid="M_3ig3p_c__91__c__93__" id="M_3ig3p_c__91__c__93__" name="C&apos;-(3-Indolyl)-glycerol 3-phosphate" compartment="c" hasOnlySubstanceUnits="false" boundaryCondition="false" constant="false" fbc:chemicalFormula="C11H12NO6P"/>
      <species metaid="M_3mb_c__91__c__93__" id="M_3mb_c__91__c__93__" name="isovaleric acid" compartment="c" hasOnlySubstanceUnits="false" boundaryCondition="false" constant="false" fbc:chemicalFormula="C5H9O2"/>
      <species metaid="M_3mb_e__91__c__93__" id="M_3mb_e__91__c__93__" name="isovaleric acid" compartment="c" hasOnlySubstanceUnits="false" boundaryCondition="false" constant="false" fbc:chemicalFormula="C5H9O2"/>
      <species metaid="M_3mob_c__91__c__93__" id="M_3mob_c__91__c__93__" name="3-Methyl-2-oxobutanoate" compartment="c" hasOnlySubstanceUnits="false" boundaryCondition="false" constant="false" fbc:chemicalFormula="C5H7O3"/>
      <species metaid="M_3mop_c__91__c__93__" id="M_3mop_c__91__c__93__" name="(S)-3-Methyl-2-oxopentanoate" compartment="c" hasOnlySubstanceUnits="false" boundaryCondition="false" constant="false" fbc:chemicalFormula="C6H9O3"/>
      <species metaid="M_3odcoa_c__91__c__93__" id="M_3odcoa_c__91__c__93__" name="3-Oxodecanoyl-CoA" compartment="c" hasOnlySubstanceUnits="false" boundaryCondition="false" constant="false" fbc:chemicalFormula="C31H48N7O18P3S"/>
      <species metaid="M_3oddcoa_c__91__c__93__" id="M_3oddcoa_c__91__c__93__" name="3-Oxododecanoyl-CoA" compartment="c" hasOnlySubstanceUnits="false" boundaryCondition="false" constant="false" fbc:chemicalFormula="C33H52N7O18P3S"/>
      <species metaid="M_3odecACP_c__91__c__93__" id="M_3odecACP_c__91__c__93__" name="3-Oxodecanoyl-[acyl-carrier protein]" compartment="c" hasOnlySubstanceUnits="false" boundaryCondition="false" constant="false" fbc:chemicalFormula="C21H37N2O9PRS"/>
      <species metaid="M_3ohcoa_c__91__c__93__" id="M_3ohcoa_c__91__c__93__" name="3-Oxohexanoyl-CoA" compartment="c" hasOnlySubstanceUnits="false" boundaryCondition="false" constant="false" fbc:chemicalFormula="C27H40N7O18P3S"/>
      <species metaid="M_3ohdcoa_c__91__c__93__" id="M_3ohdcoa_c__91__c__93__" name="3-Oxohexadecanoyl-CoA" compartment="c" hasOnlySubstanceUnits="false" boundaryCondition="false" constant="false" fbc:chemicalFormula="C37H60N7O18P3S"/>
      <species metaid="M_3ohodcoa_c__91__c__93__" id="M_3ohodcoa_c__91__c__93__" name="3-Oxooctadecanoyl-CoA" compartment="c" hasOnlySubstanceUnits="false" boundaryCondition="false" constant="false" fbc:chemicalFormula="C39H64N7O18P3S"/>
      <species metaid="M_3omrsACP_c__91__c__93__" id="M_3omrsACP_c__91__c__93__" name="3-Oxotetradecanoyl-[acyl-carrier protein]" compartment="c" hasOnlySubstanceUnits="false" boundaryCondition="false" constant="false" fbc:chemicalFormula="C25H45N2O9PRS"/>
      <species metaid="M_3oocoa_c__91__c__93__" id="M_3oocoa_c__91__c__93__" name="3-Oxooctanoyl-CoA" compartment="c" hasOnlySubstanceUnits="false" boundaryCondition="false" constant="false" fbc:chemicalFormula="C29H44N7O18P3S"/>
      <species metaid="M_3ooctACP_c__91__c__93__" id="M_3ooctACP_c__91__c__93__" name="3-Oxooctanoyl-[acyl-carrier protein]" compartment="c" hasOnlySubstanceUnits="false" boundaryCondition="false" constant="false" fbc:chemicalFormula="C19H33N2O9PRS"/>
      <species metaid="M_3otdcoa_c__91__c__93__" id="M_3otdcoa_c__91__c__93__" name="3-Oxotetradecanoyl-CoA" compartment="c" hasOnlySubstanceUnits="false" boundaryCondition="false" constant="false" fbc:chemicalFormula="C35H56N7O18P3S"/>
      <species metaid="M_3pg_c__91__c__93__" id="M_3pg_c__91__c__93__" name="3-Phospho-D-glycerate" compartment="c" hasOnlySubstanceUnits="false" boundaryCondition="false" constant="false" fbc:chemicalFormula="C3H4O7P"/>
      <species metaid="M_3php_c__91__c__93__" id="M_3php_c__91__c__93__" name="3-Phosphohydroxypyruvate" compartment="c" hasOnlySubstanceUnits="false" boundaryCondition="false" constant="false" fbc:chemicalFormula="C3H2O7P"/>
      <species metaid="M_3psme_c__91__c__93__" id="M_3psme_c__91__c__93__" name="5-O-(1-Carboxyvinyl)-3-phosphoshikimate" compartment="c" hasOnlySubstanceUnits="false" boundaryCondition="false" constant="false" fbc:chemicalFormula="C10H9O10P"/>
      <species metaid="M_3ump_c__91__c__93__" id="M_3ump_c__91__c__93__" name="3&apos;-UMP" compartment="c" hasOnlySubstanceUnits="false" boundaryCondition="false" constant="false" fbc:chemicalFormula="C9H11N2O9P"/>
      <species metaid="M_3ump_e__91__c__93__" id="M_3ump_e__91__c__93__" name="3&apos;-UMP" compartment="c" hasOnlySubstanceUnits="false" boundaryCondition="false" constant="false" fbc:chemicalFormula="C9H11N2O9P"/>
      <species metaid="M_4abut_c__91__c__93__" id="M_4abut_c__91__c__93__" name="4-Aminobutanoate" compartment="c" hasOnlySubstanceUnits="false" boundaryCondition="false" constant="false" fbc:chemicalFormula="C4H9NO2"/>
      <species metaid="M_4abut_e__91__c__93__" id="M_4abut_e__91__c__93__" name="4-Aminobutanoate" compartment="c" hasOnlySubstanceUnits="false" boundaryCondition="false" constant="false" fbc:chemicalFormula="C4H9NO2"/>
      <species metaid="M_4abutn_c__91__c__93__" id="M_4abutn_c__91__c__93__" compartment="c" hasOnlySubstanceUnits="false" boundaryCondition="false" constant="false" fbc:chemicalFormula="C4H10NO"/>
      <species metaid="M_4abz_c__91__c__93__" id="M_4abz_c__91__c__93__" name="4-Aminobenzoate" compartment="c" hasOnlySubstanceUnits="false" boundaryCondition="false" constant="false" fbc:chemicalFormula="C7H6NO2"/>
      <species metaid="M_4abz_e__91__c__93__" id="M_4abz_e__91__c__93__" compartment="c" hasOnlySubstanceUnits="false" boundaryCondition="false" constant="false" fbc:chemicalFormula="C7H6NO2"/>
      <species metaid="M_4adcho_c__91__c__93__" id="M_4adcho_c__91__c__93__" name="4-amino-4-deoxychorismate" compartment="c" hasOnlySubstanceUnits="false" boundaryCondition="false" constant="false" fbc:chemicalFormula="C10H10NO5"/>
      <species metaid="M_4ahmmp_c__91__c__93__" id="M_4ahmmp_c__91__c__93__" name="4-Amino-5-hydroxymethyl-2-methylpyrimidine" compartment="c" hasOnlySubstanceUnits="false" boundaryCondition="false" constant="false" fbc:chemicalFormula="C6H9N3O"/>
      <species metaid="M_4ampm_c__91__c__93__" id="M_4ampm_c__91__c__93__" name="4-Amino-2-methyl-5-phosphomethylpyrimidine" compartment="c" hasOnlySubstanceUnits="false" boundaryCondition="false" constant="false" fbc:chemicalFormula="C6H8N3O4P"/>
      <species metaid="M_4c2me_c__91__c__93__" id="M_4c2me_c__91__c__93__" name="4-(cytidine 5&apos;-diphospho)-2-C-methyl-D-erythritol" compartment="c" hasOnlySubstanceUnits="false" boundaryCondition="false" constant="false" fbc:chemicalFormula="C14H23N3O14P2"/>
      <species metaid="M_4crsol_e__91__c__93__" id="M_4crsol_e__91__c__93__" name="P-Cresol" compartment="c" hasOnlySubstanceUnits="false" boundaryCondition="false" constant="false" fbc:chemicalFormula="C7H8O"/>
      <species metaid="M_4fe4s_c__91__c__93__" id="M_4fe4s_c__91__c__93__" name="[4Fe-4S] iron-sulfur cluster" compartment="c" hasOnlySubstanceUnits="false" boundaryCondition="false" constant="false" fbc:chemicalFormula="S4Fe4"/>
      <species metaid="M_4fe4s_e__91__c__93__" id="M_4fe4s_e__91__c__93__" name="4fe4s" compartment="c" hasOnlySubstanceUnits="false" boundaryCondition="false" constant="false" fbc:chemicalFormula="S4Fe4"/>
      <species metaid="M_4gudbd_c__91__c__93__" id="M_4gudbd_c__91__c__93__" name="4 Guanidinobutanamide C5H13N4O" compartment="c" hasOnlySubstanceUnits="false" boundaryCondition="false" constant="false" fbc:chemicalFormula="C5H13N4O"/>
      <species metaid="M_4gudbutn_c__91__c__93__" id="M_4gudbutn_c__91__c__93__" name="4 Guanidinobutanoate C5H11N3O2" compartment="c" hasOnlySubstanceUnits="false" boundaryCondition="false" constant="false" fbc:chemicalFormula="C5H11N3O2"/>
      <species metaid="M_4h2oglt_c__91__c__93__" id="M_4h2oglt_c__91__c__93__" name="4 Hydroxy 2 oxoglutarate C5H4O6" compartment="c" hasOnlySubstanceUnits="false" boundaryCondition="false" constant="false" fbc:chemicalFormula="C5H4O6"/>
      <species metaid="M_4hba_c__91__c__93__" id="M_4hba_c__91__c__93__" name="4-Hydroxy-benzyl alcohol" compartment="c" hasOnlySubstanceUnits="false" boundaryCondition="false" constant="false" fbc:chemicalFormula="C7H8O2"/>
      <species metaid="M_4hba_e__91__c__93__" id="M_4hba_e__91__c__93__" name="4-Hydroxy-benzyl alcohol" compartment="c" hasOnlySubstanceUnits="false" boundaryCondition="false" constant="false" fbc:chemicalFormula="C7H8O2"/>
      <species metaid="M_4hbald_e__91__c__93__" id="M_4hbald_e__91__c__93__" name="4-Hydroxybenzaldehyde" compartment="c" hasOnlySubstanceUnits="false" boundaryCondition="false" constant="false" fbc:chemicalFormula="C7H6O2"/>
      <species metaid="M_4hbutcoa_c__91__c__93__" id="M_4hbutcoa_c__91__c__93__" name="4-Hydroxybutanoyl-CoA" compartment="c" hasOnlySubstanceUnits="false" boundaryCondition="false" constant="false" fbc:chemicalFormula="C25H38N7O18P3S"/>
      <species metaid="M_4hoxpacd_c__91__c__93__" id="M_4hoxpacd_c__91__c__93__" name="4-Hydroxyphenylacetaldehyde" compartment="c" hasOnlySubstanceUnits="false" boundaryCondition="false" constant="false" fbc:chemicalFormula="C8H8O2"/>
      <species metaid="M_4hphac_c__91__c__93__" id="M_4hphac_c__91__c__93__" name="4-Hydroxyphenylacetate" compartment="c" hasOnlySubstanceUnits="false" boundaryCondition="false" constant="false" fbc:chemicalFormula="C8H7O3"/>
      <species metaid="M_4hphac_e__91__c__93__" id="M_4hphac_e__91__c__93__" name="4-Hydroxyphenylacetate" compartment="c" hasOnlySubstanceUnits="false" boundaryCondition="false" constant="false" fbc:chemicalFormula="C8H7O3"/>
      <species metaid="M_4hpro_DC_e__91__c__93__" id="M_4hpro_DC_e__91__c__93__" compartment="c" hasOnlySubstanceUnits="false" boundaryCondition="false" constant="false" fbc:chemicalFormula="C5H9NO3"/>
      <species metaid="M_4hpro_LT_c__91__c__93__" id="M_4hpro_LT_c__91__c__93__" compartment="c" hasOnlySubstanceUnits="false" boundaryCondition="false" constant="false" fbc:chemicalFormula="C5H9NO3"/>
      <species metaid="M_4hthr_c__91__c__93__" id="M_4hthr_c__91__c__93__" name="4-Hydroxy-L-threonine" compartment="c" hasOnlySubstanceUnits="false" boundaryCondition="false" constant="false" fbc:chemicalFormula="C4H9NO4"/>
      <species metaid="M_4izp_c__91__c__93__" id="M_4izp_c__91__c__93__" name="4-Imidazolone-5-propanoate" compartment="c" hasOnlySubstanceUnits="false" boundaryCondition="false" constant="false" fbc:chemicalFormula="C6H7N2O3"/>
      <species metaid="M_4m3opACP_c__91__c__93__" id="M_4m3opACP_c__91__c__93__" name="4-methyl-3-oxo-pentanoyl-ACP" compartment="c" hasOnlySubstanceUnits="false" boundaryCondition="false" constant="false" fbc:chemicalFormula="C17H29N2O9PRS"/>
      <species metaid="M_4mhetz_c__91__c__93__" id="M_4mhetz_c__91__c__93__" name="4-Methyl-5-(2-hydroxyethyl)-thiazole" compartment="c" hasOnlySubstanceUnits="false" boundaryCondition="false" constant="false" fbc:chemicalFormula="C6H9NOS"/>
      <species metaid="M_4mop_c__91__c__93__" id="M_4mop_c__91__c__93__" name="4-Methyl-2-oxopentanoate" compartment="c" hasOnlySubstanceUnits="false" boundaryCondition="false" constant="false" fbc:chemicalFormula="C6H9O3"/>
      <species metaid="M_4mpetz_c__91__c__93__" id="M_4mpetz_c__91__c__93__" name="4-Methyl-5-(2-phosphoethyl)-thiazole" compartment="c" hasOnlySubstanceUnits="false" boundaryCondition="false" constant="false" fbc:chemicalFormula="C6H8NO4PS"/>
      <species metaid="M_4pasp_c__91__c__93__" id="M_4pasp_c__91__c__93__" name="4-Phospho-L-aspartate" compartment="c" hasOnlySubstanceUnits="false" boundaryCondition="false" constant="false" fbc:chemicalFormula="C4H6NO7P"/>
      <species metaid="M_4ppan_c__91__c__93__" id="M_4ppan_c__91__c__93__" name="D-4&apos;-Phosphopantothenate" compartment="c" hasOnlySubstanceUnits="false" boundaryCondition="false" constant="false" fbc:chemicalFormula="C9H15NO8P"/>
      <species metaid="M_4ppcys_c__91__c__93__" id="M_4ppcys_c__91__c__93__" name="N-((R)-4-Phosphopantothenoyl)-L-cysteine" compartment="c" hasOnlySubstanceUnits="false" boundaryCondition="false" constant="false" fbc:chemicalFormula="C12H20N2O9PS"/>
      <species metaid="M_4r5au_c__91__c__93__" id="M_4r5au_c__91__c__93__" name="4-(1-D-Ribitylamino)-5-aminouracil" compartment="c" hasOnlySubstanceUnits="false" boundaryCondition="false" constant="false" fbc:chemicalFormula="C9H16N4O6"/>
      <species metaid="M_4tmeabutn_c__91__c__93__" id="M_4tmeabutn_c__91__c__93__" compartment="c" hasOnlySubstanceUnits="false" boundaryCondition="false" constant="false" fbc:chemicalFormula="C7H15NO2"/>
      <species metaid="M_5aizc_c__91__c__93__" id="M_5aizc_c__91__c__93__" name="5-amino-1-(5-phospho-D-ribosyl)imidazole-4-carboxylate" compartment="c" hasOnlySubstanceUnits="false" boundaryCondition="false" constant="false" fbc:chemicalFormula="C9H11N3O9P"/>
      <species metaid="M_5aop_c__91__c__93__" id="M_5aop_c__91__c__93__" name="5-Amino-4-oxopentanoate" compartment="c" hasOnlySubstanceUnits="false" boundaryCondition="false" constant="false" fbc:chemicalFormula="C5H9NO3"/>
      <species metaid="M_5aprbu_c__91__c__93__" id="M_5aprbu_c__91__c__93__" name="5-Amino-6-(5&apos;-phosphoribitylamino)uracil" compartment="c" hasOnlySubstanceUnits="false" boundaryCondition="false" constant="false" fbc:chemicalFormula="C9H15N4O9P"/>
      <species metaid="M_5apru_c__91__c__93__" id="M_5apru_c__91__c__93__" name="5-Amino-6-(5&apos;-phosphoribosylamino)uracil" compartment="c" hasOnlySubstanceUnits="false" boundaryCondition="false" constant="false" fbc:chemicalFormula="C9H13N4O9P"/>
      <species metaid="M_5caiz_c__91__c__93__" id="M_5caiz_c__91__c__93__" name="5-phosphoribosyl-5-carboxyaminoimidazole" compartment="c" hasOnlySubstanceUnits="false" boundaryCondition="false" constant="false" fbc:chemicalFormula="C9H11N3O9P"/>
      <species metaid="M_5cohe_c__91__c__93__" id="M_5cohe_c__91__c__93__" name="5-Carboxy-2-oxohept-3-enedioate" compartment="c" hasOnlySubstanceUnits="false" boundaryCondition="false" constant="false" fbc:chemicalFormula="C8H5O7"/>
      <species metaid="M_5drib_c__91__c__93__" id="M_5drib_c__91__c__93__" name="5&apos;-deoxyribose" compartment="c" hasOnlySubstanceUnits="false" boundaryCondition="false" constant="false" fbc:chemicalFormula="C5H10O4"/>
      <species metaid="M_5fthf_c__91__c__93__" id="M_5fthf_c__91__c__93__" name="5-Formyltetrahydrofolate" compartment="c" hasOnlySubstanceUnits="false" boundaryCondition="false" constant="false" fbc:chemicalFormula="C20H21N7O7"/>
      <species metaid="M_5hoxindact_c__91__c__93__" id="M_5hoxindact_c__91__c__93__" name="5-Hydroxyindoleacetaldehyde" compartment="c" hasOnlySubstanceUnits="false" boundaryCondition="false" constant="false" fbc:chemicalFormula="C10H9NO2"/>
      <species metaid="M_5mcsn_c__91__c__93__" id="M_5mcsn_c__91__c__93__" name="5-Methylcytosine" compartment="c" hasOnlySubstanceUnits="false" boundaryCondition="false" constant="false" fbc:chemicalFormula="C5H7N3O"/>
      <species metaid="M_5mta_c__91__c__93__" id="M_5mta_c__91__c__93__" name="5-Methylthioadenosine" compartment="c" hasOnlySubstanceUnits="false" boundaryCondition="false" constant="false" fbc:chemicalFormula="C11H15N5O3S"/>
      <species metaid="M_5mthf_c__91__c__93__" id="M_5mthf_c__91__c__93__" name="5-Methyltetrahydrofolate" compartment="c" hasOnlySubstanceUnits="false" boundaryCondition="false" constant="false" fbc:chemicalFormula="C20H24N7O6"/>
      <species metaid="M_5mtr_c__91__c__93__" id="M_5mtr_c__91__c__93__" name="5-Methylthio-D-ribose" compartment="c" hasOnlySubstanceUnits="false" boundaryCondition="false" constant="false" fbc:chemicalFormula="C6H12O4S"/>
      <species metaid="M_5oxpro_c__91__c__93__" id="M_5oxpro_c__91__c__93__" name="5-Oxoproline" compartment="c" hasOnlySubstanceUnits="false" boundaryCondition="false" constant="false" fbc:chemicalFormula="C5H6NO3"/>
      <species metaid="M_5prdmbz_c__91__c__93__" id="M_5prdmbz_c__91__c__93__" name="N1-(5-Phospho-alpha-D-ribosyl)-5,6-dimethylbenzimidazole" compartment="c" hasOnlySubstanceUnits="false" boundaryCondition="false" constant="false" fbc:chemicalFormula="C14H17N2O7P"/>
      <species metaid="M_6hmhpt_c__91__c__93__" id="M_6hmhpt_c__91__c__93__" name="6-hydroxymethyl dihydropterin" compartment="c" hasOnlySubstanceUnits="false" boundaryCondition="false" constant="false" fbc:chemicalFormula="C7H9N5O2"/>
      <species metaid="M_6hmhptpp_c__91__c__93__" id="M_6hmhptpp_c__91__c__93__" name="6-hydroxymethyl-dihydropterin pyrophosphate" compartment="c" hasOnlySubstanceUnits="false" boundaryCondition="false" constant="false" fbc:chemicalFormula="C7H8N5O8P2"/>
      <species metaid="M_6p2dhglcn_c__91__c__93__" id="M_6p2dhglcn_c__91__c__93__" name="6-Phospho-2-dehydro-D-gluconate" compartment="c" hasOnlySubstanceUnits="false" boundaryCondition="false" constant="false" fbc:chemicalFormula="C6H11O10P"/>
      <species metaid="M_6pgc_c__91__c__93__" id="M_6pgc_c__91__c__93__" name="6-Phospho-D-gluconate" compartment="c" hasOnlySubstanceUnits="false" boundaryCondition="false" constant="false" fbc:chemicalFormula="C6H10O10P"/>
      <species metaid="M_6pgg_c__91__c__93__" id="M_6pgg_c__91__c__93__" name="6pgg c" compartment="c" hasOnlySubstanceUnits="false" boundaryCondition="false" constant="false" fbc:chemicalFormula="C12H21O14P"/>
      <species metaid="M_6pgl_c__91__c__93__" id="M_6pgl_c__91__c__93__" name="6-phospho-D-glucono-1,5-lactone" compartment="c" hasOnlySubstanceUnits="false" boundaryCondition="false" constant="false" fbc:chemicalFormula="C6H9O9P"/>
      <species metaid="M_8aonn_c__91__c__93__" id="M_8aonn_c__91__c__93__" name="8-Amino-7-oxononanoate" compartment="c" hasOnlySubstanceUnits="false" boundaryCondition="false" constant="false" fbc:chemicalFormula="C9H17NO3"/>
      <species metaid="M_ACP_c__91__c__93__" id="M_ACP_c__91__c__93__" name="Acyl carrier protein" compartment="c" hasOnlySubstanceUnits="false" boundaryCondition="false" constant="false" fbc:chemicalFormula="C11H21N2O7PRS"/>
      <species metaid="M_Acetylhistone_c__91__c__93__" id="M_Acetylhistone_c__91__c__93__" compartment="c" hasOnlySubstanceUnits="false" boundaryCondition="false" constant="false" fbc:chemicalFormula="C9H14N3O3R2"/>
      <species metaid="M_CARBOHYDRATE_c__91__c__93__" id="M_CARBOHYDRATE_c__91__c__93__" compartment="c" hasOnlySubstanceUnits="false" boundaryCondition="false" constant="false"/>
      <species metaid="M_CephalosporinC_c__91__c__93__" id="M_CephalosporinC_c__91__c__93__" compartment="c" hasOnlySubstanceUnits="false" boundaryCondition="false" constant="false" fbc:chemicalFormula="C16H21N3O8S"/>
      <species metaid="M_DNA_c__91__c__93__" id="M_DNA_c__91__c__93__" name="DNA" compartment="c" hasOnlySubstanceUnits="false" boundaryCondition="false" constant="false"/>
      <species metaid="M_Deacetylcephalosporin_C_c__91__c__93__" id="M_Deacetylcephalosporin_C_c__91__c__93__" compartment="c" hasOnlySubstanceUnits="false" boundaryCondition="false" constant="false" fbc:chemicalFormula="C14H19N3O7S"/>
      <species metaid="M_FA_CA_e__91__c__93__" id="M_FA_CA_e__91__c__93__" compartment="c" hasOnlySubstanceUnits="false" boundaryCondition="false" constant="false" fbc:chemicalFormula="C1536H2937O200"/>
      <species metaid="M_Histone__45__L__45__lysine_c__91__c__93__" id="M_Histone__45__L__45__lysine_c__91__c__93__" compartment="c" hasOnlySubstanceUnits="false" boundaryCondition="false" constant="false" fbc:chemicalFormula="C7H13N3O2R2"/>
      <species metaid="M_L2aadp_c__91__c__93__" id="M_L2aadp_c__91__c__93__" name="L 2 Aminoadipate C6H10NO4" compartment="c" hasOnlySubstanceUnits="false" boundaryCondition="false" constant="false" fbc:chemicalFormula="C6H10NO4"/>
      <species metaid="M_LIPOMANNAN_c__91__c__93__" id="M_LIPOMANNAN_c__91__c__93__" compartment="c" hasOnlySubstanceUnits="false" boundaryCondition="false" constant="false"/>
      <species metaid="M_L_alagly_c__91__c__93__" id="M_L_alagly_c__91__c__93__" compartment="c" hasOnlySubstanceUnits="false" boundaryCondition="false" constant="false" fbc:chemicalFormula="C5H10N2O3"/>
      <species metaid="M_LalaDgluMdapDala_c__91__c__93__" id="M_LalaDgluMdapDala_c__91__c__93__" name="L-alanine-D-glutamate-meso-2,6-diaminoheptanedioate-D-alanine" compartment="c" hasOnlySubstanceUnits="false" boundaryCondition="false" constant="false" fbc:chemicalFormula="C18H30N5O9"/>
      <species metaid="M_LalaDgluMdapDala_e__91__c__93__" id="M_LalaDgluMdapDala_e__91__c__93__" name="L-alanine-D-glutamate-meso-2,6-diaminoheptanedioate-D-alanine" compartment="c" hasOnlySubstanceUnits="false" boundaryCondition="false" constant="false" fbc:chemicalFormula="C18H30N5O9"/>
      <species metaid="M_Larab_c__91__c__93__" id="M_Larab_c__91__c__93__" compartment="c" hasOnlySubstanceUnits="false" boundaryCondition="false" constant="false" fbc:chemicalFormula="C15H24O12"/>
      <species metaid="M_Nforglu_c__91__c__93__" id="M_Nforglu_c__91__c__93__" name="N-Formyl-L-glutamate" compartment="c" hasOnlySubstanceUnits="false" boundaryCondition="false" constant="false" fbc:chemicalFormula="C6H7NO5"/>
      <species metaid="M_O__45__Acetyl__45__ADP__45__ribose_c__91__c__93__" id="M_O__45__Acetyl__45__ADP__45__ribose_c__91__c__93__" compartment="c" hasOnlySubstanceUnits="false" boundaryCondition="false" constant="false" fbc:chemicalFormula="C17H23N5O15P2"/>
      <species metaid="M_PEPTIDOGLYCAN_c__91__c__93__" id="M_PEPTIDOGLYCAN_c__91__c__93__" compartment="c" hasOnlySubstanceUnits="false" boundaryCondition="false" constant="false"/>
      <species metaid="M_PHOSPHOLIPID_c__91__c__93__" id="M_PHOSPHOLIPID_c__91__c__93__" name="Phospholipid c" compartment="c" hasOnlySubstanceUnits="false" boundaryCondition="false" constant="false"/>
      <species metaid="M_PROTEIN_c__91__c__93__" id="M_PROTEIN_c__91__c__93__" name="Protein" compartment="c" hasOnlySubstanceUnits="false" boundaryCondition="false" constant="false"/>
      <species metaid="M_RNA_c__91__c__93__" id="M_RNA_c__91__c__93__" name="Ribonucleic acid" compartment="c" hasOnlySubstanceUnits="false" boundaryCondition="false" constant="false"/>
      <species metaid="M_SMALLMOLECULES_c__91__c__93__" id="M_SMALLMOLECULES_c__91__c__93__" compartment="c" hasOnlySubstanceUnits="false" boundaryCondition="false" constant="false"/>
      <species metaid="M_TG_CA_e__91__c__93__" id="M_TG_CA_e__91__c__93__" compartment="c" hasOnlySubstanceUnits="false" boundaryCondition="false" constant="false" fbc:chemicalFormula="C4908H9611O900"/>
      <species metaid="M_a24op_c__91__c__93__" id="M_a24op_c__91__c__93__" name="2-amino-4-oxopentanoate" compartment="c" hasOnlySubstanceUnits="false" boundaryCondition="false" constant="false" fbc:chemicalFormula="C5H9NO3"/>
      <species metaid="M_aa_c__91__c__93__" id="M_aa_c__91__c__93__" name="Acrylamide" compartment="c" hasOnlySubstanceUnits="false" boundaryCondition="false" constant="false" fbc:chemicalFormula="C3H5NO"/>
      <species metaid="M_aacoa_c__91__c__93__" id="M_aacoa_c__91__c__93__" name="Acetoacetyl-CoA" compartment="c" hasOnlySubstanceUnits="false" boundaryCondition="false" constant="false" fbc:chemicalFormula="C25H36N7O18P3S"/>
      <species metaid="M_aact_c__91__c__93__" id="M_aact_c__91__c__93__" name="Aminoacetone" compartment="c" hasOnlySubstanceUnits="false" boundaryCondition="false" constant="false" fbc:chemicalFormula="C3H8NO"/>
      <species metaid="M_abt__D_c__91__c__93__" id="M_abt__D_c__91__c__93__" compartment="c" hasOnlySubstanceUnits="false" boundaryCondition="false" constant="false" fbc:chemicalFormula="C5H12O5"/>
      <species metaid="M_acACP_c__91__c__93__" id="M_acACP_c__91__c__93__" name="Acetyl-ACP" compartment="c" hasOnlySubstanceUnits="false" boundaryCondition="false" constant="false" fbc:chemicalFormula="C13H23N2O8PRS"/>
      <species metaid="M_ac_c__91__c__93__" id="M_ac_c__91__c__93__" name="Acetate" compartment="c" hasOnlySubstanceUnits="false" boundaryCondition="false" constant="false" fbc:chemicalFormula="C2H3O2"/>
      <species metaid="M_ac_e__91__c__93__" id="M_ac_e__91__c__93__" name="Acetate" compartment="c" hasOnlySubstanceUnits="false" boundaryCondition="false" constant="false" fbc:chemicalFormula="C2H3O2"/>
      <species metaid="M_acac_c__91__c__93__" id="M_acac_c__91__c__93__" name="Acetoacetate" compartment="c" hasOnlySubstanceUnits="false" boundaryCondition="false" constant="false" fbc:chemicalFormula="C4H6O3"/>
      <species metaid="M_acac_e__91__c__93__" id="M_acac_e__91__c__93__" name="Acetoacetate" compartment="c" hasOnlySubstanceUnits="false" boundaryCondition="false" constant="false" fbc:chemicalFormula="C4H5O3"/>
      <species metaid="M_acald_c__91__c__93__" id="M_acald_c__91__c__93__" name="Acetaldehyde" compartment="c" hasOnlySubstanceUnits="false" boundaryCondition="false" constant="false" fbc:chemicalFormula="C2H4O"/>
      <species metaid="M_acald_e__91__c__93__" id="M_acald_e__91__c__93__" name="Acetaldehyde" compartment="c" hasOnlySubstanceUnits="false" boundaryCondition="false" constant="false" fbc:chemicalFormula="C2H4O"/>
      <species metaid="M_accoa_c__91__c__93__" id="M_accoa_c__91__c__93__" name="Acetyl-CoA" compartment="c" hasOnlySubstanceUnits="false" boundaryCondition="false" constant="false" fbc:chemicalFormula="C23H34N7O17P3S"/>
      <species metaid="M_acg5p_c__91__c__93__" id="M_acg5p_c__91__c__93__" name="N-Acetyl-L-glutamyl 5-phosphate" compartment="c" hasOnlySubstanceUnits="false" boundaryCondition="false" constant="false" fbc:chemicalFormula="C7H9NO8P"/>
      <species metaid="M_acg5sa_c__91__c__93__" id="M_acg5sa_c__91__c__93__" name="N-Acetyl-L-glutamate 5-semialdehyde" compartment="c" hasOnlySubstanceUnits="false" boundaryCondition="false" constant="false" fbc:chemicalFormula="C7H10NO4"/>
      <species metaid="M_acgal6p_c__91__c__93__" id="M_acgal6p_c__91__c__93__" compartment="c" hasOnlySubstanceUnits="false" boundaryCondition="false" constant="false" fbc:chemicalFormula="C8H14NO9P"/>
      <species metaid="M_acgal_c__91__c__93__" id="M_acgal_c__91__c__93__" name="N-Acetyl-D-galactosamine" compartment="c" hasOnlySubstanceUnits="false" boundaryCondition="false" constant="false" fbc:chemicalFormula="C8H15NO6"/>
      <species metaid="M_acgal_e__91__c__93__" id="M_acgal_e__91__c__93__" name="N-Acetyl-D-galactosamine" compartment="c" hasOnlySubstanceUnits="false" boundaryCondition="false" constant="false" fbc:chemicalFormula="C8H15NO6"/>
      <species metaid="M_acgam1p_c__91__c__93__" id="M_acgam1p_c__91__c__93__" name="N-Acetyl-D-glucosamine 1-phosphate" compartment="c" hasOnlySubstanceUnits="false" boundaryCondition="false" constant="false" fbc:chemicalFormula="C8H14NO9P"/>
      <species metaid="M_acgam6p_c__91__c__93__" id="M_acgam6p_c__91__c__93__" name="N-Acetyl-D-glucosamine 6-phosphate" compartment="c" hasOnlySubstanceUnits="false" boundaryCondition="false" constant="false" fbc:chemicalFormula="C8H14NO9P"/>
      <species metaid="M_acgam_c__91__c__93__" id="M_acgam_c__91__c__93__" name="N-Acetyl-D-glucosamine" compartment="c" hasOnlySubstanceUnits="false" boundaryCondition="false" constant="false" fbc:chemicalFormula="C8H15NO6"/>
      <species metaid="M_acgam_e__91__c__93__" id="M_acgam_e__91__c__93__" name="N-Acetyl-D-glucosamine" compartment="c" hasOnlySubstanceUnits="false" boundaryCondition="false" constant="false" fbc:chemicalFormula="C8H15NO6"/>
      <species metaid="M_acglu_c__91__c__93__" id="M_acglu_c__91__c__93__" name="N-Acetyl-L-glutamate" compartment="c" hasOnlySubstanceUnits="false" boundaryCondition="false" constant="false" fbc:chemicalFormula="C7H9NO5"/>
      <species metaid="M_achms_c__91__c__93__" id="M_achms_c__91__c__93__" name="O Acetyl L homoserine C6H11NO4" compartment="c" hasOnlySubstanceUnits="false" boundaryCondition="false" constant="false" fbc:chemicalFormula="C6H11NO4"/>
      <species metaid="M_acmam_c__91__c__93__" id="M_acmam_c__91__c__93__" name="N-Acetyl-D-muramoate" compartment="c" hasOnlySubstanceUnits="false" boundaryCondition="false" constant="false" fbc:chemicalFormula="C11H18NO8"/>
      <species metaid="M_acmama_c__91__c__93__" id="M_acmama_c__91__c__93__" name="N-Acetyl-D-muramoyl-L-alanine" compartment="c" hasOnlySubstanceUnits="false" boundaryCondition="false" constant="false" fbc:chemicalFormula="C14H23N2O9"/>
      <species metaid="M_acmana_c__91__c__93__" id="M_acmana_c__91__c__93__" name="N-Acetyl-D-mannosamine" compartment="c" hasOnlySubstanceUnits="false" boundaryCondition="false" constant="false" fbc:chemicalFormula="C8H15NO6"/>
      <species metaid="M_acmana_e__91__c__93__" id="M_acmana_e__91__c__93__" name="N-Acetyl-D-mannosamine" compartment="c" hasOnlySubstanceUnits="false" boundaryCondition="false" constant="false" fbc:chemicalFormula="C8H15NO6"/>
      <species metaid="M_acmanap_c__91__c__93__" id="M_acmanap_c__91__c__93__" name="N-Acetyl-D-mannosamine 6-phosphate" compartment="c" hasOnlySubstanceUnits="false" boundaryCondition="false" constant="false" fbc:chemicalFormula="C8H14NO9P"/>
      <species metaid="M_acmum6p_c__91__c__93__" id="M_acmum6p_c__91__c__93__" name="N-acetylmuramate 6-phosphate" compartment="c" hasOnlySubstanceUnits="false" boundaryCondition="false" constant="false" fbc:chemicalFormula="C11H17NO11P"/>
      <species metaid="M_acnam_c__91__c__93__" id="M_acnam_c__91__c__93__" name="N-Acetylneuraminate" compartment="c" hasOnlySubstanceUnits="false" boundaryCondition="false" constant="false" fbc:chemicalFormula="C11H18NO9"/>
      <species metaid="M_acnam_e__91__c__93__" id="M_acnam_e__91__c__93__" name="N-Acetylneuraminate" compartment="c" hasOnlySubstanceUnits="false" boundaryCondition="false" constant="false" fbc:chemicalFormula="C11H18NO9"/>
      <species metaid="M_acon_C_c__91__c__93__" id="M_acon_C_c__91__c__93__" name="Cis-Aconitate" compartment="c" hasOnlySubstanceUnits="false" boundaryCondition="false" constant="false" fbc:chemicalFormula="C6H3O6"/>
      <species metaid="M_acorn_c__91__c__93__" id="M_acorn_c__91__c__93__" name="N2-Acetyl-L-ornithine" compartment="c" hasOnlySubstanceUnits="false" boundaryCondition="false" constant="false" fbc:chemicalFormula="C7H14N2O3"/>
      <species metaid="M_acryl_c__91__c__93__" id="M_acryl_c__91__c__93__" name="Acrylic acid" compartment="c" hasOnlySubstanceUnits="false" boundaryCondition="false" constant="false" fbc:chemicalFormula="C3H3O2"/>
      <species metaid="M_acser_c__91__c__93__" id="M_acser_c__91__c__93__" name="O-Acetyl-L-serine" compartment="c" hasOnlySubstanceUnits="false" boundaryCondition="false" constant="false" fbc:chemicalFormula="C5H9NO4"/>
      <species metaid="M_actACP_c__91__c__93__" id="M_actACP_c__91__c__93__" name="Acetoacetyl-ACP" compartment="c" hasOnlySubstanceUnits="false" boundaryCondition="false" constant="false" fbc:chemicalFormula="C15H25N2O9PRS"/>
      <species metaid="M_actn__R_c__91__c__93__" id="M_actn__R_c__91__c__93__" name=" R  Acetoin C4H8O2" compartment="c" hasOnlySubstanceUnits="false" boundaryCondition="false" constant="false" fbc:chemicalFormula="C4H8O2"/>
      <species metaid="M_actn__R_e__91__c__93__" id="M_actn__R_e__91__c__93__" name=" R  Acetoin C4H8O2" compartment="c" hasOnlySubstanceUnits="false" boundaryCondition="false" constant="false" fbc:chemicalFormula="C4H8O2"/>
      <species metaid="M_adcobdam_c__91__c__93__" id="M_adcobdam_c__91__c__93__" name="Adenosyl cobyrinate diamide" compartment="c" hasOnlySubstanceUnits="false" boundaryCondition="false" constant="false" fbc:chemicalFormula="C55CoH68N11O15"/>
      <species metaid="M_adcobhex_c__91__c__93__" id="M_adcobhex_c__91__c__93__" name="Adenosyl-cobyric acid" compartment="c" hasOnlySubstanceUnits="false" boundaryCondition="false" constant="false" fbc:chemicalFormula="C55CoH76N15O11"/>
      <species metaid="M_ade_c__91__c__93__" id="M_ade_c__91__c__93__" name="Adenine" compartment="c" hasOnlySubstanceUnits="false" boundaryCondition="false" constant="false" fbc:chemicalFormula="C5H5N5"/>
      <species metaid="M_adhlam_c__91__c__93__" id="M_adhlam_c__91__c__93__" name="S-Acetyldihydrolipoamide" compartment="c" hasOnlySubstanceUnits="false" boundaryCondition="false" constant="false" fbc:chemicalFormula="C10H19NO2S2"/>
      <species metaid="M_adn_c__91__c__93__" id="M_adn_c__91__c__93__" name="Adenosine" compartment="c" hasOnlySubstanceUnits="false" boundaryCondition="false" constant="false" fbc:chemicalFormula="C10H13N5O4"/>
      <species metaid="M_adn_e__91__c__93__" id="M_adn_e__91__c__93__" name="Adenosine" compartment="c" hasOnlySubstanceUnits="false" boundaryCondition="false" constant="false" fbc:chemicalFormula="C10H13N5O4"/>
      <species metaid="M_adocbi_c__91__c__93__" id="M_adocbi_c__91__c__93__" name="Adenosyl cobinamide" compartment="c" hasOnlySubstanceUnits="false" boundaryCondition="false" constant="false" fbc:chemicalFormula="C58H84CoN16O11"/>
      <species metaid="M_adocbip_c__91__c__93__" id="M_adocbip_c__91__c__93__" name="Adenosyl cobinamide phosphate" compartment="c" hasOnlySubstanceUnits="false" boundaryCondition="false" constant="false" fbc:chemicalFormula="C58CoH83N16O14P"/>
      <species metaid="M_adocbl_c__91__c__93__" id="M_adocbl_c__91__c__93__" name="Adenosylcobalamin" compartment="c" hasOnlySubstanceUnits="false" boundaryCondition="false" constant="false" fbc:chemicalFormula="C72H100CoN18O17P"/>
      <species metaid="M_adp_c__91__c__93__" id="M_adp_c__91__c__93__" name="ADP" compartment="c" hasOnlySubstanceUnits="false" boundaryCondition="false" constant="false" fbc:chemicalFormula="C10H12N5O10P2"/>
      <species metaid="M_adpglc_c__91__c__93__" id="M_adpglc_c__91__c__93__" name="ADPglucose" compartment="c" hasOnlySubstanceUnits="false" boundaryCondition="false" constant="false" fbc:chemicalFormula="C16H23N5O15P2"/>
      <species metaid="M_adprib_c__91__c__93__" id="M_adprib_c__91__c__93__" name="ADPribose" compartment="c" hasOnlySubstanceUnits="false" boundaryCondition="false" constant="false" fbc:chemicalFormula="C15H21N5O14P2"/>
      <species metaid="M_ag3p_CA_c__91__c__93__" id="M_ag3p_CA_c__91__c__93__" compartment="c" hasOnlySubstanceUnits="false" boundaryCondition="false" constant="false" fbc:chemicalFormula="C1836H3537O700P100"/>
      <species metaid="M_agdpcbi_c__91__c__93__" id="M_agdpcbi_c__91__c__93__" name="Adenosine-GDP-cobinamide" compartment="c" hasOnlySubstanceUnits="false" boundaryCondition="false" constant="false" fbc:chemicalFormula="C68CoH95N21O21P2"/>
      <species metaid="M_ahcys_c__91__c__93__" id="M_ahcys_c__91__c__93__" name="S-Adenosyl-L-homocysteine" compartment="c" hasOnlySubstanceUnits="false" boundaryCondition="false" constant="false" fbc:chemicalFormula="C14H20N6O5S"/>
      <species metaid="M_ahdt_c__91__c__93__" id="M_ahdt_c__91__c__93__" name="2-Amino-4-hydroxy-6-(erythro-1,2,3-trihydroxypropyl)dihydropteridine triphosphate" compartment="c" hasOnlySubstanceUnits="false" boundaryCondition="false" constant="false" fbc:chemicalFormula="C9H12N5O13P3"/>
      <species metaid="M_aicar_c__91__c__93__" id="M_aicar_c__91__c__93__" name="5-Amino-1-(5-Phospho-D-ribosyl)imidazole-4-carboxamide" compartment="c" hasOnlySubstanceUnits="false" boundaryCondition="false" constant="false" fbc:chemicalFormula="C9H13N4O8P"/>
      <species metaid="M_air_c__91__c__93__" id="M_air_c__91__c__93__" name="5-amino-1-(5-phospho-D-ribosyl)imidazole" compartment="c" hasOnlySubstanceUnits="false" boundaryCondition="false" constant="false" fbc:chemicalFormula="C8H12N3O7P"/>
      <species metaid="M_akg_c__91__c__93__" id="M_akg_c__91__c__93__" name="2-Oxoglutarate" compartment="c" hasOnlySubstanceUnits="false" boundaryCondition="false" constant="false" fbc:chemicalFormula="C5H4O5"/>
      <species metaid="M_akg_e__91__c__93__" id="M_akg_e__91__c__93__" name="2-Oxoglutarate" compartment="c" hasOnlySubstanceUnits="false" boundaryCondition="false" constant="false" fbc:chemicalFormula="C5H4O5"/>
      <species metaid="M_ala_B_c__91__c__93__" id="M_ala_B_c__91__c__93__" name="Beta-Alanine" compartment="c" hasOnlySubstanceUnits="false" boundaryCondition="false" constant="false" fbc:chemicalFormula="C3H7NO2"/>
      <species metaid="M_ala_B_e__91__c__93__" id="M_ala_B_e__91__c__93__" name="Beta-Alanine" compartment="c" hasOnlySubstanceUnits="false" boundaryCondition="false" constant="false" fbc:chemicalFormula="C3H7NO2"/>
      <species metaid="M_ala__D_c__91__c__93__" id="M_ala__D_c__91__c__93__" name="D-Alanine" compartment="c" hasOnlySubstanceUnits="false" boundaryCondition="false" constant="false" fbc:chemicalFormula="C3H7NO2"/>
      <species metaid="M_ala__D_e__91__c__93__" id="M_ala__D_e__91__c__93__" name="D-Alanine" compartment="c" hasOnlySubstanceUnits="false" boundaryCondition="false" constant="false" fbc:chemicalFormula="C3H7NO2"/>
      <species metaid="M_ala__L_c__91__c__93__" id="M_ala__L_c__91__c__93__" name="L-Alanine" compartment="c" hasOnlySubstanceUnits="false" boundaryCondition="false" constant="false" fbc:chemicalFormula="C3H7NO2"/>
      <species metaid="M_ala__L_e__91__c__93__" id="M_ala__L_e__91__c__93__" name="L-Alanine" compartment="c" hasOnlySubstanceUnits="false" boundaryCondition="false" constant="false" fbc:chemicalFormula="C3H7NO2"/>
      <species metaid="M_alaala_c__91__c__93__" id="M_alaala_c__91__c__93__" name="D-Alanyl-D-alanine" compartment="c" hasOnlySubstanceUnits="false" boundaryCondition="false" constant="false" fbc:chemicalFormula="C6H12N2O3"/>
      <species metaid="M_alac__S_c__91__c__93__" id="M_alac__S_c__91__c__93__" name="(S)-2-Acetolactate" compartment="c" hasOnlySubstanceUnits="false" boundaryCondition="false" constant="false" fbc:chemicalFormula="C5H7O4"/>
      <species metaid="M_alatrna_c__91__c__93__" id="M_alatrna_c__91__c__93__" name="L-Alanyl-tRNA(Ala)" compartment="c" hasOnlySubstanceUnits="false" boundaryCondition="false" constant="false" fbc:chemicalFormula="C3H7NO2R"/>
      <species metaid="M_all6p_c__91__c__93__" id="M_all6p_c__91__c__93__" compartment="c" hasOnlySubstanceUnits="false" boundaryCondition="false" constant="false" fbc:chemicalFormula="C6H11O9P"/>
      <species metaid="M_allphn_c__91__c__93__" id="M_allphn_c__91__c__93__" name="Allophanate C2H3N2O3" compartment="c" hasOnlySubstanceUnits="false" boundaryCondition="false" constant="false" fbc:chemicalFormula="C2H3N2O3"/>
      <species metaid="M_alltn_c__91__c__93__" id="M_alltn_c__91__c__93__" name="Allantoin" compartment="c" hasOnlySubstanceUnits="false" boundaryCondition="false" constant="false" fbc:chemicalFormula="C4H6N4O3"/>
      <species metaid="M_alltn_e__91__c__93__" id="M_alltn_e__91__c__93__" name="Allantoin" compartment="c" hasOnlySubstanceUnits="false" boundaryCondition="false" constant="false" fbc:chemicalFormula="C4H6N4O3"/>
      <species metaid="M_alltt_c__91__c__93__" id="M_alltt_c__91__c__93__" name="Allantoate" compartment="c" hasOnlySubstanceUnits="false" boundaryCondition="false" constant="false" fbc:chemicalFormula="C4H7N4O4"/>
      <species metaid="M_allul6p_c__91__c__93__" id="M_allul6p_c__91__c__93__" compartment="c" hasOnlySubstanceUnits="false" boundaryCondition="false" constant="false" fbc:chemicalFormula="C6H11O9P"/>
      <species metaid="M_alpro_c__91__c__93__" id="M_alpro_c__91__c__93__" name="S Aminomethyldihydrolipoylprotein CH6NS2X" compartment="c" hasOnlySubstanceUnits="false" boundaryCondition="false" constant="false" fbc:chemicalFormula="CH6NS2X"/>
      <species metaid="M_amet_c__91__c__93__" id="M_amet_c__91__c__93__" name="S-Adenosyl-L-methionine" compartment="c" hasOnlySubstanceUnits="false" boundaryCondition="false" constant="false" fbc:chemicalFormula="C15H23N6O5S"/>
      <species metaid="M_ametam_c__91__c__93__" id="M_ametam_c__91__c__93__" name="S-Adenosylmethioninamine" compartment="c" hasOnlySubstanceUnits="false" boundaryCondition="false" constant="false" fbc:chemicalFormula="C14H24N6O3S"/>
      <species metaid="M_amob_c__91__c__93__" id="M_amob_c__91__c__93__" name="S-Adenosyl-4-methylthio-2-oxobutanoate" compartment="c" hasOnlySubstanceUnits="false" boundaryCondition="false" constant="false" fbc:chemicalFormula="C15H19N5O6S"/>
      <species metaid="M_amp_c__91__c__93__" id="M_amp_c__91__c__93__" name="AMP" compartment="c" hasOnlySubstanceUnits="false" boundaryCondition="false" constant="false" fbc:chemicalFormula="C10H12N5O7P"/>
      <species metaid="M_amylose300_e__91__c__93__" id="M_amylose300_e__91__c__93__" name="Amylose (n=300 repeat units, alpha-1,4-glc)" compartment="c" hasOnlySubstanceUnits="false" boundaryCondition="false" constant="false" fbc:chemicalFormula="C1800H3002O1501"/>
      <species metaid="M_anhgm3p_c__91__c__93__" id="M_anhgm3p_c__91__c__93__" name="N-Acetyl-D-glucosamine(anhydrous)N-Acetylmuramyl-tripeptide" compartment="c" hasOnlySubstanceUnits="false" boundaryCondition="false" constant="false" fbc:chemicalFormula="C34H52N6O19"/>
      <species metaid="M_anhgm4p_c__91__c__93__" id="M_anhgm4p_c__91__c__93__" name="N-Acetyl-D-glucosamine(anhydrous)N-Acetylmuramyl-tetrapeptide" compartment="c" hasOnlySubstanceUnits="false" boundaryCondition="false" constant="false" fbc:chemicalFormula="C37H57N7O20"/>
      <species metaid="M_anhgm_c__91__c__93__" id="M_anhgm_c__91__c__93__" name="N-Acetyl-D-glucosamine(anhydrous)N-Acetylmuramic acid" compartment="c" hasOnlySubstanceUnits="false" boundaryCondition="false" constant="false" fbc:chemicalFormula="C19H29N2O12"/>
      <species metaid="M_anhgm_e__91__c__93__" id="M_anhgm_e__91__c__93__" name="N-Acetyl-D-glucosamine(anhydrous)N-Acetylmuramic acid" compartment="c" hasOnlySubstanceUnits="false" boundaryCondition="false" constant="false" fbc:chemicalFormula="C19H29N2O12"/>
      <species metaid="M_anhm3p_c__91__c__93__" id="M_anhm3p_c__91__c__93__" name="1,6-anhydrous-N-Acetylmuramyl-tripeptide" compartment="c" hasOnlySubstanceUnits="false" boundaryCondition="false" constant="false" fbc:chemicalFormula="C26H39N5O14"/>
      <species metaid="M_anhm4p_c__91__c__93__" id="M_anhm4p_c__91__c__93__" name="1,6-anhydrous-N-Acetylmuramyl-tetrapeptide" compartment="c" hasOnlySubstanceUnits="false" boundaryCondition="false" constant="false" fbc:chemicalFormula="C29H44N6O15"/>
      <species metaid="M_anhm_c__91__c__93__" id="M_anhm_c__91__c__93__" name="1,6-anhydrous-N-Acetylmuramate" compartment="c" hasOnlySubstanceUnits="false" boundaryCondition="false" constant="false" fbc:chemicalFormula="C11H16NO7"/>
      <species metaid="M_ap4a_c__91__c__93__" id="M_ap4a_c__91__c__93__" name="P1,P4-Bis(5&apos;-adenosyl) tetraphosphate" compartment="c" hasOnlySubstanceUnits="false" boundaryCondition="false" constant="false" fbc:chemicalFormula="C20H24N10O19P4"/>
      <species metaid="M_apg_CA_c__91__c__93__" id="M_apg_CA_c__91__c__93__" compartment="c" hasOnlySubstanceUnits="false" boundaryCondition="false" constant="false" fbc:chemicalFormula="C1536H2737"/>
      <species metaid="M_apoACP_c__91__c__93__" id="M_apoACP_c__91__c__93__" name="apo-ACP" compartment="c" hasOnlySubstanceUnits="false" boundaryCondition="false" constant="false" fbc:chemicalFormula="HOR"/>
      <species metaid="M_apoACP_e__91__c__93__" id="M_apoACP_e__91__c__93__" name="apo-ACP" compartment="c" hasOnlySubstanceUnits="false" boundaryCondition="false" constant="false" fbc:chemicalFormula="HOR"/>
      <species metaid="M_appl_c__91__c__93__" id="M_appl_c__91__c__93__" name="1-Aminopropan-2-ol" compartment="c" hasOnlySubstanceUnits="false" boundaryCondition="false" constant="false" fbc:chemicalFormula="C3H10NO"/>
      <species metaid="M_aprut_c__91__c__93__" id="M_aprut_c__91__c__93__" name="N Acetylputrescine C6H15N2O" compartment="c" hasOnlySubstanceUnits="false" boundaryCondition="false" constant="false" fbc:chemicalFormula="C6H15N2O"/>
      <species metaid="M_arab__D_c__91__c__93__" id="M_arab__D_c__91__c__93__" name="D Arabinose C5H10O5" compartment="c" hasOnlySubstanceUnits="false" boundaryCondition="false" constant="false" fbc:chemicalFormula="C5H10O5"/>
      <species metaid="M_arab__D_e__91__c__93__" id="M_arab__D_e__91__c__93__" name="D Arabinose C5H10O5" compartment="c" hasOnlySubstanceUnits="false" boundaryCondition="false" constant="false" fbc:chemicalFormula="C5H10O5"/>
      <species metaid="M_arab__L_c__91__c__93__" id="M_arab__L_c__91__c__93__" name="L-Arabinose" compartment="c" hasOnlySubstanceUnits="false" boundaryCondition="false" constant="false" fbc:chemicalFormula="C5H10O5"/>
      <species metaid="M_arab__L_e__91__c__93__" id="M_arab__L_e__91__c__93__" name="L-Arabinose" compartment="c" hasOnlySubstanceUnits="false" boundaryCondition="false" constant="false" fbc:chemicalFormula="C5H10O5"/>
      <species metaid="M_arachACP_c__91__c__93__" id="M_arachACP_c__91__c__93__" name="Eicosanoyl-ACP (n-C20:0)" compartment="c" hasOnlySubstanceUnits="false" boundaryCondition="false" constant="false" fbc:chemicalFormula="C31H59N2O8PRS"/>
      <species metaid="M_arach_c__91__c__93__" id="M_arach_c__91__c__93__" name="Arachidic acid" compartment="c" hasOnlySubstanceUnits="false" boundaryCondition="false" constant="false" fbc:chemicalFormula="C20H39O2"/>
      <species metaid="M_arbt6p_c__91__c__93__" id="M_arbt6p_c__91__c__93__" name="Arbutin 6-phosphate" compartment="c" hasOnlySubstanceUnits="false" boundaryCondition="false" constant="false" fbc:chemicalFormula="C12H15O10P"/>
      <species metaid="M_arbt_e__91__c__93__" id="M_arbt_e__91__c__93__" name="Arbutin" compartment="c" hasOnlySubstanceUnits="false" boundaryCondition="false" constant="false" fbc:chemicalFormula="C12H16O7"/>
      <species metaid="M_arg__L_c__91__c__93__" id="M_arg__L_c__91__c__93__" name="L-Arginine" compartment="c" hasOnlySubstanceUnits="false" boundaryCondition="false" constant="false" fbc:chemicalFormula="C6H15N4O2"/>
      <species metaid="M_arg__L_e__91__c__93__" id="M_arg__L_e__91__c__93__" name="L-Arginine" compartment="c" hasOnlySubstanceUnits="false" boundaryCondition="false" constant="false" fbc:chemicalFormula="C6H15N4O2"/>
      <species metaid="M_argsuc_c__91__c__93__" id="M_argsuc_c__91__c__93__" name="N(omega)-(L-Arginino)succinate" compartment="c" hasOnlySubstanceUnits="false" boundaryCondition="false" constant="false" fbc:chemicalFormula="C10H17N4O6"/>
      <species metaid="M_argtrna_c__91__c__93__" id="M_argtrna_c__91__c__93__" name="L-Arginyl-tRNA(Arg)" compartment="c" hasOnlySubstanceUnits="false" boundaryCondition="false" constant="false" fbc:chemicalFormula="C6H15N4O2R"/>
      <species metaid="M_ascb6p_c__91__c__93__" id="M_ascb6p_c__91__c__93__" name="L-ascorbate-6-phosphate" compartment="c" hasOnlySubstanceUnits="false" boundaryCondition="false" constant="false" fbc:chemicalFormula="C6H7O9P"/>
      <species metaid="M_ascb__L_e__91__c__93__" id="M_ascb__L_e__91__c__93__" name="L-Ascorbate" compartment="c" hasOnlySubstanceUnits="false" boundaryCondition="false" constant="false" fbc:chemicalFormula="C6H8O6"/>
      <species metaid="M_asn__L_c__91__c__93__" id="M_asn__L_c__91__c__93__" name="L-Asparagine" compartment="c" hasOnlySubstanceUnits="false" boundaryCondition="false" constant="false" fbc:chemicalFormula="C4H8N2O3"/>
      <species metaid="M_asn__L_e__91__c__93__" id="M_asn__L_e__91__c__93__" name="L-Asparagine" compartment="c" hasOnlySubstanceUnits="false" boundaryCondition="false" constant="false" fbc:chemicalFormula="C4H8N2O3"/>
      <species metaid="M_aso3_c__91__c__93__" id="M_aso3_c__91__c__93__" name="Arsenite" compartment="c" hasOnlySubstanceUnits="false" boundaryCondition="false" constant="false" fbc:chemicalFormula="AsO3"/>
      <species metaid="M_aso3_e__91__c__93__" id="M_aso3_e__91__c__93__" name="Arsenite" compartment="c" hasOnlySubstanceUnits="false" boundaryCondition="false" constant="false" fbc:chemicalFormula="AsO3"/>
      <species metaid="M_aso4_c__91__c__93__" id="M_aso4_c__91__c__93__" name="Arsenate" compartment="c" hasOnlySubstanceUnits="false" boundaryCondition="false" constant="false" fbc:chemicalFormula="AsO4"/>
      <species metaid="M_aso4_e__91__c__93__" id="M_aso4_e__91__c__93__" name="Arsenate" compartment="c" hasOnlySubstanceUnits="false" boundaryCondition="false" constant="false" fbc:chemicalFormula="AsO4"/>
      <species metaid="M_asp__L_c__91__c__93__" id="M_asp__L_c__91__c__93__" name="L-Aspartate" compartment="c" hasOnlySubstanceUnits="false" boundaryCondition="false" constant="false" fbc:chemicalFormula="C4H6NO4"/>
      <species metaid="M_asp__L_e__91__c__93__" id="M_asp__L_e__91__c__93__" compartment="c" hasOnlySubstanceUnits="false" boundaryCondition="false" constant="false" fbc:chemicalFormula="C4H6NO4"/>
      <species metaid="M_aspsa_c__91__c__93__" id="M_aspsa_c__91__c__93__" name="L-Aspartate 4-semialdehyde" compartment="c" hasOnlySubstanceUnits="false" boundaryCondition="false" constant="false" fbc:chemicalFormula="C4H7NO3"/>
      <species metaid="M_asptrna_c__91__c__93__" id="M_asptrna_c__91__c__93__" name="L-Aspartyl-tRNA(Asp)" compartment="c" hasOnlySubstanceUnits="false" boundaryCondition="false" constant="false" fbc:chemicalFormula="C4H6NO4R"/>
      <species metaid="M_athr__L_c__91__c__93__" id="M_athr__L_c__91__c__93__" name="L-Allo-threonine" compartment="c" hasOnlySubstanceUnits="false" boundaryCondition="false" constant="false" fbc:chemicalFormula="C4H9NO3"/>
      <species metaid="M_atp_c__91__c__93__" id="M_atp_c__91__c__93__" name="ATP" compartment="c" hasOnlySubstanceUnits="false" boundaryCondition="false" constant="false" fbc:chemicalFormula="C10H12N5O13P3"/>
      <species metaid="M_b2coa_c__91__c__93__" id="M_b2coa_c__91__c__93__" name="Crotonoyl-CoA" compartment="c" hasOnlySubstanceUnits="false" boundaryCondition="false" constant="false" fbc:chemicalFormula="C25H36N7O17P3S"/>
      <species metaid="M_bbtcoa_c__91__c__93__" id="M_bbtcoa_c__91__c__93__" compartment="c" hasOnlySubstanceUnits="false" boundaryCondition="false" constant="false" fbc:chemicalFormula="C28H46N8O17P3S"/>
      <species metaid="M_bglycogen_c__91__c__93__" id="M_bglycogen_c__91__c__93__" name="Branching glycogen" compartment="c" hasOnlySubstanceUnits="false" boundaryCondition="false" constant="false" fbc:chemicalFormula="C6H10O5"/>
      <species metaid="M_bmoco_c__91__c__93__" id="M_bmoco_c__91__c__93__" name="Bis-molybdenum cofactor" compartment="c" hasOnlySubstanceUnits="false" boundaryCondition="false" constant="false" fbc:chemicalFormula="C20H20N10O13P2S4Mo"/>
      <species metaid="M_btcoa_c__91__c__93__" id="M_btcoa_c__91__c__93__" name="Butanoyl-CoA" compartment="c" hasOnlySubstanceUnits="false" boundaryCondition="false" constant="false" fbc:chemicalFormula="C25H38N7O17P3S"/>
      <species metaid="M_btn_c__91__c__93__" id="M_btn_c__91__c__93__" name="Biotin" compartment="c" hasOnlySubstanceUnits="false" boundaryCondition="false" constant="false" fbc:chemicalFormula="C10H15N2O3S"/>
      <species metaid="M_btn_e__91__c__93__" id="M_btn_e__91__c__93__" name="Biotin" compartment="c" hasOnlySubstanceUnits="false" boundaryCondition="false" constant="false" fbc:chemicalFormula="C10H15N2O3S"/>
      <species metaid="M_butACP_c__91__c__93__" id="M_butACP_c__91__c__93__" name="Butyryl-ACP (n-C4:0ACP)" compartment="c" hasOnlySubstanceUnits="false" boundaryCondition="false" constant="false" fbc:chemicalFormula="C15H27N2O8PRS"/>
      <species metaid="M_but_c__91__c__93__" id="M_but_c__91__c__93__" name="Butyrate (n-C4:0)" compartment="c" hasOnlySubstanceUnits="false" boundaryCondition="false" constant="false" fbc:chemicalFormula="C4H7O2"/>
      <species metaid="M_but_e__91__c__93__" id="M_but_e__91__c__93__" name="Butyrate (n-C4:0)" compartment="c" hasOnlySubstanceUnits="false" boundaryCondition="false" constant="false" fbc:chemicalFormula="C4H7O2"/>
      <species metaid="M_bz_c__91__c__93__" id="M_bz_c__91__c__93__" name="Benzoate" compartment="c" hasOnlySubstanceUnits="false" boundaryCondition="false" constant="false" fbc:chemicalFormula="C7H5O2"/>
      <species metaid="M_bz_e__91__c__93__" id="M_bz_e__91__c__93__" name="Benzoate" compartment="c" hasOnlySubstanceUnits="false" boundaryCondition="false" constant="false" fbc:chemicalFormula="C7H5O2"/>
      <species metaid="M_ca2_c__91__c__93__" id="M_ca2_c__91__c__93__" name="Calcium" compartment="c" hasOnlySubstanceUnits="false" boundaryCondition="false" constant="false" fbc:chemicalFormula="Ca"/>
      <species metaid="M_ca2_e__91__c__93__" id="M_ca2_e__91__c__93__" name="Calcium" compartment="c" hasOnlySubstanceUnits="false" boundaryCondition="false" constant="false" fbc:chemicalFormula="Ca"/>
      <species metaid="M_cala_c__91__c__93__" id="M_cala_c__91__c__93__" name="N-Carbamoyl-beta-alanine" compartment="c" hasOnlySubstanceUnits="false" boundaryCondition="false" constant="false" fbc:chemicalFormula="C4H8N2O3"/>
      <species metaid="M_cbasp_c__91__c__93__" id="M_cbasp_c__91__c__93__" name="N-Carbamoyl-L-aspartate" compartment="c" hasOnlySubstanceUnits="false" boundaryCondition="false" constant="false" fbc:chemicalFormula="C5H6N2O5"/>
      <species metaid="M_cbi_c__91__c__93__" id="M_cbi_c__91__c__93__" name="Cobinamide" compartment="c" hasOnlySubstanceUnits="false" boundaryCondition="false" constant="false" fbc:chemicalFormula="C48H72CoN11O8"/>
      <species metaid="M_cbl1_c__91__c__93__" id="M_cbl1_c__91__c__93__" name="Cob(I)alamin" compartment="c" hasOnlySubstanceUnits="false" boundaryCondition="false" constant="false" fbc:chemicalFormula="C62H88CoN13O14P"/>
      <species metaid="M_cbl1_e__91__c__93__" id="M_cbl1_e__91__c__93__" name="Cob(I)alamin" compartment="c" hasOnlySubstanceUnits="false" boundaryCondition="false" constant="false" fbc:chemicalFormula="C62H88CoN13O14P"/>
      <species metaid="M_cbl2_c__91__c__93__" id="M_cbl2_c__91__c__93__" name="Cob II alamin C62H88CoN13O14P" compartment="c" hasOnlySubstanceUnits="false" boundaryCondition="false" constant="false" fbc:chemicalFormula="C62H88CoN13O14P"/>
      <species metaid="M_cbl2_e__91__c__93__" id="M_cbl2_e__91__c__93__" name="Cob II alamin C62H88CoN13O14P" compartment="c" hasOnlySubstanceUnits="false" boundaryCondition="false" constant="false" fbc:chemicalFormula="C62H88CoN13O14P"/>
      <species metaid="M_cbp_c__91__c__93__" id="M_cbp_c__91__c__93__" name="Carbamoyl phosphate" compartment="c" hasOnlySubstanceUnits="false" boundaryCondition="false" constant="false" fbc:chemicalFormula="CH2NO5P"/>
      <species metaid="M_cd2_c__91__c__93__" id="M_cd2_c__91__c__93__" name="Cadmium" compartment="c" hasOnlySubstanceUnits="false" boundaryCondition="false" constant="false" fbc:chemicalFormula="Cd"/>
      <species metaid="M_cd2_e__91__c__93__" id="M_cd2_e__91__c__93__" name="Cadmium" compartment="c" hasOnlySubstanceUnits="false" boundaryCondition="false" constant="false" fbc:chemicalFormula="Cd"/>
      <species metaid="M_cdigmp_c__91__c__93__" id="M_cdigmp_c__91__c__93__" name="Cyclic diguanosine monophosphate" compartment="c" hasOnlySubstanceUnits="false" boundaryCondition="false" constant="false" fbc:chemicalFormula="C20H22N10O14P2"/>
      <species metaid="M_cdlp_CA_c__91__c__93__" id="M_cdlp_CA_c__91__c__93__" name="cardiolipin" compartment="c" hasOnlySubstanceUnits="false" boundaryCondition="false" constant="false" fbc:chemicalFormula="C3372H6174O700P100"/>
      <species metaid="M_cdp_c__91__c__93__" id="M_cdp_c__91__c__93__" name="CDP" compartment="c" hasOnlySubstanceUnits="false" boundaryCondition="false" constant="false" fbc:chemicalFormula="C9H12N3O11P2"/>
      <species metaid="M_cdpdag_CA_c__91__c__93__" id="M_cdpdag_CA_c__91__c__93__" compartment="c" hasOnlySubstanceUnits="false" boundaryCondition="false" constant="false" fbc:chemicalFormula="C4272H7474N300O1500P200"/>
      <species metaid="M_cellb_c__91__c__93__" id="M_cellb_c__91__c__93__" name="Cellobiose" compartment="c" hasOnlySubstanceUnits="false" boundaryCondition="false" constant="false" fbc:chemicalFormula="C12H22O11"/>
      <species metaid="M_cellb_e__91__c__93__" id="M_cellb_e__91__c__93__" name="Cellobiose" compartment="c" hasOnlySubstanceUnits="false" boundaryCondition="false" constant="false" fbc:chemicalFormula="C12H22O11"/>
      <species metaid="M_cgly_c__91__c__93__" id="M_cgly_c__91__c__93__" name="Cys-Gly" compartment="c" hasOnlySubstanceUnits="false" boundaryCondition="false" constant="false" fbc:chemicalFormula="C5H10N2O3S"/>
      <species metaid="M_cgly_e__91__c__93__" id="M_cgly_e__91__c__93__" name="Cys-Gly" compartment="c" hasOnlySubstanceUnits="false" boundaryCondition="false" constant="false" fbc:chemicalFormula="C5H10N2O3S"/>
      <species metaid="M_chitin_c__91__c__93__" id="M_chitin_c__91__c__93__" name="Chitin  monomer  C8H13NO5" compartment="c" hasOnlySubstanceUnits="false" boundaryCondition="false" constant="false" fbc:chemicalFormula="C8H13NO5"/>
      <species metaid="M_chitob_c__91__c__93__" id="M_chitob_c__91__c__93__" name="Chitobiose C16H28N2O11" compartment="c" hasOnlySubstanceUnits="false" boundaryCondition="false" constant="false" fbc:chemicalFormula="C16H28N2O11"/>
      <species metaid="M_chol_c__91__c__93__" id="M_chol_c__91__c__93__" name="Choline" compartment="c" hasOnlySubstanceUnits="false" boundaryCondition="false" constant="false" fbc:chemicalFormula="C5H14NO"/>
      <species metaid="M_chol_e__91__c__93__" id="M_chol_e__91__c__93__" name="Choline" compartment="c" hasOnlySubstanceUnits="false" boundaryCondition="false" constant="false" fbc:chemicalFormula="C5H14NO"/>
      <species metaid="M_chols_c__91__c__93__" id="M_chols_c__91__c__93__" name="Choline sulfate" compartment="c" hasOnlySubstanceUnits="false" boundaryCondition="false" constant="false" fbc:chemicalFormula="C5H13NO4S"/>
      <species metaid="M_chols_e__91__c__93__" id="M_chols_e__91__c__93__" name="Choline sulfate" compartment="c" hasOnlySubstanceUnits="false" boundaryCondition="false" constant="false" fbc:chemicalFormula="C5H13NO4S"/>
      <species metaid="M_chor_c__91__c__93__" id="M_chor_c__91__c__93__" name="Chorismate" compartment="c" hasOnlySubstanceUnits="false" boundaryCondition="false" constant="false" fbc:chemicalFormula="C10H8O6"/>
      <species metaid="M_cinnm_c__91__c__93__" id="M_cinnm_c__91__c__93__" name="Trans-Cinnamate" compartment="c" hasOnlySubstanceUnits="false" boundaryCondition="false" constant="false" fbc:chemicalFormula="C9H7O2"/>
      <species metaid="M_cit_c__91__c__93__" id="M_cit_c__91__c__93__" name="Citrate" compartment="c" hasOnlySubstanceUnits="false" boundaryCondition="false" constant="false" fbc:chemicalFormula="C6H5O7"/>
      <species metaid="M_cit_e__91__c__93__" id="M_cit_e__91__c__93__" name="Citrate" compartment="c" hasOnlySubstanceUnits="false" boundaryCondition="false" constant="false" fbc:chemicalFormula="C6H5O7"/>
      <species metaid="M_citr__L_c__91__c__93__" id="M_citr__L_c__91__c__93__" name="L-Citrulline" compartment="c" hasOnlySubstanceUnits="false" boundaryCondition="false" constant="false" fbc:chemicalFormula="C6H13N3O3"/>
      <species metaid="M_cl_c__91__c__93__" id="M_cl_c__91__c__93__" name="Chloride" compartment="c" hasOnlySubstanceUnits="false" boundaryCondition="false" constant="false" fbc:chemicalFormula="Cl"/>
      <species metaid="M_cl_e__91__c__93__" id="M_cl_e__91__c__93__" name="Chloride" compartment="c" hasOnlySubstanceUnits="false" boundaryCondition="false" constant="false" fbc:chemicalFormula="Cl"/>
      <species metaid="M_cmp_c__91__c__93__" id="M_cmp_c__91__c__93__" name="CMP" compartment="c" hasOnlySubstanceUnits="false" boundaryCondition="false" constant="false" fbc:chemicalFormula="C9H12N3O8P"/>
      <species metaid="M_co1dam_c__91__c__93__" id="M_co1dam_c__91__c__93__" name="Cob(I)yrinate a,c diamide" compartment="c" hasOnlySubstanceUnits="false" boundaryCondition="false" constant="false" fbc:chemicalFormula="C45H56CoN6O12"/>
      <species metaid="M_co2_c__91__c__93__" id="M_co2_c__91__c__93__" name="CO2" compartment="c" hasOnlySubstanceUnits="false" boundaryCondition="false" constant="false" fbc:chemicalFormula="CO2"/>
      <species metaid="M_co2_e__91__c__93__" id="M_co2_e__91__c__93__" name="CO2" compartment="c" hasOnlySubstanceUnits="false" boundaryCondition="false" constant="false" fbc:chemicalFormula="CO2"/>
      <species metaid="M_co2dam_c__91__c__93__" id="M_co2dam_c__91__c__93__" name="Cob(II)yrinate a,c diamide" compartment="c" hasOnlySubstanceUnits="false" boundaryCondition="false" constant="false" fbc:chemicalFormula="C45CoH56N6O12"/>
      <species metaid="M_coa_c__91__c__93__" id="M_coa_c__91__c__93__" name="Coenzyme A" compartment="c" hasOnlySubstanceUnits="false" boundaryCondition="false" constant="false" fbc:chemicalFormula="C21H32N7O16P3S"/>
      <species metaid="M_cobalt2_c__91__c__93__" id="M_cobalt2_c__91__c__93__" name="Co2+" compartment="c" hasOnlySubstanceUnits="false" boundaryCondition="false" constant="false" fbc:chemicalFormula="Co"/>
      <species metaid="M_cobalt2_e__91__c__93__" id="M_cobalt2_e__91__c__93__" name="Co2+" compartment="c" hasOnlySubstanceUnits="false" boundaryCondition="false" constant="false" fbc:chemicalFormula="Co"/>
      <species metaid="M_cobya_c__91__c__93__" id="M_cobya_c__91__c__93__" name="Cobyrinate" compartment="c" hasOnlySubstanceUnits="false" boundaryCondition="false" constant="false" fbc:chemicalFormula="C45H52CoN4O14"/>
      <species metaid="M_codhpre6_c__91__c__93__" id="M_codhpre6_c__91__c__93__" name="Cobalt-dihydro-precorrin 6" compartment="c" hasOnlySubstanceUnits="false" boundaryCondition="false" constant="false" fbc:chemicalFormula="C44H47CoN4O16"/>
      <species metaid="M_codscl5a_c__91__c__93__" id="M_codscl5a_c__91__c__93__" name="Cobalt-precorrin-5a" compartment="c" hasOnlySubstanceUnits="false" boundaryCondition="false" constant="false" fbc:chemicalFormula="C45H46CoN4O16"/>
      <species metaid="M_codscl5b_c__91__c__93__" id="M_codscl5b_c__91__c__93__" name="Cobalt-precorrin-5b" compartment="c" hasOnlySubstanceUnits="false" boundaryCondition="false" constant="false" fbc:chemicalFormula="C43H43CoN4O16"/>
      <species metaid="M_codscl7_c__91__c__93__" id="M_codscl7_c__91__c__93__" name="Cobalt-precorrin-7" compartment="c" hasOnlySubstanceUnits="false" boundaryCondition="false" constant="false" fbc:chemicalFormula="C45H49CoN4O16"/>
      <species metaid="M_codscl8x_c__91__c__93__" id="M_codscl8x_c__91__c__93__" name="Cobalt-precorrin-8x" compartment="c" hasOnlySubstanceUnits="false" boundaryCondition="false" constant="false" fbc:chemicalFormula="C45H52CoN4O14"/>
      <species metaid="M_copre2_c__91__c__93__" id="M_copre2_c__91__c__93__" name="Cobalt-precorrin-2" compartment="c" hasOnlySubstanceUnits="false" boundaryCondition="false" constant="false" fbc:chemicalFormula="C42H39N4O16Co"/>
      <species metaid="M_copre3_c__91__c__93__" id="M_copre3_c__91__c__93__" name="Cobalt-precorrin 3" compartment="c" hasOnlySubstanceUnits="false" boundaryCondition="false" constant="false" fbc:chemicalFormula="C43H41CoN4O16"/>
      <species metaid="M_copre4_c__91__c__93__" id="M_copre4_c__91__c__93__" name="Cobalt-precorrin 4" compartment="c" hasOnlySubstanceUnits="false" boundaryCondition="false" constant="false" fbc:chemicalFormula="C44H44CoN4O16"/>
      <species metaid="M_copre6_c__91__c__93__" id="M_copre6_c__91__c__93__" compartment="c" hasOnlySubstanceUnits="false" boundaryCondition="false" constant="false" fbc:chemicalFormula="C44H45N4O16Co"/>
      <species metaid="M_cpd00190_c__91__c__93__" id="M_cpd00190_c__91__c__93__" compartment="c" hasOnlySubstanceUnits="false" boundaryCondition="false" constant="false" fbc:chemicalFormula="C6H12O6"/>
      <species metaid="M_cpd00361_c__91__c__93__" id="M_cpd00361_c__91__c__93__" compartment="c" hasOnlySubstanceUnits="false" boundaryCondition="false" constant="false" fbc:chemicalFormula="C4H8O2"/>
      <species metaid="M_cpd02040_c__91__c__93__" id="M_cpd02040_c__91__c__93__" compartment="c" hasOnlySubstanceUnits="false" boundaryCondition="false" constant="false" fbc:chemicalFormula="C18H35O3"/>
      <species metaid="M_cpd02172_c__91__c__93__" id="M_cpd02172_c__91__c__93__" compartment="c" hasOnlySubstanceUnits="false" boundaryCondition="false" constant="false" fbc:chemicalFormula="C45H73O7P2"/>
      <species metaid="M_cpd02782_c__91__c__93__" id="M_cpd02782_c__91__c__93__" compartment="c" hasOnlySubstanceUnits="false" boundaryCondition="false" constant="false" fbc:chemicalFormula="C17H22N3O18P2"/>
      <species metaid="M_cpd03518_c__91__c__93__" id="M_cpd03518_c__91__c__93__" compartment="c" hasOnlySubstanceUnits="false" boundaryCondition="false" constant="false" fbc:chemicalFormula="C10H14N5O15P3"/>
      <species metaid="M_cpd03519_c__91__c__93__" id="M_cpd03519_c__91__c__93__" compartment="c" hasOnlySubstanceUnits="false" boundaryCondition="false" constant="false" fbc:chemicalFormula="C9H14N5O14P3"/>
      <species metaid="M_cpd03666_c__91__c__93__" id="M_cpd03666_c__91__c__93__" compartment="c" hasOnlySubstanceUnits="false" boundaryCondition="false" constant="false" fbc:chemicalFormula="C9H14N5O14P3"/>
      <species metaid="M_cpd03808_c__91__c__93__" id="M_cpd03808_c__91__c__93__" compartment="c" hasOnlySubstanceUnits="false" boundaryCondition="false" constant="false" fbc:chemicalFormula="C14H24NO11"/>
      <species metaid="M_cpd04242_c__91__c__93__" id="M_cpd04242_c__91__c__93__" compartment="c" hasOnlySubstanceUnits="false" boundaryCondition="false" constant="false" fbc:chemicalFormula="C6H9O6"/>
      <species metaid="M_cpd10162_c__91__c__93__" id="M_cpd10162_c__91__c__93__" compartment="c" hasOnlySubstanceUnits="false" boundaryCondition="false" constant="false" fbc:chemicalFormula="C6H9O4"/>
      <species metaid="M_cpd11217_c__91__c__93__" id="M_cpd11217_c__91__c__93__" compartment="c" hasOnlySubstanceUnits="false" boundaryCondition="false" constant="false" fbc:chemicalFormula="C32H38N7O19P3S"/>
      <species metaid="M_cpd11495_c__91__c__93__" id="M_cpd11495_c__91__c__93__" compartment="c" hasOnlySubstanceUnits="false" boundaryCondition="false" constant="false" fbc:chemicalFormula="C16H29N2O8PRS"/>
      <species metaid="M_cpd11580_c__91__c__93__" id="M_cpd11580_c__91__c__93__" compartment="c" hasOnlySubstanceUnits="false" boundaryCondition="false" constant="false" fbc:chemicalFormula="C7H13N3O4"/>
      <species metaid="M_cpd11581_c__91__c__93__" id="M_cpd11581_c__91__c__93__" compartment="c" hasOnlySubstanceUnits="false" boundaryCondition="false" constant="false" fbc:chemicalFormula="C6H11N3O4"/>
      <species metaid="M_cpd11582_c__91__c__93__" id="M_cpd11582_c__91__c__93__" compartment="c" hasOnlySubstanceUnits="false" boundaryCondition="false" constant="false" fbc:chemicalFormula="C7H14N2O4"/>
      <species metaid="M_cpd11583_c__91__c__93__" id="M_cpd11583_c__91__c__93__" compartment="c" hasOnlySubstanceUnits="false" boundaryCondition="false" constant="false" fbc:chemicalFormula="C9H18N2O3"/>
      <species metaid="M_cpd11584_c__91__c__93__" id="M_cpd11584_c__91__c__93__" compartment="c" hasOnlySubstanceUnits="false" boundaryCondition="false" constant="false" fbc:chemicalFormula="C9H14N4O3"/>
      <species metaid="M_cpd11586_c__91__c__93__" id="M_cpd11586_c__91__c__93__" compartment="c" hasOnlySubstanceUnits="false" boundaryCondition="false" constant="false" fbc:chemicalFormula="C8H13N2O5"/>
      <species metaid="M_cpd11587_c__91__c__93__" id="M_cpd11587_c__91__c__93__" compartment="c" hasOnlySubstanceUnits="false" boundaryCondition="false" constant="false" fbc:chemicalFormula="C8H15N3O4"/>
      <species metaid="M_cpd11588_c__91__c__93__" id="M_cpd11588_c__91__c__93__" compartment="c" hasOnlySubstanceUnits="false" boundaryCondition="false" constant="false" fbc:chemicalFormula="C7H12N2O3"/>
      <species metaid="M_cpd11589_c__91__c__93__" id="M_cpd11589_c__91__c__93__" compartment="c" hasOnlySubstanceUnits="false" boundaryCondition="false" constant="false" fbc:chemicalFormula="C6H9N2O5"/>
      <species metaid="M_cpd11590_c__91__c__93__" id="M_cpd11590_c__91__c__93__" compartment="c" hasOnlySubstanceUnits="false" boundaryCondition="false" constant="false" fbc:chemicalFormula="C8H15N2O3S"/>
      <species metaid="M_cpd11591_c__91__c__93__" id="M_cpd11591_c__91__c__93__" compartment="c" hasOnlySubstanceUnits="false" boundaryCondition="false" constant="false" fbc:chemicalFormula="C7H14N2O3S"/>
      <species metaid="M_cpd11592_c__91__c__93__" id="M_cpd11592_c__91__c__93__" compartment="c" hasOnlySubstanceUnits="false" boundaryCondition="false" constant="false" fbc:chemicalFormula="C7H11N2O5"/>
      <species metaid="M_cpd11593_c__91__c__93__" id="M_cpd11593_c__91__c__93__" compartment="c" hasOnlySubstanceUnits="false" boundaryCondition="false" constant="false" fbc:chemicalFormula="C7H11N2O5"/>
      <species metaid="M_cpd12711_c__91__c__93__" id="M_cpd12711_c__91__c__93__" compartment="c" hasOnlySubstanceUnits="false" boundaryCondition="false" constant="false" fbc:chemicalFormula="CuR"/>
      <species metaid="M_cpd12712_c__91__c__93__" id="M_cpd12712_c__91__c__93__" compartment="c" hasOnlySubstanceUnits="false" boundaryCondition="false" constant="false" fbc:chemicalFormula="CuR"/>
      <species metaid="M_cpd15603_c__91__c__93__" id="M_cpd15603_c__91__c__93__" compartment="c" hasOnlySubstanceUnits="false" boundaryCondition="false" constant="false" fbc:chemicalFormula="C5H10N2O3S"/>
      <species metaid="M_cpd15604_c__91__c__93__" id="M_cpd15604_c__91__c__93__" compartment="c" hasOnlySubstanceUnits="false" boundaryCondition="false" constant="false" fbc:chemicalFormula="C8H16N2O3"/>
      <species metaid="M_cpd15605_c__91__c__93__" id="M_cpd15605_c__91__c__93__" compartment="c" hasOnlySubstanceUnits="false" boundaryCondition="false" constant="false" fbc:chemicalFormula="C11H14N2O3"/>
      <species metaid="M_cpd15606_c__91__c__93__" id="M_cpd15606_c__91__c__93__" compartment="c" hasOnlySubstanceUnits="false" boundaryCondition="false" constant="false" fbc:chemicalFormula="C11H14N2O4"/>
      <species metaid="M_cpd15665_c__91__c__93__" id="M_cpd15665_c__91__c__93__" compartment="c" hasOnlySubstanceUnits="false" boundaryCondition="false" constant="false" fbc:chemicalFormula="C80H125N16O42R"/>
      <species metaid="M_cpd15666_c__91__c__93__" id="M_cpd15666_c__91__c__93__" compartment="c" hasOnlySubstanceUnits="false" boundaryCondition="false" constant="false" fbc:chemicalFormula="C40H62N8O21R"/>
      <species metaid="M_cpd15746_c__91__c__93__" id="M_cpd15746_c__91__c__93__" compartment="c" hasOnlySubstanceUnits="false" boundaryCondition="false" constant="false" fbc:chemicalFormula="C119H208O135P24"/>
      <species metaid="M_cpd15747_c__91__c__93__" id="M_cpd15747_c__91__c__93__" compartment="c" hasOnlySubstanceUnits="false" boundaryCondition="false" constant="false" fbc:chemicalFormula="C115H200O135P24"/>
      <species metaid="M_cpd15748_c__91__c__93__" id="M_cpd15748_c__91__c__93__" compartment="c" hasOnlySubstanceUnits="false" boundaryCondition="false" constant="false" fbc:chemicalFormula="C123H216O135P24"/>
      <species metaid="M_cpd15749_c__91__c__93__" id="M_cpd15749_c__91__c__93__" compartment="c" hasOnlySubstanceUnits="false" boundaryCondition="false" constant="false" fbc:chemicalFormula="C121H212O135P24"/>
      <species metaid="M_cpd15750_c__91__c__93__" id="M_cpd15750_c__91__c__93__" compartment="c" hasOnlySubstanceUnits="false" boundaryCondition="false" constant="false" fbc:chemicalFormula="C121H212O135P24"/>
      <species metaid="M_cpd15751_c__91__c__93__" id="M_cpd15751_c__91__c__93__" compartment="c" hasOnlySubstanceUnits="false" boundaryCondition="false" constant="false" fbc:chemicalFormula="C115H200O135P24"/>
      <species metaid="M_cpd15752_c__91__c__93__" id="M_cpd15752_c__91__c__93__" compartment="c" hasOnlySubstanceUnits="false" boundaryCondition="false" constant="false" fbc:chemicalFormula="C117H204O135P24"/>
      <species metaid="M_cpd15753_c__91__c__93__" id="M_cpd15753_c__91__c__93__" compartment="c" hasOnlySubstanceUnits="false" boundaryCondition="false" constant="false" fbc:chemicalFormula="C117H204O135P24"/>
      <species metaid="M_cpd15754_c__91__c__93__" id="M_cpd15754_c__91__c__93__" compartment="c" hasOnlySubstanceUnits="false" boundaryCondition="false" constant="false" fbc:chemicalFormula="C119H208O135P24"/>
      <species metaid="M_cpd15764_c__91__c__93__" id="M_cpd15764_c__91__c__93__" compartment="c" hasOnlySubstanceUnits="false" boundaryCondition="false" constant="false" fbc:chemicalFormula="C311H544N24O255P24"/>
      <species metaid="M_cpd15765_c__91__c__93__" id="M_cpd15765_c__91__c__93__" compartment="c" hasOnlySubstanceUnits="false" boundaryCondition="false" constant="false" fbc:chemicalFormula="C307H536N24O255P24"/>
      <species metaid="M_cpd15766_c__91__c__93__" id="M_cpd15766_c__91__c__93__" compartment="c" hasOnlySubstanceUnits="false" boundaryCondition="false" constant="false" fbc:chemicalFormula="C315H552N24O255P24"/>
      <species metaid="M_cpd15767_c__91__c__93__" id="M_cpd15767_c__91__c__93__" compartment="c" hasOnlySubstanceUnits="false" boundaryCondition="false" constant="false" fbc:chemicalFormula="C313H548N24O255P24"/>
      <species metaid="M_cpd15768_c__91__c__93__" id="M_cpd15768_c__91__c__93__" compartment="c" hasOnlySubstanceUnits="false" boundaryCondition="false" constant="false" fbc:chemicalFormula="C313H548N24O255P24"/>
      <species metaid="M_cpd15769_c__91__c__93__" id="M_cpd15769_c__91__c__93__" compartment="c" hasOnlySubstanceUnits="false" boundaryCondition="false" constant="false" fbc:chemicalFormula="C307H536N24O255P24"/>
      <species metaid="M_cpd15770_c__91__c__93__" id="M_cpd15770_c__91__c__93__" compartment="c" hasOnlySubstanceUnits="false" boundaryCondition="false" constant="false" fbc:chemicalFormula="C309H540N24O255P24"/>
      <species metaid="M_cpd15771_c__91__c__93__" id="M_cpd15771_c__91__c__93__" compartment="c" hasOnlySubstanceUnits="false" boundaryCondition="false" constant="false" fbc:chemicalFormula="C309H540N24O255P24"/>
      <species metaid="M_cpd15772_c__91__c__93__" id="M_cpd15772_c__91__c__93__" compartment="c" hasOnlySubstanceUnits="false" boundaryCondition="false" constant="false" fbc:chemicalFormula="C311H544N24O255P24"/>
      <species metaid="M_cpd16540_c__91__c__93__" id="M_cpd16540_c__91__c__93__" compartment="c" hasOnlySubstanceUnits="false" boundaryCondition="false" constant="false" fbc:chemicalFormula="C6H9O6"/>
      <species metaid="M_cpdnew01_c__91__c__93__" id="M_cpdnew01_c__91__c__93__" compartment="c" hasOnlySubstanceUnits="false" boundaryCondition="false" constant="false" fbc:chemicalFormula="HP4O13"/>
      <species metaid="M_cpmp_c__91__c__93__" id="M_cpmp_c__91__c__93__" name="Cyclic pyranopterin monophosphate" compartment="c" hasOnlySubstanceUnits="false" boundaryCondition="false" constant="false" fbc:chemicalFormula="C10H13N5O8P"/>
      <species metaid="M_cpp3_c__91__c__93__" id="M_cpp3_c__91__c__93__" name="Coproporphyrin III" compartment="c" hasOnlySubstanceUnits="false" boundaryCondition="false" constant="false" fbc:chemicalFormula="C36H38N4O8"/>
      <species metaid="M_cpppg1_c__91__c__93__" id="M_cpppg1_c__91__c__93__" compartment="c" hasOnlySubstanceUnits="false" boundaryCondition="false" constant="false"/>
      <species metaid="M_cpppg3_c__91__c__93__" id="M_cpppg3_c__91__c__93__" name="Coproporphyrinogen III" compartment="c" hasOnlySubstanceUnits="false" boundaryCondition="false" constant="false" fbc:chemicalFormula="C36H40N4O8"/>
      <species metaid="M_crn_c__91__c__93__" id="M_crn_c__91__c__93__" name="L-Carnitine" compartment="c" hasOnlySubstanceUnits="false" boundaryCondition="false" constant="false" fbc:chemicalFormula="C7H15NO3"/>
      <species metaid="M_crn_e__91__c__93__" id="M_crn_e__91__c__93__" name="L-Carnitine" compartment="c" hasOnlySubstanceUnits="false" boundaryCondition="false" constant="false" fbc:chemicalFormula="C7H15NO3"/>
      <species metaid="M_crncoa_c__91__c__93__" id="M_crncoa_c__91__c__93__" name="L-Carnitinyl-CoA" compartment="c" hasOnlySubstanceUnits="false" boundaryCondition="false" constant="false" fbc:chemicalFormula="C28H46N8O18P3S"/>
      <species metaid="M_cro4_c__91__c__93__" id="M_cro4_c__91__c__93__" name="Chromate" compartment="c" hasOnlySubstanceUnits="false" boundaryCondition="false" constant="false" fbc:chemicalFormula="CrO4"/>
      <species metaid="M_cro4_e__91__c__93__" id="M_cro4_e__91__c__93__" name="Chromate" compartment="c" hasOnlySubstanceUnits="false" boundaryCondition="false" constant="false" fbc:chemicalFormula="CrO4"/>
      <species metaid="M_csn_c__91__c__93__" id="M_csn_c__91__c__93__" name="Cytosine" compartment="c" hasOnlySubstanceUnits="false" boundaryCondition="false" constant="false" fbc:chemicalFormula="C4H5N3O"/>
      <species metaid="M_csn_e__91__c__93__" id="M_csn_e__91__c__93__" name="Cytosine" compartment="c" hasOnlySubstanceUnits="false" boundaryCondition="false" constant="false" fbc:chemicalFormula="C4H5N3O"/>
      <species metaid="M_ctbtcoa_c__91__c__93__" id="M_ctbtcoa_c__91__c__93__" compartment="c" hasOnlySubstanceUnits="false" boundaryCondition="false" constant="false" fbc:chemicalFormula="C28H44N8O17P3S"/>
      <species metaid="M_ctp_c__91__c__93__" id="M_ctp_c__91__c__93__" name="CTP" compartment="c" hasOnlySubstanceUnits="false" boundaryCondition="false" constant="false" fbc:chemicalFormula="C9H12N3O14P3"/>
      <species metaid="M_cu2_c__91__c__93__" id="M_cu2_c__91__c__93__" name="Cu2+" compartment="c" hasOnlySubstanceUnits="false" boundaryCondition="false" constant="false" fbc:chemicalFormula="Cu"/>
      <species metaid="M_cu2_e__91__c__93__" id="M_cu2_e__91__c__93__" name="Cu2+" compartment="c" hasOnlySubstanceUnits="false" boundaryCondition="false" constant="false" fbc:chemicalFormula="Cu"/>
      <species metaid="M_cys__L_c__91__c__93__" id="M_cys__L_c__91__c__93__" name="L-Cysteine" compartment="c" hasOnlySubstanceUnits="false" boundaryCondition="false" constant="false" fbc:chemicalFormula="C3H7NO2S"/>
      <species metaid="M_cys__L_e__91__c__93__" id="M_cys__L_e__91__c__93__" compartment="c" hasOnlySubstanceUnits="false" boundaryCondition="false" constant="false" fbc:chemicalFormula="C3H7NO2S"/>
      <species metaid="M_cystrna_c__91__c__93__" id="M_cystrna_c__91__c__93__" name="L-Cysteinyl-tRNA(Cys)" compartment="c" hasOnlySubstanceUnits="false" boundaryCondition="false" constant="false" fbc:chemicalFormula="C3H7NO2SR"/>
      <species metaid="M_cytd_c__91__c__93__" id="M_cytd_c__91__c__93__" name="Cytidine" compartment="c" hasOnlySubstanceUnits="false" boundaryCondition="false" constant="false" fbc:chemicalFormula="C9H13N3O5"/>
      <species metaid="M_cytd_e__91__c__93__" id="M_cytd_e__91__c__93__" name="Cytidine" compartment="c" hasOnlySubstanceUnits="false" boundaryCondition="false" constant="false" fbc:chemicalFormula="C9H13N3O5"/>
      <species metaid="M_d5kg_c__91__c__93__" id="M_d5kg_c__91__c__93__" name="2-Deoxy-5-keto-D-gluconic acid" compartment="c" hasOnlySubstanceUnits="false" boundaryCondition="false" constant="false" fbc:chemicalFormula="C6H9O6"/>
      <species metaid="M_d5kgp_c__91__c__93__" id="M_d5kgp_c__91__c__93__" name="2-Deoxy-5-keto-D-gluconic acid 6-phosphate" compartment="c" hasOnlySubstanceUnits="false" boundaryCondition="false" constant="false" fbc:chemicalFormula="C6H8O9P"/>
      <species metaid="M_dad_2_c__91__c__93__" id="M_dad_2_c__91__c__93__" name="Deoxyadenosine" compartment="c" hasOnlySubstanceUnits="false" boundaryCondition="false" constant="false" fbc:chemicalFormula="C10H13N5O3"/>
      <species metaid="M_dad_2_e__91__c__93__" id="M_dad_2_e__91__c__93__" name="Deoxyadenosine" compartment="c" hasOnlySubstanceUnits="false" boundaryCondition="false" constant="false" fbc:chemicalFormula="C10H13N5O3"/>
      <species metaid="M_dad_5_c__91__c__93__" id="M_dad_5_c__91__c__93__" name="5&apos;-Deoxyadenosine" compartment="c" hasOnlySubstanceUnits="false" boundaryCondition="false" constant="false" fbc:chemicalFormula="C10H13N5O3"/>
      <species metaid="M_dadp_c__91__c__93__" id="M_dadp_c__91__c__93__" name="DADP" compartment="c" hasOnlySubstanceUnits="false" boundaryCondition="false" constant="false" fbc:chemicalFormula="C10H12N5O9P2"/>
      <species metaid="M_damp_c__91__c__93__" id="M_damp_c__91__c__93__" name="DAMP" compartment="c" hasOnlySubstanceUnits="false" boundaryCondition="false" constant="false" fbc:chemicalFormula="C10H12N5O6P"/>
      <species metaid="M_dann_c__91__c__93__" id="M_dann_c__91__c__93__" name="7,8-Diaminononanoate" compartment="c" hasOnlySubstanceUnits="false" boundaryCondition="false" constant="false" fbc:chemicalFormula="C9H21N2O2"/>
      <species metaid="M_dap24_c__91__c__93__" id="M_dap24_c__91__c__93__" compartment="c" hasOnlySubstanceUnits="false" boundaryCondition="false" constant="false" fbc:chemicalFormula="C5H12N2O2"/>
      <species metaid="M_datp_c__91__c__93__" id="M_datp_c__91__c__93__" name="DATP" compartment="c" hasOnlySubstanceUnits="false" boundaryCondition="false" constant="false" fbc:chemicalFormula="C10H12N5O12P3"/>
      <species metaid="M_db4p_c__91__c__93__" id="M_db4p_c__91__c__93__" name="3,4-dihydroxy-2-butanone 4-phosphate" compartment="c" hasOnlySubstanceUnits="false" boundaryCondition="false" constant="false" fbc:chemicalFormula="C4H7O6P"/>
      <species metaid="M_dc2coa_c__91__c__93__" id="M_dc2coa_c__91__c__93__" name="Trans-Dec-2-enoyl-CoA" compartment="c" hasOnlySubstanceUnits="false" boundaryCondition="false" constant="false" fbc:chemicalFormula="C31H48N7O17P3S"/>
      <species metaid="M_dcaACP_c__91__c__93__" id="M_dcaACP_c__91__c__93__" name="Decanoyl-ACP (n-C10:0ACP)" compartment="c" hasOnlySubstanceUnits="false" boundaryCondition="false" constant="false" fbc:chemicalFormula="C21H39N2O8PRS"/>
      <species metaid="M_dca_c__91__c__93__" id="M_dca_c__91__c__93__" name="Decanoate (n-C10:0)" compartment="c" hasOnlySubstanceUnits="false" boundaryCondition="false" constant="false" fbc:chemicalFormula="C10H19O2"/>
      <species metaid="M_dca_e__91__c__93__" id="M_dca_e__91__c__93__" name="Decanoate (n-C10:0)" compartment="c" hasOnlySubstanceUnits="false" boundaryCondition="false" constant="false" fbc:chemicalFormula="C10H19O2"/>
      <species metaid="M_dcacoa_c__91__c__93__" id="M_dcacoa_c__91__c__93__" name="Decanoyl-CoA (n-C10:0CoA)" compartment="c" hasOnlySubstanceUnits="false" boundaryCondition="false" constant="false" fbc:chemicalFormula="C31H50N7O17P3S"/>
      <species metaid="M_dcamp_c__91__c__93__" id="M_dcamp_c__91__c__93__" name="N6-(1,2-Dicarboxyethyl)-AMP" compartment="c" hasOnlySubstanceUnits="false" boundaryCondition="false" constant="false" fbc:chemicalFormula="C14H14N5O11P"/>
      <species metaid="M_dcdp_c__91__c__93__" id="M_dcdp_c__91__c__93__" name="DCDP" compartment="c" hasOnlySubstanceUnits="false" boundaryCondition="false" constant="false" fbc:chemicalFormula="C9H12N3O10P2"/>
      <species metaid="M_dcmp_c__91__c__93__" id="M_dcmp_c__91__c__93__" name="DCMP" compartment="c" hasOnlySubstanceUnits="false" boundaryCondition="false" constant="false" fbc:chemicalFormula="C9H12N3O7P"/>
      <species metaid="M_dctp_c__91__c__93__" id="M_dctp_c__91__c__93__" name="DCTP" compartment="c" hasOnlySubstanceUnits="false" boundaryCondition="false" constant="false" fbc:chemicalFormula="C9H12N3O13P3"/>
      <species metaid="M_dcyt_c__91__c__93__" id="M_dcyt_c__91__c__93__" name="Deoxycytidine" compartment="c" hasOnlySubstanceUnits="false" boundaryCondition="false" constant="false" fbc:chemicalFormula="C9H13N3O4"/>
      <species metaid="M_dd2coa_c__91__c__93__" id="M_dd2coa_c__91__c__93__" name="Trans-Dodec-2-enoyl-CoA" compartment="c" hasOnlySubstanceUnits="false" boundaryCondition="false" constant="false" fbc:chemicalFormula="C33H52N7O17P3S"/>
      <species metaid="M_ddcaACP_c__91__c__93__" id="M_ddcaACP_c__91__c__93__" name="Dodecanoyl-ACP (n-C12:0ACP)" compartment="c" hasOnlySubstanceUnits="false" boundaryCondition="false" constant="false" fbc:chemicalFormula="C23H43N2O8PRS"/>
      <species metaid="M_ddca_c__91__c__93__" id="M_ddca_c__91__c__93__" name="Dodecanoate (n-C12:0)" compartment="c" hasOnlySubstanceUnits="false" boundaryCondition="false" constant="false" fbc:chemicalFormula="C12H23O2"/>
      <species metaid="M_ddcacoa_c__91__c__93__" id="M_ddcacoa_c__91__c__93__" name="Dodecanoyl-CoA (n-C12:0CoA)" compartment="c" hasOnlySubstanceUnits="false" boundaryCondition="false" constant="false" fbc:chemicalFormula="C33H54N7O17P3S"/>
      <species metaid="M_ddcap_c__91__c__93__" id="M_ddcap_c__91__c__93__" name="Dodecanoly-phosphate (n-C12:0)" compartment="c" hasOnlySubstanceUnits="false" boundaryCondition="false" constant="false" fbc:chemicalFormula="C12H24O5P1"/>
      <species metaid="M_decdp_c__91__c__93__" id="M_decdp_c__91__c__93__" name="All trans Decaprenyl diphosphate" compartment="c" hasOnlySubstanceUnits="false" boundaryCondition="false" constant="false" fbc:chemicalFormula="C50H81O7P2"/>
      <species metaid="M_dgal6p_c__91__c__93__" id="M_dgal6p_c__91__c__93__" compartment="c" hasOnlySubstanceUnits="false" boundaryCondition="false" constant="false" fbc:chemicalFormula="C6H11O9P"/>
      <species metaid="M_dgdp_c__91__c__93__" id="M_dgdp_c__91__c__93__" name="DGDP" compartment="c" hasOnlySubstanceUnits="false" boundaryCondition="false" constant="false" fbc:chemicalFormula="C10H12N5O10P2"/>
      <species metaid="M_dgmp_c__91__c__93__" id="M_dgmp_c__91__c__93__" name="DGMP" compartment="c" hasOnlySubstanceUnits="false" boundaryCondition="false" constant="false" fbc:chemicalFormula="C10H12N5O7P"/>
      <species metaid="M_dgsn_c__91__c__93__" id="M_dgsn_c__91__c__93__" name="Deoxyguanosine" compartment="c" hasOnlySubstanceUnits="false" boundaryCondition="false" constant="false" fbc:chemicalFormula="C10H13N5O4"/>
      <species metaid="M_dgtp_c__91__c__93__" id="M_dgtp_c__91__c__93__" name="DGTP" compartment="c" hasOnlySubstanceUnits="false" boundaryCondition="false" constant="false" fbc:chemicalFormula="C10H12N5O13P3"/>
      <species metaid="M_dha_c__91__c__93__" id="M_dha_c__91__c__93__" name="Dihydroxyacetone" compartment="c" hasOnlySubstanceUnits="false" boundaryCondition="false" constant="false" fbc:chemicalFormula="C3H6O3"/>
      <species metaid="M_dhap_c__91__c__93__" id="M_dhap_c__91__c__93__" name="Dihydroxyacetone phosphate" compartment="c" hasOnlySubstanceUnits="false" boundaryCondition="false" constant="false" fbc:chemicalFormula="C3H5O6P"/>
      <species metaid="M_dhf_c__91__c__93__" id="M_dhf_c__91__c__93__" name="7,8-Dihydrofolate" compartment="c" hasOnlySubstanceUnits="false" boundaryCondition="false" constant="false" fbc:chemicalFormula="C19H19N7O6"/>
      <species metaid="M_dhgly_c__91__c__93__" id="M_dhgly_c__91__c__93__" compartment="c" hasOnlySubstanceUnits="false" boundaryCondition="false" constant="false" fbc:chemicalFormula="C2H3NO2"/>
      <species metaid="M_dhlpro_c__91__c__93__" id="M_dhlpro_c__91__c__93__" name="Dihydrolipolprotein H2S2X" compartment="c" hasOnlySubstanceUnits="false" boundaryCondition="false" constant="false" fbc:chemicalFormula="H2S2X"/>
      <species metaid="M_dhna_c__91__c__93__" id="M_dhna_c__91__c__93__" name="1,4-Dihydroxy-2-naphthoate" compartment="c" hasOnlySubstanceUnits="false" boundaryCondition="false" constant="false" fbc:chemicalFormula="C11H7O4"/>
      <species metaid="M_dhnpt_c__91__c__93__" id="M_dhnpt_c__91__c__93__" name="Dihydroneopterin" compartment="c" hasOnlySubstanceUnits="false" boundaryCondition="false" constant="false" fbc:chemicalFormula="C9H13N5O4"/>
      <species metaid="M_dhor__S_c__91__c__93__" id="M_dhor__S_c__91__c__93__" name="(S)-Dihydroorotate" compartment="c" hasOnlySubstanceUnits="false" boundaryCondition="false" constant="false" fbc:chemicalFormula="C5H5N2O4"/>
      <species metaid="M_dhpmp_c__91__c__93__" id="M_dhpmp_c__91__c__93__" name="Dihydroneopterin monophosphate" compartment="c" hasOnlySubstanceUnits="false" boundaryCondition="false" constant="false" fbc:chemicalFormula="C9H12N5O7P"/>
      <species metaid="M_dhpt_c__91__c__93__" id="M_dhpt_c__91__c__93__" name="Dihydropteroate" compartment="c" hasOnlySubstanceUnits="false" boundaryCondition="false" constant="false" fbc:chemicalFormula="C14H13N6O3"/>
      <species metaid="M_dhptd_c__91__c__93__" id="M_dhptd_c__91__c__93__" name="4,5-dihydroxy-2,3-pentanedione" compartment="c" hasOnlySubstanceUnits="false" boundaryCondition="false" constant="false" fbc:chemicalFormula="C5H8O4"/>
      <species metaid="M_diact_c__91__c__93__" id="M_diact_c__91__c__93__" name="Diacetyl C4H6O2" compartment="c" hasOnlySubstanceUnits="false" boundaryCondition="false" constant="false" fbc:chemicalFormula="C4H6O2"/>
      <species metaid="M_dialurate_c__91__c__93__" id="M_dialurate_c__91__c__93__" name="C4H2N2O3" compartment="c" hasOnlySubstanceUnits="false" boundaryCondition="false" constant="false" fbc:chemicalFormula="C4H2N2O3"/>
      <species metaid="M_dimp_c__91__c__93__" id="M_dimp_c__91__c__93__" name="DIMP" compartment="c" hasOnlySubstanceUnits="false" boundaryCondition="false" constant="false" fbc:chemicalFormula="C10H11N4O7P"/>
      <species metaid="M_din_c__91__c__93__" id="M_din_c__91__c__93__" name="Deoxyinosine" compartment="c" hasOnlySubstanceUnits="false" boundaryCondition="false" constant="false" fbc:chemicalFormula="C10H12N4O4"/>
      <species metaid="M_ditp_c__91__c__93__" id="M_ditp_c__91__c__93__" name="DITP" compartment="c" hasOnlySubstanceUnits="false" boundaryCondition="false" constant="false" fbc:chemicalFormula="C10H11N4O13P3"/>
      <species metaid="M_dkdi_c__91__c__93__" id="M_dkdi_c__91__c__93__" name="D-2,3-Diketo 4-deoxy-epi-inositol" compartment="c" hasOnlySubstanceUnits="false" boundaryCondition="false" constant="false" fbc:chemicalFormula="C6H8O5"/>
      <species metaid="M_dmbzid_c__91__c__93__" id="M_dmbzid_c__91__c__93__" name="5,6-Dimethylbenzimidazole" compartment="c" hasOnlySubstanceUnits="false" boundaryCondition="false" constant="false" fbc:chemicalFormula="C9H10N2"/>
      <species metaid="M_dmlz_c__91__c__93__" id="M_dmlz_c__91__c__93__" name="6,7-Dimethyl-8-(1-D-ribityl)lumazine" compartment="c" hasOnlySubstanceUnits="false" boundaryCondition="false" constant="false" fbc:chemicalFormula="C13H18N4O6"/>
      <species metaid="M_dmpe_CA_c__91__c__93__" id="M_dmpe_CA_c__91__c__93__" compartment="c" hasOnlySubstanceUnits="false" boundaryCondition="false" constant="false" fbc:chemicalFormula="C3772H7374N100O800P100"/>
      <species metaid="M_dmpp_c__91__c__93__" id="M_dmpp_c__91__c__93__" name="Dimethylallyl diphosphate" compartment="c" hasOnlySubstanceUnits="false" boundaryCondition="false" constant="false" fbc:chemicalFormula="C5H9O7P2"/>
      <species metaid="M_dms_e__91__c__93__" id="M_dms_e__91__c__93__" compartment="c" hasOnlySubstanceUnits="false" boundaryCondition="false" constant="false" fbc:chemicalFormula="C2H6S"/>
      <species metaid="M_dmso_e__91__c__93__" id="M_dmso_e__91__c__93__" compartment="c" hasOnlySubstanceUnits="false" boundaryCondition="false" constant="false" fbc:chemicalFormula="C2H6OS"/>
      <species metaid="M_dnad_c__91__c__93__" id="M_dnad_c__91__c__93__" name="Deamino-NAD+" compartment="c" hasOnlySubstanceUnits="false" boundaryCondition="false" constant="false" fbc:chemicalFormula="C21H24N6O15P2"/>
      <species metaid="M_dopa_c__91__c__93__" id="M_dopa_c__91__c__93__" name="Dopamine" compartment="c" hasOnlySubstanceUnits="false" boundaryCondition="false" constant="false" fbc:chemicalFormula="C8H12NO2"/>
      <species metaid="M_dpcoa_c__91__c__93__" id="M_dpcoa_c__91__c__93__" name="Dephospho-CoA" compartment="c" hasOnlySubstanceUnits="false" boundaryCondition="false" constant="false" fbc:chemicalFormula="C21H33N7O13P2S"/>
      <species metaid="M_drib_c__91__c__93__" id="M_drib_c__91__c__93__" name="Deoxyribose C5H10O4" compartment="c" hasOnlySubstanceUnits="false" boundaryCondition="false" constant="false" fbc:chemicalFormula="C5H10O4"/>
      <species metaid="M_drib_e__91__c__93__" id="M_drib_e__91__c__93__" name="Deoxyribose C5H10O4" compartment="c" hasOnlySubstanceUnits="false" boundaryCondition="false" constant="false" fbc:chemicalFormula="C5H10O4"/>
      <species metaid="M_dscl_c__91__c__93__" id="M_dscl_c__91__c__93__" name="Dihydrosirohydrochlorin" compartment="c" hasOnlySubstanceUnits="false" boundaryCondition="false" constant="false" fbc:chemicalFormula="C42H41N4O16"/>
      <species metaid="M_dtbt_c__91__c__93__" id="M_dtbt_c__91__c__93__" name="Dethiobiotin" compartment="c" hasOnlySubstanceUnits="false" boundaryCondition="false" constant="false" fbc:chemicalFormula="C10H17N2O3"/>
      <species metaid="M_dtdp_c__91__c__93__" id="M_dtdp_c__91__c__93__" name="DTDP" compartment="c" hasOnlySubstanceUnits="false" boundaryCondition="false" constant="false" fbc:chemicalFormula="C10H13N2O11P2"/>
      <species metaid="M_dtdpglu_c__91__c__93__" id="M_dtdpglu_c__91__c__93__" name="DTDPglucose" compartment="c" hasOnlySubstanceUnits="false" boundaryCondition="false" constant="false" fbc:chemicalFormula="C16H24N2O16P2"/>
      <species metaid="M_dtmp_c__91__c__93__" id="M_dtmp_c__91__c__93__" name="DTMP" compartment="c" hasOnlySubstanceUnits="false" boundaryCondition="false" constant="false" fbc:chemicalFormula="C10H13N2O8P"/>
      <species metaid="M_dttp_c__91__c__93__" id="M_dttp_c__91__c__93__" name="DTTP" compartment="c" hasOnlySubstanceUnits="false" boundaryCondition="false" constant="false" fbc:chemicalFormula="C10H13N2O14P3"/>
      <species metaid="M_dudp_c__91__c__93__" id="M_dudp_c__91__c__93__" name="DUDP" compartment="c" hasOnlySubstanceUnits="false" boundaryCondition="false" constant="false" fbc:chemicalFormula="C9H11N2O11P2"/>
      <species metaid="M_dump_c__91__c__93__" id="M_dump_c__91__c__93__" name="DUMP" compartment="c" hasOnlySubstanceUnits="false" boundaryCondition="false" constant="false" fbc:chemicalFormula="C9H11N2O8P"/>
      <species metaid="M_duri_c__91__c__93__" id="M_duri_c__91__c__93__" name="Deoxyuridine" compartment="c" hasOnlySubstanceUnits="false" boundaryCondition="false" constant="false" fbc:chemicalFormula="C9H12N2O5"/>
      <species metaid="M_dutp_c__91__c__93__" id="M_dutp_c__91__c__93__" name="DUTP" compartment="c" hasOnlySubstanceUnits="false" boundaryCondition="false" constant="false" fbc:chemicalFormula="C9H11N2O14P3"/>
      <species metaid="M_dxyl5p_c__91__c__93__" id="M_dxyl5p_c__91__c__93__" name="1-deoxy-D-xylulose 5-phosphate" compartment="c" hasOnlySubstanceUnits="false" boundaryCondition="false" constant="false" fbc:chemicalFormula="C5H9O7P"/>
      <species metaid="M_e4p_c__91__c__93__" id="M_e4p_c__91__c__93__" name="D-Erythrose 4-phosphate" compartment="c" hasOnlySubstanceUnits="false" boundaryCondition="false" constant="false" fbc:chemicalFormula="C4H7O7P"/>
      <species metaid="M_eig3p_c__91__c__93__" id="M_eig3p_c__91__c__93__" name="D-erythro-1-(Imidazol-4-yl)glycerol 3-phosphate" compartment="c" hasOnlySubstanceUnits="false" boundaryCondition="false" constant="false" fbc:chemicalFormula="C6H9N2O6P"/>
      <species metaid="M_enlipa_e__91__c__93__" id="M_enlipa_e__91__c__93__" name="Phosphoethanolamine KDO(2)-lipid (A)" compartment="c" hasOnlySubstanceUnits="false" boundaryCondition="false" constant="false" fbc:chemicalFormula="C112H202N3O42P3"/>
      <species metaid="M_enter_e__91__c__93__" id="M_enter_e__91__c__93__" name="Enterochelin" compartment="c" hasOnlySubstanceUnits="false" boundaryCondition="false" constant="false" fbc:chemicalFormula="C30H27N3O15"/>
      <species metaid="M_etha_c__91__c__93__" id="M_etha_c__91__c__93__" name="Ethanolamine" compartment="c" hasOnlySubstanceUnits="false" boundaryCondition="false" constant="false" fbc:chemicalFormula="C2H8NO"/>
      <species metaid="M_etha_e__91__c__93__" id="M_etha_e__91__c__93__" name="Ethanolamine" compartment="c" hasOnlySubstanceUnits="false" boundaryCondition="false" constant="false" fbc:chemicalFormula="C2H8NO"/>
      <species metaid="M_ethmalcoa_c__91__c__93__" id="M_ethmalcoa_c__91__c__93__" compartment="c" hasOnlySubstanceUnits="false" boundaryCondition="false" constant="false"/>
      <species metaid="M_etoh_c__91__c__93__" id="M_etoh_c__91__c__93__" name="Ethanol" compartment="c" hasOnlySubstanceUnits="false" boundaryCondition="false" constant="false" fbc:chemicalFormula="C2H6O"/>
      <species metaid="M_etoh_e__91__c__93__" id="M_etoh_e__91__c__93__" name="Ethanol" compartment="c" hasOnlySubstanceUnits="false" boundaryCondition="false" constant="false" fbc:chemicalFormula="C2H6O"/>
      <species metaid="M_f1p_c__91__c__93__" id="M_f1p_c__91__c__93__" name="D-Fructose 1-phosphate" compartment="c" hasOnlySubstanceUnits="false" boundaryCondition="false" constant="false" fbc:chemicalFormula="C6H11O9P"/>
      <species metaid="M_f6p_c__91__c__93__" id="M_f6p_c__91__c__93__" name="D-Fructose 6-phosphate" compartment="c" hasOnlySubstanceUnits="false" boundaryCondition="false" constant="false" fbc:chemicalFormula="C6H11O9P"/>
      <species metaid="M_faACP_CA_c__91__c__93__" id="M_faACP_CA_c__91__c__93__" compartment="c" hasOnlySubstanceUnits="false" boundaryCondition="false" constant="false" fbc:chemicalFormula="C2636H4937N200O800P100R100S100"/>
      <species metaid="M_fa_CA_c__91__c__93__" id="M_fa_CA_c__91__c__93__" compartment="c" hasOnlySubstanceUnits="false" boundaryCondition="false" constant="false" fbc:chemicalFormula="C1536H2937O200"/>
      <species metaid="M_fad_c__91__c__93__" id="M_fad_c__91__c__93__" name="Flavin adenine dinucleotide oxidized" compartment="c" hasOnlySubstanceUnits="false" boundaryCondition="false" constant="false" fbc:chemicalFormula="C27H31N9O15P2"/>
      <species metaid="M_fadh2_c__91__c__93__" id="M_fadh2_c__91__c__93__" name="Flavin adenine dinucleotide reduced" compartment="c" hasOnlySubstanceUnits="false" boundaryCondition="false" constant="false" fbc:chemicalFormula="C27H33N9O15P2"/>
      <species metaid="M_fald_c__91__c__93__" id="M_fald_c__91__c__93__" name="Formaldehyde" compartment="c" hasOnlySubstanceUnits="false" boundaryCondition="false" constant="false" fbc:chemicalFormula="CH2O"/>
      <species metaid="M_fcl__L_c__91__c__93__" id="M_fcl__L_c__91__c__93__" name="L-fuculose" compartment="c" hasOnlySubstanceUnits="false" boundaryCondition="false" constant="false" fbc:chemicalFormula="C6H12O5"/>
      <species metaid="M_fdp_c__91__c__93__" id="M_fdp_c__91__c__93__" name="D-Fructose 1,6-bisphosphate" compartment="c" hasOnlySubstanceUnits="false" boundaryCondition="false" constant="false" fbc:chemicalFormula="C6H10O12P2"/>
      <species metaid="M_fdxox_c__91__c__93__" id="M_fdxox_c__91__c__93__" name="Oxidized ferredoxin" compartment="c" hasOnlySubstanceUnits="false" boundaryCondition="false" constant="false" fbc:chemicalFormula="Fe2S2X"/>
      <species metaid="M_fdxrd_c__91__c__93__" id="M_fdxrd_c__91__c__93__" name="Reduced ferredoxin" compartment="c" hasOnlySubstanceUnits="false" boundaryCondition="false" constant="false" fbc:chemicalFormula="Fe2S2XH2"/>
      <species metaid="M_fe2_c__91__c__93__" id="M_fe2_c__91__c__93__" name="Fe2+" compartment="c" hasOnlySubstanceUnits="false" boundaryCondition="false" constant="false" fbc:chemicalFormula="Fe"/>
      <species metaid="M_fe2_e__91__c__93__" id="M_fe2_e__91__c__93__" name="Fe2+" compartment="c" hasOnlySubstanceUnits="false" boundaryCondition="false" constant="false" fbc:chemicalFormula="Fe"/>
      <species metaid="M_fe3_c__91__c__93__" id="M_fe3_c__91__c__93__" name="Fe3+" compartment="c" hasOnlySubstanceUnits="false" boundaryCondition="false" constant="false" fbc:chemicalFormula="Fe"/>
      <species metaid="M_fe3_e__91__c__93__" id="M_fe3_e__91__c__93__" name="Fe3+" compartment="c" hasOnlySubstanceUnits="false" boundaryCondition="false" constant="false" fbc:chemicalFormula="Fe"/>
      <species metaid="M_fe3dcit_c__91__c__93__" id="M_fe3dcit_c__91__c__93__" name="Fe(III)dicitrate" compartment="c" hasOnlySubstanceUnits="false" boundaryCondition="false" constant="false" fbc:chemicalFormula="C12H10FeO14"/>
      <species metaid="M_fe3dcit_e__91__c__93__" id="M_fe3dcit_e__91__c__93__" name="Fe(III)dicitrate" compartment="c" hasOnlySubstanceUnits="false" boundaryCondition="false" constant="false" fbc:chemicalFormula="C12H10FeO14"/>
      <species metaid="M_fecpp3_c__91__c__93__" id="M_fecpp3_c__91__c__93__" name="Fe-Coproporphyrin III" compartment="c" hasOnlySubstanceUnits="false" boundaryCondition="false" constant="false" fbc:chemicalFormula="C36H36FeN4O8"/>
      <species metaid="M_feenter_e__91__c__93__" id="M_feenter_e__91__c__93__" name="Fe-enterobactin" compartment="c" hasOnlySubstanceUnits="false" boundaryCondition="false" constant="false" fbc:chemicalFormula="C30H27FeN3O15"/>
      <species metaid="M_fgam_c__91__c__93__" id="M_fgam_c__91__c__93__" name="N2-Formyl-N1-(5-phospho-D-ribosyl)glycinamide" compartment="c" hasOnlySubstanceUnits="false" boundaryCondition="false" constant="false" fbc:chemicalFormula="C8H13N2O9P"/>
      <species metaid="M_ficytc_c__91__c__93__" id="M_ficytc_c__91__c__93__" name="Ferricytochrome c C42H52FeN8O6S2" compartment="c" hasOnlySubstanceUnits="false" boundaryCondition="false" constant="false" fbc:chemicalFormula="C42H52FeN8O6S2"/>
      <species metaid="M_flxr_c__91__c__93__" id="M_flxr_c__91__c__93__" name="Flavodoxin reduced" compartment="c" hasOnlySubstanceUnits="false" boundaryCondition="false" constant="false" fbc:chemicalFormula="XH"/>
      <species metaid="M_flxso_c__91__c__93__" id="M_flxso_c__91__c__93__" name="Flavodoxin semi oxidized" compartment="c" hasOnlySubstanceUnits="false" boundaryCondition="false" constant="false" fbc:chemicalFormula="XH"/>
      <species metaid="M_fmettrna_c__91__c__93__" id="M_fmettrna_c__91__c__93__" name="N-Formylmethionyl-tRNA" compartment="c" hasOnlySubstanceUnits="false" boundaryCondition="false" constant="false" fbc:chemicalFormula="C6H10NO3SR"/>
      <species metaid="M_fmn_c__91__c__93__" id="M_fmn_c__91__c__93__" name="FMN" compartment="c" hasOnlySubstanceUnits="false" boundaryCondition="false" constant="false" fbc:chemicalFormula="C17H19N4O9P"/>
      <species metaid="M_fmnh2_c__91__c__93__" id="M_fmnh2_c__91__c__93__" name="Reduced FMN" compartment="c" hasOnlySubstanceUnits="false" boundaryCondition="false" constant="false" fbc:chemicalFormula="C17H21N4O9P"/>
      <species metaid="M_focytc_c__91__c__93__" id="M_focytc_c__91__c__93__" name="Ferrocytochrome c C42H53FeN8O6S2" compartment="c" hasOnlySubstanceUnits="false" boundaryCondition="false" constant="false" fbc:chemicalFormula="C42H53FeN8O6S2"/>
      <species metaid="M_fol_c__91__c__93__" id="M_fol_c__91__c__93__" name="Folate" compartment="c" hasOnlySubstanceUnits="false" boundaryCondition="false" constant="false" fbc:chemicalFormula="C19H18N7O6"/>
      <species metaid="M_fol_e__91__c__93__" id="M_fol_e__91__c__93__" name="Folate" compartment="c" hasOnlySubstanceUnits="false" boundaryCondition="false" constant="false" fbc:chemicalFormula="C19H18N7O6"/>
      <species metaid="M_for_c__91__c__93__" id="M_for_c__91__c__93__" name="Formate" compartment="c" hasOnlySubstanceUnits="false" boundaryCondition="false" constant="false" fbc:chemicalFormula="CH1O2"/>
      <species metaid="M_for_e__91__c__93__" id="M_for_e__91__c__93__" name="Formate" compartment="c" hasOnlySubstanceUnits="false" boundaryCondition="false" constant="false" fbc:chemicalFormula="CH1O2"/>
      <species metaid="M_forcoa_c__91__c__93__" id="M_forcoa_c__91__c__93__" name="Formyl-CoA" compartment="c" hasOnlySubstanceUnits="false" boundaryCondition="false" constant="false" fbc:chemicalFormula="C22H32N7O17P3S"/>
      <species metaid="M_forglu_c__91__c__93__" id="M_forglu_c__91__c__93__" name="N-Formimidoyl-L-glutamate" compartment="c" hasOnlySubstanceUnits="false" boundaryCondition="false" constant="false" fbc:chemicalFormula="C6H8N2O4"/>
      <species metaid="M_fpram_c__91__c__93__" id="M_fpram_c__91__c__93__" name="2-(Formamido)-N1-(5-phospho-D-ribosyl)acetamidine" compartment="c" hasOnlySubstanceUnits="false" boundaryCondition="false" constant="false" fbc:chemicalFormula="C8H15N3O8P"/>
      <species metaid="M_fprica_c__91__c__93__" id="M_fprica_c__91__c__93__" name="5-Formamido-1-(5-phospho-D-ribosyl)imidazole-4-carboxamide" compartment="c" hasOnlySubstanceUnits="false" boundaryCondition="false" constant="false" fbc:chemicalFormula="C10H13N4O9P"/>
      <species metaid="M_fpt_e__91__c__93__" id="M_fpt_e__91__c__93__" name="formylterin" compartment="c" hasOnlySubstanceUnits="false" boundaryCondition="false" constant="false" fbc:chemicalFormula="C7H4N5"/>
      <species metaid="M_frdp_c__91__c__93__" id="M_frdp_c__91__c__93__" name="Farnesyl diphosphate" compartment="c" hasOnlySubstanceUnits="false" boundaryCondition="false" constant="false" fbc:chemicalFormula="C15H25O7P2"/>
      <species metaid="M_fru_c__91__c__93__" id="M_fru_c__91__c__93__" name="D-Fructose" compartment="c" hasOnlySubstanceUnits="false" boundaryCondition="false" constant="false" fbc:chemicalFormula="C6H12O6"/>
      <species metaid="M_fru_e__91__c__93__" id="M_fru_e__91__c__93__" name="D-Fructose" compartment="c" hasOnlySubstanceUnits="false" boundaryCondition="false" constant="false" fbc:chemicalFormula="C6H12O6"/>
      <species metaid="M_fruur_c__91__c__93__" id="M_fruur_c__91__c__93__" name="D-Fructuronate" compartment="c" hasOnlySubstanceUnits="false" boundaryCondition="false" constant="false" fbc:chemicalFormula="C6H9O7"/>
      <species metaid="M_fuc__L_c__91__c__93__" id="M_fuc__L_c__91__c__93__" name="L-Fucose" compartment="c" hasOnlySubstanceUnits="false" boundaryCondition="false" constant="false" fbc:chemicalFormula="C6H12O5"/>
      <species metaid="M_fum_c__91__c__93__" id="M_fum_c__91__c__93__" name="Fumarate" compartment="c" hasOnlySubstanceUnits="false" boundaryCondition="false" constant="false" fbc:chemicalFormula="C4H2O4"/>
      <species metaid="M_fum_e__91__c__93__" id="M_fum_e__91__c__93__" name="Fumarate" compartment="c" hasOnlySubstanceUnits="false" boundaryCondition="false" constant="false" fbc:chemicalFormula="C4H2O4"/>
      <species metaid="M_g1p_B_c__91__c__93__" id="M_g1p_B_c__91__c__93__" name="Beta D Glucose 1 phosphate C6H11O9P" compartment="c" hasOnlySubstanceUnits="false" boundaryCondition="false" constant="false" fbc:chemicalFormula="C6H11O9P"/>
      <species metaid="M_g1p_c__91__c__93__" id="M_g1p_c__91__c__93__" name="D-Glucose 1-phosphate" compartment="c" hasOnlySubstanceUnits="false" boundaryCondition="false" constant="false" fbc:chemicalFormula="C6H11O9P"/>
      <species metaid="M_g3p_c__91__c__93__" id="M_g3p_c__91__c__93__" name="Glyceraldehyde 3-phosphate" compartment="c" hasOnlySubstanceUnits="false" boundaryCondition="false" constant="false" fbc:chemicalFormula="C3H5O6P"/>
      <species metaid="M_g3pc_c__91__c__93__" id="M_g3pc_c__91__c__93__" name="Sn-Glycero-3-phosphocholine" compartment="c" hasOnlySubstanceUnits="false" boundaryCondition="false" constant="false" fbc:chemicalFormula="C8H20NO6P"/>
      <species metaid="M_g3pc_e__91__c__93__" id="M_g3pc_e__91__c__93__" name="Sn-Glycero-3-phosphocholine" compartment="c" hasOnlySubstanceUnits="false" boundaryCondition="false" constant="false" fbc:chemicalFormula="C8H20NO6P"/>
      <species metaid="M_g3pe_c__91__c__93__" id="M_g3pe_c__91__c__93__" name="Sn-Glycero-3-phosphoethanolamine" compartment="c" hasOnlySubstanceUnits="false" boundaryCondition="false" constant="false" fbc:chemicalFormula="C5H14NO6P"/>
      <species metaid="M_g3pe_e__91__c__93__" id="M_g3pe_e__91__c__93__" name="Sn-Glycero-3-phosphoethanolamine" compartment="c" hasOnlySubstanceUnits="false" boundaryCondition="false" constant="false" fbc:chemicalFormula="C5H14NO6P"/>
      <species metaid="M_g3pg_c__91__c__93__" id="M_g3pg_c__91__c__93__" name="Glycerophosphoglycerol" compartment="c" hasOnlySubstanceUnits="false" boundaryCondition="false" constant="false" fbc:chemicalFormula="C6H14O8P"/>
      <species metaid="M_g3pi_c__91__c__93__" id="M_g3pi_c__91__c__93__" name="Sn-Glycero-3-phospho-1-inositol" compartment="c" hasOnlySubstanceUnits="false" boundaryCondition="false" constant="false" fbc:chemicalFormula="C9H18O11P"/>
      <species metaid="M_g3pi_e__91__c__93__" id="M_g3pi_e__91__c__93__" name="Sn-Glycero-3-phospho-1-inositol" compartment="c" hasOnlySubstanceUnits="false" boundaryCondition="false" constant="false" fbc:chemicalFormula="C9H18O11P"/>
      <species metaid="M_g3ps_c__91__c__93__" id="M_g3ps_c__91__c__93__" name="Glycerophosphoserine" compartment="c" hasOnlySubstanceUnits="false" boundaryCondition="false" constant="false" fbc:chemicalFormula="C6H13NO8P"/>
      <species metaid="M_g3ps_e__91__c__93__" id="M_g3ps_e__91__c__93__" name="Glycerophosphoserine" compartment="c" hasOnlySubstanceUnits="false" boundaryCondition="false" constant="false" fbc:chemicalFormula="C6H13NO8P"/>
      <species metaid="M_g6p_B_c__91__c__93__" id="M_g6p_B_c__91__c__93__" name="Beta D glucose 6 phosphate C6H11O9P" compartment="c" hasOnlySubstanceUnits="false" boundaryCondition="false" constant="false" fbc:chemicalFormula="C6H11O9P"/>
      <species metaid="M_g6p_c__91__c__93__" id="M_g6p_c__91__c__93__" name="D-Glucose 6-phosphate" compartment="c" hasOnlySubstanceUnits="false" boundaryCondition="false" constant="false" fbc:chemicalFormula="C6H11O9P"/>
      <species metaid="M_gal1p_c__91__c__93__" id="M_gal1p_c__91__c__93__" name="Alpha-D-Galactose 1-phosphate" compartment="c" hasOnlySubstanceUnits="false" boundaryCondition="false" constant="false" fbc:chemicalFormula="C6H11O9P"/>
      <species metaid="M_gal_bD_e__91__c__93__" id="M_gal_bD_e__91__c__93__" name="Beta D-Galactose" compartment="c" hasOnlySubstanceUnits="false" boundaryCondition="false" constant="false" fbc:chemicalFormula="C6H12O6"/>
      <species metaid="M_gal_c__91__c__93__" id="M_gal_c__91__c__93__" name="D-Galactose" compartment="c" hasOnlySubstanceUnits="false" boundaryCondition="false" constant="false" fbc:chemicalFormula="C6H12O6"/>
      <species metaid="M_gal_e__91__c__93__" id="M_gal_e__91__c__93__" name="D-Galactose" compartment="c" hasOnlySubstanceUnits="false" boundaryCondition="false" constant="false" fbc:chemicalFormula="C6H12O6"/>
      <species metaid="M_galam6p_c__91__c__93__" id="M_galam6p_c__91__c__93__" compartment="c" hasOnlySubstanceUnits="false" boundaryCondition="false" constant="false" fbc:chemicalFormula="C6H13NO8P"/>
      <species metaid="M_galctn__L_c__91__c__93__" id="M_galctn__L_c__91__c__93__" name="L-Galactonate" compartment="c" hasOnlySubstanceUnits="false" boundaryCondition="false" constant="false" fbc:chemicalFormula="C6H11O7"/>
      <species metaid="M_galctn__L_e__91__c__93__" id="M_galctn__L_e__91__c__93__" name="L-Galactonate" compartment="c" hasOnlySubstanceUnits="false" boundaryCondition="false" constant="false" fbc:chemicalFormula="C6H11O7"/>
      <species metaid="M_galman4_c__91__c__93__" id="M_galman4_c__91__c__93__" name="Galactomannan(n=4 repeat units mannose, alpha-1,4 man)" compartment="c" hasOnlySubstanceUnits="false" boundaryCondition="false" constant="false" fbc:chemicalFormula="C24H42O21"/>
      <species metaid="M_galman4_e__91__c__93__" id="M_galman4_e__91__c__93__" name="Galactomannan(n=4 repeat units mannose, alpha-1,4 man)" compartment="c" hasOnlySubstanceUnits="false" boundaryCondition="false" constant="false" fbc:chemicalFormula="C24H42O21"/>
      <species metaid="M_galman6_c__91__c__93__" id="M_galman6_c__91__c__93__" name="Galactomannan(n=6 repeat units mannose, alpha-1,4 man)" compartment="c" hasOnlySubstanceUnits="false" boundaryCondition="false" constant="false" fbc:chemicalFormula="C36H62O31"/>
      <species metaid="M_galman6_e__91__c__93__" id="M_galman6_e__91__c__93__" name="Galactomannan(n=6 repeat units mannose, alpha-1,4 man)" compartment="c" hasOnlySubstanceUnits="false" boundaryCondition="false" constant="false" fbc:chemicalFormula="C36H62O31"/>
      <species metaid="M_galt1p_c__91__c__93__" id="M_galt1p_c__91__c__93__" name="Galactitol 1-phosphate" compartment="c" hasOnlySubstanceUnits="false" boundaryCondition="false" constant="false" fbc:chemicalFormula="C6H13O9P"/>
      <species metaid="M_galt_e__91__c__93__" id="M_galt_e__91__c__93__" name="Galactitol" compartment="c" hasOnlySubstanceUnits="false" boundaryCondition="false" constant="false" fbc:chemicalFormula="C6H14O6"/>
      <species metaid="M_galur_c__91__c__93__" id="M_galur_c__91__c__93__" name="D-Galacturonate" compartment="c" hasOnlySubstanceUnits="false" boundaryCondition="false" constant="false" fbc:chemicalFormula="C6H9O7"/>
      <species metaid="M_galur_e__91__c__93__" id="M_galur_e__91__c__93__" name="D-Galacturonate" compartment="c" hasOnlySubstanceUnits="false" boundaryCondition="false" constant="false" fbc:chemicalFormula="C6H9O7"/>
      <species metaid="M_gam1p_c__91__c__93__" id="M_gam1p_c__91__c__93__" name="D-Glucosamine 1-phosphate" compartment="c" hasOnlySubstanceUnits="false" boundaryCondition="false" constant="false" fbc:chemicalFormula="C6H13NO8P"/>
      <species metaid="M_gam6p_c__91__c__93__" id="M_gam6p_c__91__c__93__" name="D-Glucosamine 6-phosphate" compartment="c" hasOnlySubstanceUnits="false" boundaryCondition="false" constant="false" fbc:chemicalFormula="C6H13NO8P"/>
      <species metaid="M_gam_c__91__c__93__" id="M_gam_c__91__c__93__" name="D-Glucosamine" compartment="c" hasOnlySubstanceUnits="false" boundaryCondition="false" constant="false" fbc:chemicalFormula="C6H14NO5"/>
      <species metaid="M_gam_e__91__c__93__" id="M_gam_e__91__c__93__" name="D-Glucosamine" compartment="c" hasOnlySubstanceUnits="false" boundaryCondition="false" constant="false" fbc:chemicalFormula="C6H14NO5"/>
      <species metaid="M_gar_c__91__c__93__" id="M_gar_c__91__c__93__" name="N1-(5-Phospho-D-ribosyl)glycinamide" compartment="c" hasOnlySubstanceUnits="false" boundaryCondition="false" constant="false" fbc:chemicalFormula="C7H14N2O8P"/>
      <species metaid="M_gbbtn_c__91__c__93__" id="M_gbbtn_c__91__c__93__" name="Gamma-butyrobetaine" compartment="c" hasOnlySubstanceUnits="false" boundaryCondition="false" constant="false" fbc:chemicalFormula="C7H15NO2"/>
      <species metaid="M_gbbtn_e__91__c__93__" id="M_gbbtn_e__91__c__93__" name="Gamma-butyrobetaine" compartment="c" hasOnlySubstanceUnits="false" boundaryCondition="false" constant="false" fbc:chemicalFormula="C7H15NO2"/>
      <species metaid="M_gcald_c__91__c__93__" id="M_gcald_c__91__c__93__" name="Glycolaldehyde" compartment="c" hasOnlySubstanceUnits="false" boundaryCondition="false" constant="false" fbc:chemicalFormula="C2H4O2"/>
      <species metaid="M_gdp_c__91__c__93__" id="M_gdp_c__91__c__93__" name="GDP" compartment="c" hasOnlySubstanceUnits="false" boundaryCondition="false" constant="false" fbc:chemicalFormula="C10H12N5O11P2"/>
      <species metaid="M_gdpmann_c__91__c__93__" id="M_gdpmann_c__91__c__93__" name="GDP-D-mannose" compartment="c" hasOnlySubstanceUnits="false" boundaryCondition="false" constant="false" fbc:chemicalFormula="C16H23N5O16P2"/>
      <species metaid="M_gdptp_c__91__c__93__" id="M_gdptp_c__91__c__93__" name="Guanosine 3&apos;-diphosphate 5&apos;-triphosphate" compartment="c" hasOnlySubstanceUnits="false" boundaryCondition="false" constant="false" fbc:chemicalFormula="C10H11N5O20P5"/>
      <species metaid="M_ghb_c__91__c__93__" id="M_ghb_c__91__c__93__" compartment="c" hasOnlySubstanceUnits="false" boundaryCondition="false" constant="false" fbc:chemicalFormula="C4H7O3"/>
      <species metaid="M_glc__D_c__91__c__93__" id="M_glc__D_c__91__c__93__" name="D-Glucose" compartment="c" hasOnlySubstanceUnits="false" boundaryCondition="false" constant="false" fbc:chemicalFormula="C6H12O6"/>
      <species metaid="M_glc__D_e__91__c__93__" id="M_glc__D_e__91__c__93__" name="D-Glucose" compartment="c" hasOnlySubstanceUnits="false" boundaryCondition="false" constant="false" fbc:chemicalFormula="C6H12O6"/>
      <species metaid="M_glcman4_c__91__c__93__" id="M_glcman4_c__91__c__93__" name="Glucomannan (n=4 repeat units, glc beta-1,4 man)" compartment="c" hasOnlySubstanceUnits="false" boundaryCondition="false" constant="false" fbc:chemicalFormula="C24H42O21"/>
      <species metaid="M_glcman4_e__91__c__93__" id="M_glcman4_e__91__c__93__" name="Glucomannan (n=4 repeat units, glc beta-1,4 man)" compartment="c" hasOnlySubstanceUnits="false" boundaryCondition="false" constant="false" fbc:chemicalFormula="C24H42O21"/>
      <species metaid="M_glcman6_c__91__c__93__" id="M_glcman6_c__91__c__93__" name="Glucomannan (n=6 repeat units, glc beta-1,4 man)" compartment="c" hasOnlySubstanceUnits="false" boundaryCondition="false" constant="false" fbc:chemicalFormula="C36H62O31"/>
      <species metaid="M_glcman6_e__91__c__93__" id="M_glcman6_e__91__c__93__" name="Glucomannan (n=6 repeat units, glc beta-1,4 man)" compartment="c" hasOnlySubstanceUnits="false" boundaryCondition="false" constant="false" fbc:chemicalFormula="C36H62O31"/>
      <species metaid="M_glcn_e__91__c__93__" id="M_glcn_e__91__c__93__" name="D-Gluconate" compartment="c" hasOnlySubstanceUnits="false" boundaryCondition="false" constant="false" fbc:chemicalFormula="C6H11O7"/>
      <species metaid="M_glcur_c__91__c__93__" id="M_glcur_c__91__c__93__" name="D-Glucuronate" compartment="c" hasOnlySubstanceUnits="false" boundaryCondition="false" constant="false" fbc:chemicalFormula="C6H9O7"/>
      <species metaid="M_glcur_e__91__c__93__" id="M_glcur_e__91__c__93__" name="D-Glucuronate" compartment="c" hasOnlySubstanceUnits="false" boundaryCondition="false" constant="false" fbc:chemicalFormula="C6H9O7"/>
      <species metaid="M_gln__L_c__91__c__93__" id="M_gln__L_c__91__c__93__" name="L-Glutamine" compartment="c" hasOnlySubstanceUnits="false" boundaryCondition="false" constant="false" fbc:chemicalFormula="C5H10N2O3"/>
      <species metaid="M_gln__L_e__91__c__93__" id="M_gln__L_e__91__c__93__" name="L-Glutamine" compartment="c" hasOnlySubstanceUnits="false" boundaryCondition="false" constant="false" fbc:chemicalFormula="C5H10N2O3"/>
      <species metaid="M_glntrna_c__91__c__93__" id="M_glntrna_c__91__c__93__" name="L-Glutaminyl-tRNA(Gln)" compartment="c" hasOnlySubstanceUnits="false" boundaryCondition="false" constant="false" fbc:chemicalFormula="C5H10N2O3R"/>
      <species metaid="M_glu1sa_c__91__c__93__" id="M_glu1sa_c__91__c__93__" name="L-Glutamate 1-semialdehyde" compartment="c" hasOnlySubstanceUnits="false" boundaryCondition="false" constant="false" fbc:chemicalFormula="C5H9NO3"/>
      <species metaid="M_glu5p_c__91__c__93__" id="M_glu5p_c__91__c__93__" name="L-Glutamate 5-phosphate" compartment="c" hasOnlySubstanceUnits="false" boundaryCondition="false" constant="false" fbc:chemicalFormula="C5H8NO7P"/>
      <species metaid="M_glu5sa_c__91__c__93__" id="M_glu5sa_c__91__c__93__" name="L-Glutamate 5-semialdehyde" compartment="c" hasOnlySubstanceUnits="false" boundaryCondition="false" constant="false" fbc:chemicalFormula="C5H9NO3"/>
      <species metaid="M_glu__D_c__91__c__93__" id="M_glu__D_c__91__c__93__" name="D-Glutamate" compartment="c" hasOnlySubstanceUnits="false" boundaryCondition="false" constant="false" fbc:chemicalFormula="C5H8NO4"/>
      <species metaid="M_glu__L_c__91__c__93__" id="M_glu__L_c__91__c__93__" name="L-Glutamate" compartment="c" hasOnlySubstanceUnits="false" boundaryCondition="false" constant="false" fbc:chemicalFormula="C5H8NO4"/>
      <species metaid="M_glu__L_e__91__c__93__" id="M_glu__L_e__91__c__93__" name="L-Glutamate" compartment="c" hasOnlySubstanceUnits="false" boundaryCondition="false" constant="false" fbc:chemicalFormula="C5H8NO4"/>
      <species metaid="M_glutrna_c__91__c__93__" id="M_glutrna_c__91__c__93__" name="L-Glutamyl-tRNA(Glu)" compartment="c" hasOnlySubstanceUnits="false" boundaryCondition="false" constant="false" fbc:chemicalFormula="C5H8NO4R"/>
      <species metaid="M_glx_c__91__c__93__" id="M_glx_c__91__c__93__" name="Glyoxylate" compartment="c" hasOnlySubstanceUnits="false" boundaryCondition="false" constant="false" fbc:chemicalFormula="C2H1O3"/>
      <species metaid="M_gly_c__91__c__93__" id="M_gly_c__91__c__93__" name="Glycine" compartment="c" hasOnlySubstanceUnits="false" boundaryCondition="false" constant="false" fbc:chemicalFormula="C2H5NO2"/>
      <species metaid="M_gly_e__91__c__93__" id="M_gly_e__91__c__93__" name="Glycine" compartment="c" hasOnlySubstanceUnits="false" boundaryCondition="false" constant="false" fbc:chemicalFormula="C2H5NO2"/>
      <species metaid="M_glyald_c__91__c__93__" id="M_glyald_c__91__c__93__" name="D-Glyceraldehyde" compartment="c" hasOnlySubstanceUnits="false" boundaryCondition="false" constant="false" fbc:chemicalFormula="C3H6O3"/>
      <species metaid="M_glyb_c__91__c__93__" id="M_glyb_c__91__c__93__" name="Glycine betaine" compartment="c" hasOnlySubstanceUnits="false" boundaryCondition="false" constant="false" fbc:chemicalFormula="C5H11NO2"/>
      <species metaid="M_glyb_e__91__c__93__" id="M_glyb_e__91__c__93__" name="Glycine betaine" compartment="c" hasOnlySubstanceUnits="false" boundaryCondition="false" constant="false" fbc:chemicalFormula="C5H11NO2"/>
      <species metaid="M_glyc2p_c__91__c__93__" id="M_glyc2p_c__91__c__93__" name="Glycerol 2-phosphate" compartment="c" hasOnlySubstanceUnits="false" boundaryCondition="false" constant="false" fbc:chemicalFormula="C3H7O6P"/>
      <species metaid="M_glyc2p_e__91__c__93__" id="M_glyc2p_e__91__c__93__" name="Glycerol 2-phosphate" compartment="c" hasOnlySubstanceUnits="false" boundaryCondition="false" constant="false" fbc:chemicalFormula="C3H7O6P"/>
      <species metaid="M_glyc3p_c__91__c__93__" id="M_glyc3p_c__91__c__93__" name="Glycerol 3-phosphate" compartment="c" hasOnlySubstanceUnits="false" boundaryCondition="false" constant="false" fbc:chemicalFormula="C3H7O6P"/>
      <species metaid="M_glyc3p_e__91__c__93__" id="M_glyc3p_e__91__c__93__" name="Glycerol 3-phosphate" compartment="c" hasOnlySubstanceUnits="false" boundaryCondition="false" constant="false" fbc:chemicalFormula="C3H7O6P"/>
      <species metaid="M_glyc__R_c__91__c__93__" id="M_glyc__R_c__91__c__93__" name="(R)-Glycerate" compartment="c" hasOnlySubstanceUnits="false" boundaryCondition="false" constant="false" fbc:chemicalFormula="C3H5O4"/>
      <species metaid="M_glyc_c__91__c__93__" id="M_glyc_c__91__c__93__" name="Glycerol" compartment="c" hasOnlySubstanceUnits="false" boundaryCondition="false" constant="false" fbc:chemicalFormula="C3H8O3"/>
      <species metaid="M_glyc_e__91__c__93__" id="M_glyc_e__91__c__93__" name="Glycerol" compartment="c" hasOnlySubstanceUnits="false" boundaryCondition="false" constant="false" fbc:chemicalFormula="C3H8O3"/>
      <species metaid="M_glyclt_c__91__c__93__" id="M_glyclt_c__91__c__93__" name="Glycolate" compartment="c" hasOnlySubstanceUnits="false" boundaryCondition="false" constant="false" fbc:chemicalFormula="C2H3O3"/>
      <species metaid="M_glyclt_e__91__c__93__" id="M_glyclt_e__91__c__93__" name="Glycolate" compartment="c" hasOnlySubstanceUnits="false" boundaryCondition="false" constant="false" fbc:chemicalFormula="C2H3O3"/>
      <species metaid="M_glycogen_c__91__c__93__" id="M_glycogen_c__91__c__93__" name="Glycogen" compartment="c" hasOnlySubstanceUnits="false" boundaryCondition="false" constant="false" fbc:chemicalFormula="C6H10O5"/>
      <species metaid="M_glytrna_c__91__c__93__" id="M_glytrna_c__91__c__93__" name="Glycyl-tRNA(Gly)" compartment="c" hasOnlySubstanceUnits="false" boundaryCondition="false" constant="false" fbc:chemicalFormula="C2H5NO2R"/>
      <species metaid="M_gmp_c__91__c__93__" id="M_gmp_c__91__c__93__" name="GMP" compartment="c" hasOnlySubstanceUnits="false" boundaryCondition="false" constant="false" fbc:chemicalFormula="C10H12N5O8P"/>
      <species metaid="M_gpc_CA_c__91__c__93__" id="M_gpc_CA_c__91__c__93__" compartment="c" hasOnlySubstanceUnits="false" boundaryCondition="false" constant="false" fbc:chemicalFormula="C800H1800N100O400P100"/>
      <species metaid="M_gpc_CA_e__91__c__93__" id="M_gpc_CA_e__91__c__93__" compartment="c" hasOnlySubstanceUnits="false" boundaryCondition="false" constant="false" fbc:chemicalFormula="C800H1800N100O400P100"/>
      <species metaid="M_grdp_c__91__c__93__" id="M_grdp_c__91__c__93__" name="Geranyl diphosphate" compartment="c" hasOnlySubstanceUnits="false" boundaryCondition="false" constant="false" fbc:chemicalFormula="C10H17O7P2"/>
      <species metaid="M_gsn_c__91__c__93__" id="M_gsn_c__91__c__93__" name="Guanosine" compartment="c" hasOnlySubstanceUnits="false" boundaryCondition="false" constant="false" fbc:chemicalFormula="C10H13N5O5"/>
      <species metaid="M_gsn_e__91__c__93__" id="M_gsn_e__91__c__93__" name="Guanosine" compartment="c" hasOnlySubstanceUnits="false" boundaryCondition="false" constant="false" fbc:chemicalFormula="C10H13N5O5"/>
      <species metaid="M_gthox_c__91__c__93__" id="M_gthox_c__91__c__93__" name="Oxidized glutathione" compartment="c" hasOnlySubstanceUnits="false" boundaryCondition="false" constant="false" fbc:chemicalFormula="C20H30N6O12S2"/>
      <species metaid="M_gthrd_c__91__c__93__" id="M_gthrd_c__91__c__93__" name="Reduced glutathione" compartment="c" hasOnlySubstanceUnits="false" boundaryCondition="false" constant="false" fbc:chemicalFormula="C10H16N3O6S"/>
      <species metaid="M_gtp_c__91__c__93__" id="M_gtp_c__91__c__93__" name="GTP" compartment="c" hasOnlySubstanceUnits="false" boundaryCondition="false" constant="false" fbc:chemicalFormula="C10H12N5O14P3"/>
      <species metaid="M_gua_c__91__c__93__" id="M_gua_c__91__c__93__" name="Guanine" compartment="c" hasOnlySubstanceUnits="false" boundaryCondition="false" constant="false" fbc:chemicalFormula="C5H5N5O"/>
      <species metaid="M_h2_c__91__c__93__" id="M_h2_c__91__c__93__" name="H2" compartment="c" hasOnlySubstanceUnits="false" boundaryCondition="false" constant="false" fbc:chemicalFormula="H2"/>
      <species metaid="M_h2_e__91__c__93__" id="M_h2_e__91__c__93__" name="H2" compartment="c" hasOnlySubstanceUnits="false" boundaryCondition="false" constant="false" fbc:chemicalFormula="H2"/>
      <species metaid="M_h2mb4p_c__91__c__93__" id="M_h2mb4p_c__91__c__93__" name="1-hydroxy-2-methyl-2-(E)-butenyl 4-diphosphate" compartment="c" hasOnlySubstanceUnits="false" boundaryCondition="false" constant="false" fbc:chemicalFormula="C5H9O8P2"/>
      <species metaid="M_h2o2_c__91__c__93__" id="M_h2o2_c__91__c__93__" name="Hydrogen peroxide" compartment="c" hasOnlySubstanceUnits="false" boundaryCondition="false" constant="false" fbc:chemicalFormula="H2O2"/>
      <species metaid="M_h2o_c__91__c__93__" id="M_h2o_c__91__c__93__" name="H2O" compartment="c" hasOnlySubstanceUnits="false" boundaryCondition="false" constant="false" fbc:chemicalFormula="H2O"/>
      <species metaid="M_h2o_e__91__c__93__" id="M_h2o_e__91__c__93__" name="H2O" compartment="c" hasOnlySubstanceUnits="false" boundaryCondition="false" constant="false" fbc:chemicalFormula="H2O"/>
      <species metaid="M_h2s_c__91__c__93__" id="M_h2s_c__91__c__93__" name="Hydrogen sulfide" compartment="c" hasOnlySubstanceUnits="false" boundaryCondition="false" constant="false" fbc:chemicalFormula="H2S"/>
      <species metaid="M_h2s_e__91__c__93__" id="M_h2s_e__91__c__93__" name="Hydrogen sulfide" compartment="c" hasOnlySubstanceUnits="false" boundaryCondition="false" constant="false" fbc:chemicalFormula="H2S"/>
      <species metaid="M_h_c__91__c__93__" id="M_h_c__91__c__93__" name="H+" compartment="c" hasOnlySubstanceUnits="false" boundaryCondition="false" constant="false" fbc:chemicalFormula="H"/>
      <species metaid="M_h_e__91__c__93__" id="M_h_e__91__c__93__" name="H+" compartment="c" hasOnlySubstanceUnits="false" boundaryCondition="false" constant="false" fbc:chemicalFormula="H"/>
      <species metaid="M_hco3_c__91__c__93__" id="M_hco3_c__91__c__93__" name="Bicarbonate" compartment="c" hasOnlySubstanceUnits="false" boundaryCondition="false" constant="false" fbc:chemicalFormula="HCO3"/>
      <species metaid="M_hcys__L_c__91__c__93__" id="M_hcys__L_c__91__c__93__" name="L-Homocysteine" compartment="c" hasOnlySubstanceUnits="false" boundaryCondition="false" constant="false" fbc:chemicalFormula="C4H9NO2S"/>
      <species metaid="M_hdca_c__91__c__93__" id="M_hdca_c__91__c__93__" name="Hexadecanoate (n-C16:0)" compartment="c" hasOnlySubstanceUnits="false" boundaryCondition="false" constant="false" fbc:chemicalFormula="C16H31O2"/>
      <species metaid="M_hdcap_c__91__c__93__" id="M_hdcap_c__91__c__93__" name="Hexadecanoyl-phosphate (n-C16:0)" compartment="c" hasOnlySubstanceUnits="false" boundaryCondition="false" constant="false" fbc:chemicalFormula="C16H32O5P"/>
      <species metaid="M_hdcea_c__91__c__93__" id="M_hdcea_c__91__c__93__" name="Hexadecenoate (n-C16:1)" compartment="c" hasOnlySubstanceUnits="false" boundaryCondition="false" constant="false" fbc:chemicalFormula="C16H29O2"/>
      <species metaid="M_hdceap_c__91__c__93__" id="M_hdceap_c__91__c__93__" name="Hexadecanoyl-phosphate (n-C16:1)" compartment="c" hasOnlySubstanceUnits="false" boundaryCondition="false" constant="false" fbc:chemicalFormula="C16H30O5P"/>
      <species metaid="M_hdcoa_c__91__c__93__" id="M_hdcoa_c__91__c__93__" name="Hexadecenoyl-CoA (n-C16:1CoA)" compartment="c" hasOnlySubstanceUnits="false" boundaryCondition="false" constant="false" fbc:chemicalFormula="C37H60N7O17P3S"/>
      <species metaid="M_hdd2coa_c__91__c__93__" id="M_hdd2coa_c__91__c__93__" name="Trans-Hexadec-2-enoyl-CoA" compartment="c" hasOnlySubstanceUnits="false" boundaryCondition="false" constant="false" fbc:chemicalFormula="C37H60N7O17P3S"/>
      <species metaid="M_hdeACP_c__91__c__93__" id="M_hdeACP_c__91__c__93__" name="Cis-hexadec-9-enoyl-[acyl-carrier protein] (n-C16:1)" compartment="c" hasOnlySubstanceUnits="false" boundaryCondition="false" constant="false" fbc:chemicalFormula="C27H49N2O8PRS"/>
      <species metaid="M_hemeA_c__91__c__93__" id="M_hemeA_c__91__c__93__" name="Heme A C49H55FeN4O6" compartment="c" hasOnlySubstanceUnits="false" boundaryCondition="false" constant="false" fbc:chemicalFormula="C49H54FeN4O6"/>
      <species metaid="M_hemeO_c__91__c__93__" id="M_hemeO_c__91__c__93__" name="Heme O C49H56FeN4O5" compartment="c" hasOnlySubstanceUnits="false" boundaryCondition="false" constant="false" fbc:chemicalFormula="C49FeH56N4O5"/>
      <species metaid="M_hepACP_c__91__c__93__" id="M_hepACP_c__91__c__93__" name="Heptadecanoyl-ACP" compartment="c" hasOnlySubstanceUnits="false" boundaryCondition="false" constant="false" fbc:chemicalFormula="C28H53N2O8PRS"/>
      <species metaid="M_hep_fa_c__91__c__93__" id="M_hep_fa_c__91__c__93__" compartment="c" hasOnlySubstanceUnits="false" boundaryCondition="false" constant="false" fbc:chemicalFormula="C17H33O2"/>
      <species metaid="M_hepcoa_c__91__c__93__" id="M_hepcoa_c__91__c__93__" name="Heptanoyl Coenzyme A" compartment="c" hasOnlySubstanceUnits="false" boundaryCondition="false" constant="false" fbc:chemicalFormula="C38H64N7O17P3S"/>
      <species metaid="M_hepdecacid_anteiso_c__91__c__93__" id="M_hepdecacid_anteiso_c__91__c__93__" compartment="c" hasOnlySubstanceUnits="false" boundaryCondition="false" constant="false" fbc:chemicalFormula="C17H31O2"/>
      <species metaid="M_hepdp_c__91__c__93__" id="M_hepdp_c__91__c__93__" compartment="c" hasOnlySubstanceUnits="false" boundaryCondition="false" constant="false" fbc:chemicalFormula="C35H57O7P2"/>
      <species metaid="M_hepeACP_anteiso_c__91__c__93__" id="M_hepeACP_anteiso_c__91__c__93__" compartment="c" hasOnlySubstanceUnits="false" boundaryCondition="false" constant="false" fbc:chemicalFormula="C28H51N2O8PRS"/>
      <species metaid="M_hexACP_c__91__c__93__" id="M_hexACP_c__91__c__93__" name="Hexanoyl-ACP (n-C6:0ACP)" compartment="c" hasOnlySubstanceUnits="false" boundaryCondition="false" constant="false" fbc:chemicalFormula="C17H31N2O8PRS"/>
      <species metaid="M_hexdp_c__91__c__93__" id="M_hexdp_c__91__c__93__" compartment="c" hasOnlySubstanceUnits="false" boundaryCondition="false" constant="false" fbc:chemicalFormula="C30H49O7P2"/>
      <species metaid="M_hg2_c__91__c__93__" id="M_hg2_c__91__c__93__" name="Hg2+" compartment="c" hasOnlySubstanceUnits="false" boundaryCondition="false" constant="false" fbc:chemicalFormula="Hg"/>
      <species metaid="M_hg2_e__91__c__93__" id="M_hg2_e__91__c__93__" name="Hg2+" compartment="c" hasOnlySubstanceUnits="false" boundaryCondition="false" constant="false" fbc:chemicalFormula="Hg"/>
      <species metaid="M_hgbam_c__91__c__93__" id="M_hgbam_c__91__c__93__" name="Hydrogenobyrinate a,c diamide" compartment="c" hasOnlySubstanceUnits="false" boundaryCondition="false" constant="false" fbc:chemicalFormula="C45H57N6O12"/>
      <species metaid="M_hgbyr_c__91__c__93__" id="M_hgbyr_c__91__c__93__" name="Hydrogenobyrinate" compartment="c" hasOnlySubstanceUnits="false" boundaryCondition="false" constant="false" fbc:chemicalFormula="C45H54N4O14"/>
      <species metaid="M_his__L_c__91__c__93__" id="M_his__L_c__91__c__93__" name="L-Histidine" compartment="c" hasOnlySubstanceUnits="false" boundaryCondition="false" constant="false" fbc:chemicalFormula="C6H9N3O2"/>
      <species metaid="M_his__L_e__91__c__93__" id="M_his__L_e__91__c__93__" name="L-Histidine" compartment="c" hasOnlySubstanceUnits="false" boundaryCondition="false" constant="false" fbc:chemicalFormula="C6H9N3O2"/>
      <species metaid="M_hisp_c__91__c__93__" id="M_hisp_c__91__c__93__" name="L-Histidinol phosphate" compartment="c" hasOnlySubstanceUnits="false" boundaryCondition="false" constant="false" fbc:chemicalFormula="C6H11N3O4P"/>
      <species metaid="M_histd_c__91__c__93__" id="M_histd_c__91__c__93__" name="L-Histidinol" compartment="c" hasOnlySubstanceUnits="false" boundaryCondition="false" constant="false" fbc:chemicalFormula="C6H12N3O"/>
      <species metaid="M_histrna_c__91__c__93__" id="M_histrna_c__91__c__93__" name="L-Histidyl-tRNA(His)" compartment="c" hasOnlySubstanceUnits="false" boundaryCondition="false" constant="false" fbc:chemicalFormula="C6H9N3O2R"/>
      <species metaid="M_hmbil_c__91__c__93__" id="M_hmbil_c__91__c__93__" name="Hydroxymethylbilane" compartment="c" hasOnlySubstanceUnits="false" boundaryCondition="false" constant="false" fbc:chemicalFormula="C40H38N4O17"/>
      <species metaid="M_hom__L_c__91__c__93__" id="M_hom__L_c__91__c__93__" name="L-Homoserine" compartment="c" hasOnlySubstanceUnits="false" boundaryCondition="false" constant="false" fbc:chemicalFormula="C4H9NO3"/>
      <species metaid="M_hpglu_c__91__c__93__" id="M_hpglu_c__91__c__93__" name="Tetrahydropteroyltri L glutamate C24H34N8O12" compartment="c" hasOnlySubstanceUnits="false" boundaryCondition="false" constant="false" fbc:chemicalFormula="C24H32N8O12"/>
      <species metaid="M_hpta_c__91__c__93__" id="M_hpta_c__91__c__93__" name="C7H13O2" compartment="c" hasOnlySubstanceUnits="false" boundaryCondition="false" constant="false" fbc:chemicalFormula="C7H13O2"/>
      <species metaid="M_hptcoa_c__91__c__93__" id="M_hptcoa_c__91__c__93__" name="C28H44N7O17P3S" compartment="c" hasOnlySubstanceUnits="false" boundaryCondition="false" constant="false" fbc:chemicalFormula="C28H44N7O17P3S"/>
      <species metaid="M_hpyr_c__91__c__93__" id="M_hpyr_c__91__c__93__" name="Hydroxypyruvate" compartment="c" hasOnlySubstanceUnits="false" boundaryCondition="false" constant="false" fbc:chemicalFormula="C3H3O4"/>
      <species metaid="M_hqn_c__91__c__93__" id="M_hqn_c__91__c__93__" name="Hydroquinone" compartment="c" hasOnlySubstanceUnits="false" boundaryCondition="false" constant="false" fbc:chemicalFormula="C6H6O2"/>
      <species metaid="M_hqn_e__91__c__93__" id="M_hqn_e__91__c__93__" name="Hydroquinone" compartment="c" hasOnlySubstanceUnits="false" boundaryCondition="false" constant="false" fbc:chemicalFormula="C6H6O2"/>
      <species metaid="M_htACP_c__91__c__93__" id="M_htACP_c__91__c__93__" compartment="c" hasOnlySubstanceUnits="false" boundaryCondition="false" constant="false" fbc:chemicalFormula="C18H33N2O8PRS"/>
      <species metaid="M_hx2coa_c__91__c__93__" id="M_hx2coa_c__91__c__93__" name="Trans-Hex-2-enoyl-CoA" compartment="c" hasOnlySubstanceUnits="false" boundaryCondition="false" constant="false" fbc:chemicalFormula="C27H40N7O17P3S"/>
      <species metaid="M_hxa_c__91__c__93__" id="M_hxa_c__91__c__93__" name="Hexanoate (n-C6:0)" compartment="c" hasOnlySubstanceUnits="false" boundaryCondition="false" constant="false" fbc:chemicalFormula="C6H11O2"/>
      <species metaid="M_hxan_c__91__c__93__" id="M_hxan_c__91__c__93__" name="Hypoxanthine" compartment="c" hasOnlySubstanceUnits="false" boundaryCondition="false" constant="false" fbc:chemicalFormula="C5H4N4O"/>
      <species metaid="M_hxan_e__91__c__93__" id="M_hxan_e__91__c__93__" name="Hypoxanthine" compartment="c" hasOnlySubstanceUnits="false" boundaryCondition="false" constant="false" fbc:chemicalFormula="C5H4N4O"/>
      <species metaid="M_hxcoa_c__91__c__93__" id="M_hxcoa_c__91__c__93__" name="Hexanoyl-CoA (n-C6:0CoA)" compartment="c" hasOnlySubstanceUnits="false" boundaryCondition="false" constant="false" fbc:chemicalFormula="C27H42N7O17P3S"/>
      <species metaid="M_iad_c__91__c__93__" id="M_iad_c__91__c__93__" name="Indole 3 acetamide C10H10N2O" compartment="c" hasOnlySubstanceUnits="false" boundaryCondition="false" constant="false" fbc:chemicalFormula="C10H10N2O"/>
      <species metaid="M_ibcoa_c__91__c__93__" id="M_ibcoa_c__91__c__93__" name="Isobutyryl-CoA" compartment="c" hasOnlySubstanceUnits="false" boundaryCondition="false" constant="false" fbc:chemicalFormula="C25H38N7O17P3S"/>
      <species metaid="M_ibt_c__91__c__93__" id="M_ibt_c__91__c__93__" name="Isobutyrate" compartment="c" hasOnlySubstanceUnits="false" boundaryCondition="false" constant="false" fbc:chemicalFormula="C4H7O2"/>
      <species metaid="M_ibt_e__91__c__93__" id="M_ibt_e__91__c__93__" name="Isobutyrate" compartment="c" hasOnlySubstanceUnits="false" boundaryCondition="false" constant="false" fbc:chemicalFormula="C4H7O2"/>
      <species metaid="M_ichor_c__91__c__93__" id="M_ichor_c__91__c__93__" name="Isochorismate" compartment="c" hasOnlySubstanceUnits="false" boundaryCondition="false" constant="false" fbc:chemicalFormula="C10H8O6"/>
      <species metaid="M_icit_c__91__c__93__" id="M_icit_c__91__c__93__" name="Isocitrate" compartment="c" hasOnlySubstanceUnits="false" boundaryCondition="false" constant="false" fbc:chemicalFormula="C6H5O7"/>
      <species metaid="M_id3acald_c__91__c__93__" id="M_id3acald_c__91__c__93__" name="Indole 3 acetaldehyde C10H9NO" compartment="c" hasOnlySubstanceUnits="false" boundaryCondition="false" constant="false" fbc:chemicalFormula="C10H9NO"/>
      <species metaid="M_idp_c__91__c__93__" id="M_idp_c__91__c__93__" name="IDP" compartment="c" hasOnlySubstanceUnits="false" boundaryCondition="false" constant="false" fbc:chemicalFormula="C10H11N4O11P2"/>
      <species metaid="M_ile__L_c__91__c__93__" id="M_ile__L_c__91__c__93__" name="L-Isoleucine" compartment="c" hasOnlySubstanceUnits="false" boundaryCondition="false" constant="false" fbc:chemicalFormula="C6H13NO2"/>
      <species metaid="M_ile__L_e__91__c__93__" id="M_ile__L_e__91__c__93__" name="L-Isoleucine" compartment="c" hasOnlySubstanceUnits="false" boundaryCondition="false" constant="false" fbc:chemicalFormula="C6H13NO2"/>
      <species metaid="M_iletrna_c__91__c__93__" id="M_iletrna_c__91__c__93__" name="L-Isoleucyl-tRNA(Ile)" compartment="c" hasOnlySubstanceUnits="false" boundaryCondition="false" constant="false" fbc:chemicalFormula="C6H13NO2R"/>
      <species metaid="M_imacp_c__91__c__93__" id="M_imacp_c__91__c__93__" name="3-(Imidazol-4-yl)-2-oxopropyl phosphate" compartment="c" hasOnlySubstanceUnits="false" boundaryCondition="false" constant="false" fbc:chemicalFormula="C6H7N2O5P"/>
      <species metaid="M_imp_c__91__c__93__" id="M_imp_c__91__c__93__" name="IMP" compartment="c" hasOnlySubstanceUnits="false" boundaryCondition="false" constant="false" fbc:chemicalFormula="C10H11N4O8P"/>
      <species metaid="M_ind3ac_c__91__c__93__" id="M_ind3ac_c__91__c__93__" name="Indole 3 acetate C10H8NO2" compartment="c" hasOnlySubstanceUnits="false" boundaryCondition="false" constant="false" fbc:chemicalFormula="C10H8NO2"/>
      <species metaid="M_indole_c__91__c__93__" id="M_indole_c__91__c__93__" name="Indole" compartment="c" hasOnlySubstanceUnits="false" boundaryCondition="false" constant="false" fbc:chemicalFormula="C8H7N"/>
      <species metaid="M_indole_e__91__c__93__" id="M_indole_e__91__c__93__" compartment="c" hasOnlySubstanceUnits="false" boundaryCondition="false" constant="false" fbc:chemicalFormula="C8H7N"/>
      <species metaid="M_indpyr_c__91__c__93__" id="M_indpyr_c__91__c__93__" name="Indolepyruvate C11H8NO3" compartment="c" hasOnlySubstanceUnits="false" boundaryCondition="false" constant="false" fbc:chemicalFormula="C11H8NO3"/>
      <species metaid="M_inost_c__91__c__93__" id="M_inost_c__91__c__93__" name="Myo-Inositol" compartment="c" hasOnlySubstanceUnits="false" boundaryCondition="false" constant="false" fbc:chemicalFormula="C6H12O6"/>
      <species metaid="M_inost_e__91__c__93__" id="M_inost_e__91__c__93__" name="Myo-Inositol" compartment="c" hasOnlySubstanceUnits="false" boundaryCondition="false" constant="false" fbc:chemicalFormula="C6H12O6"/>
      <species metaid="M_ins_c__91__c__93__" id="M_ins_c__91__c__93__" name="Inosine" compartment="c" hasOnlySubstanceUnits="false" boundaryCondition="false" constant="false" fbc:chemicalFormula="C10H12N4O5"/>
      <species metaid="M_ins_e__91__c__93__" id="M_ins_e__91__c__93__" name="Inosine" compartment="c" hasOnlySubstanceUnits="false" boundaryCondition="false" constant="false" fbc:chemicalFormula="C10H12N4O5"/>
      <species metaid="M_ipdp_c__91__c__93__" id="M_ipdp_c__91__c__93__" name="Isopentenyl diphosphate" compartment="c" hasOnlySubstanceUnits="false" boundaryCondition="false" constant="false" fbc:chemicalFormula="C5H9O7P2"/>
      <species metaid="M_iscs_c__91__c__93__" id="M_iscs_c__91__c__93__" name="IscS sulfur acceptor protein" compartment="c" hasOnlySubstanceUnits="false" boundaryCondition="false" constant="false" fbc:chemicalFormula="HSR"/>
      <species metaid="M_iscssh_c__91__c__93__" id="M_iscssh_c__91__c__93__" name="IscS with bound sulfur" compartment="c" hasOnlySubstanceUnits="false" boundaryCondition="false" constant="false" fbc:chemicalFormula="HS2R"/>
      <species metaid="M_iscu_2fe2s2_c__91__c__93__" id="M_iscu_2fe2s2_c__91__c__93__" name="IscU with two bound [2Fe-2S] clusters" compartment="c" hasOnlySubstanceUnits="false" boundaryCondition="false" constant="false" fbc:chemicalFormula="O2S10Fe4R"/>
      <species metaid="M_iscu_2fe2s_c__91__c__93__" id="M_iscu_2fe2s_c__91__c__93__" name="IscU with bound [2Fe-2S] cluster" compartment="c" hasOnlySubstanceUnits="false" boundaryCondition="false" constant="false" fbc:chemicalFormula="H4O2S8Fe2R"/>
      <species metaid="M_iscu_4fe4s_c__91__c__93__" id="M_iscu_4fe4s_c__91__c__93__" name="IscU with bound [4Fe-4S] cluster" compartment="c" hasOnlySubstanceUnits="false" boundaryCondition="false" constant="false" fbc:chemicalFormula="H4O2S10Fe4R"/>
      <species metaid="M_iscu_c__91__c__93__" id="M_iscu_c__91__c__93__" name="IscU scaffold protein" compartment="c" hasOnlySubstanceUnits="false" boundaryCondition="false" constant="false" fbc:chemicalFormula="H8O2S6R"/>
      <species metaid="M_isobutACP_c__91__c__93__" id="M_isobutACP_c__91__c__93__" name="Isobutyryl-ACP" compartment="c" hasOnlySubstanceUnits="false" boundaryCondition="false" constant="false" fbc:chemicalFormula="C15H27N2O8PRS"/>
      <species metaid="M_isovACP_c__91__c__93__" id="M_isovACP_c__91__c__93__" name="Isovaleryl-ACP" compartment="c" hasOnlySubstanceUnits="false" boundaryCondition="false" constant="false" fbc:chemicalFormula="C16H29N2O8PRS"/>
      <species metaid="M_itp_c__91__c__93__" id="M_itp_c__91__c__93__" name="ITP" compartment="c" hasOnlySubstanceUnits="false" boundaryCondition="false" constant="false" fbc:chemicalFormula="C10H11N4O14P3"/>
      <species metaid="M_ivcoa_c__91__c__93__" id="M_ivcoa_c__91__c__93__" name="Isovaleryl-CoA" compartment="c" hasOnlySubstanceUnits="false" boundaryCondition="false" constant="false" fbc:chemicalFormula="C26H40N7O17P3S"/>
      <species metaid="M_k_c__91__c__93__" id="M_k_c__91__c__93__" name="Potassium" compartment="c" hasOnlySubstanceUnits="false" boundaryCondition="false" constant="false" fbc:chemicalFormula="K"/>
      <species metaid="M_k_e__91__c__93__" id="M_k_e__91__c__93__" name="Potassium" compartment="c" hasOnlySubstanceUnits="false" boundaryCondition="false" constant="false" fbc:chemicalFormula="K"/>
      <species metaid="M_kdo2lipid4_e__91__c__93__" id="M_kdo2lipid4_e__91__c__93__" name="KDO(2)-lipid IV(A)" compartment="c" hasOnlySubstanceUnits="false" boundaryCondition="false" constant="false" fbc:chemicalFormula="C84H148N2O37P2"/>
      <species metaid="M_lac6p_c__91__c__93__" id="M_lac6p_c__91__c__93__" compartment="c" hasOnlySubstanceUnits="false" boundaryCondition="false" constant="false" fbc:chemicalFormula="C12H21O14P"/>
      <species metaid="M_lac__D_c__91__c__93__" id="M_lac__D_c__91__c__93__" name="D-Lactate" compartment="c" hasOnlySubstanceUnits="false" boundaryCondition="false" constant="false" fbc:chemicalFormula="C3H5O3"/>
      <species metaid="M_lac__D_e__91__c__93__" id="M_lac__D_e__91__c__93__" name="D-Lactate" compartment="c" hasOnlySubstanceUnits="false" boundaryCondition="false" constant="false" fbc:chemicalFormula="C3H5O3"/>
      <species metaid="M_lac__L_c__91__c__93__" id="M_lac__L_c__91__c__93__" name="L-Lactate" compartment="c" hasOnlySubstanceUnits="false" boundaryCondition="false" constant="false" fbc:chemicalFormula="C3H5O3"/>
      <species metaid="M_lac__L_e__91__c__93__" id="M_lac__L_e__91__c__93__" name="L-Lactate" compartment="c" hasOnlySubstanceUnits="false" boundaryCondition="false" constant="false" fbc:chemicalFormula="C3H5O3"/>
      <species metaid="M_lcts_c__91__c__93__" id="M_lcts_c__91__c__93__" name="Lactose" compartment="c" hasOnlySubstanceUnits="false" boundaryCondition="false" constant="false" fbc:chemicalFormula="C12H22O11"/>
      <species metaid="M_lcts_e__91__c__93__" id="M_lcts_e__91__c__93__" name="Lactose" compartment="c" hasOnlySubstanceUnits="false" boundaryCondition="false" constant="false" fbc:chemicalFormula="C12H22O11"/>
      <species metaid="M_leu__L_c__91__c__93__" id="M_leu__L_c__91__c__93__" name="L-Leucine" compartment="c" hasOnlySubstanceUnits="false" boundaryCondition="false" constant="false" fbc:chemicalFormula="C6H13NO2"/>
      <species metaid="M_leu__L_e__91__c__93__" id="M_leu__L_e__91__c__93__" name="L-Leucine" compartment="c" hasOnlySubstanceUnits="false" boundaryCondition="false" constant="false" fbc:chemicalFormula="C6H13NO2"/>
      <species metaid="M_leutrna_c__91__c__93__" id="M_leutrna_c__91__c__93__" name="L-Leucyl-tRNA(Leu)" compartment="c" hasOnlySubstanceUnits="false" boundaryCondition="false" constant="false" fbc:chemicalFormula="C6H13NO2R"/>
      <species metaid="M_lgt__S_c__91__c__93__" id="M_lgt__S_c__91__c__93__" name="(R)-S-Lactoylglutathione" compartment="c" hasOnlySubstanceUnits="false" boundaryCondition="false" constant="false" fbc:chemicalFormula="C13H20N3O8S"/>
      <species metaid="M_lipa_cold_e__91__c__93__" id="M_lipa_cold_e__91__c__93__" name="Cold adapted KDO(2)-lipid (A)" compartment="c" hasOnlySubstanceUnits="false" boundaryCondition="false" constant="false" fbc:chemicalFormula="C114H202N2O39P2"/>
      <species metaid="M_lipa_e__91__c__93__" id="M_lipa_e__91__c__93__" name="KDO(2)-lipid (A)" compartment="c" hasOnlySubstanceUnits="false" boundaryCondition="false" constant="false" fbc:chemicalFormula="C110H196N2O39P2"/>
      <species metaid="M_lipopb_c__91__c__93__" id="M_lipopb_c__91__c__93__" name="Lipoate (protein bound)" compartment="c" hasOnlySubstanceUnits="false" boundaryCondition="false" constant="false" fbc:chemicalFormula="C8H13OS2"/>
      <species metaid="M_lpa_CA_c__91__c__93__" id="M_lpa_CA_c__91__c__93__" name="Lysophosphatidic acid" compartment="c" hasOnlySubstanceUnits="false" boundaryCondition="false" constant="false" fbc:chemicalFormula="C1836H3537O700P100"/>
      <species metaid="M_lpam_c__91__c__93__" id="M_lpam_c__91__c__93__" name="Lipoamide C8H15NOS2" compartment="c" hasOnlySubstanceUnits="false" boundaryCondition="false" constant="false" fbc:chemicalFormula="C8H15NOS2"/>
      <species metaid="M_lpc_CA_c__91__c__93__" id="M_lpc_CA_c__91__c__93__" name="Lysophosphatidyl choline" compartment="c" hasOnlySubstanceUnits="false" boundaryCondition="false" constant="false" fbc:chemicalFormula="C2336H4737N100O600P100"/>
      <species metaid="M_lpe_CA_c__91__c__93__" id="M_lpe_CA_c__91__c__93__" name="Lysophosphatidyl ethanolamine" compartment="c" hasOnlySubstanceUnits="false" boundaryCondition="false" constant="false" fbc:chemicalFormula="C2036H4037N100O700P100"/>
      <species metaid="M_lpg_CA_c__91__c__93__" id="M_lpg_CA_c__91__c__93__" name="Lysophosphatidyl glycerol" compartment="c" hasOnlySubstanceUnits="false" boundaryCondition="false" constant="false" fbc:chemicalFormula="C2136H4237O900P100"/>
      <species metaid="M_lpg_CA_e__91__c__93__" id="M_lpg_CA_e__91__c__93__" name="lysophosphatidyl glycerol" compartment="c" hasOnlySubstanceUnits="false" boundaryCondition="false" constant="false" fbc:chemicalFormula="C2136H4237O900P100"/>
      <species metaid="M_lpi_CA_c__91__c__93__" id="M_lpi_CA_c__91__c__93__" name="Lysophosphatidyl inositol" compartment="c" hasOnlySubstanceUnits="false" boundaryCondition="false" constant="false" fbc:chemicalFormula="C2436H4637O1200P100"/>
      <species metaid="M_lpro_c__91__c__93__" id="M_lpro_c__91__c__93__" name="Lipoylprotein S2X" compartment="c" hasOnlySubstanceUnits="false" boundaryCondition="false" constant="false" fbc:chemicalFormula="S2X"/>
      <species metaid="M_lps_CA_c__91__c__93__" id="M_lps_CA_c__91__c__93__" name="Lysophosphatidyl serine" compartment="c" hasOnlySubstanceUnits="false" boundaryCondition="false" constant="false" fbc:chemicalFormula="C2136H4137N100O900P100"/>
      <species metaid="M_lys__L_c__91__c__93__" id="M_lys__L_c__91__c__93__" name="L-Lysine" compartment="c" hasOnlySubstanceUnits="false" boundaryCondition="false" constant="false" fbc:chemicalFormula="C6H15N2O2"/>
      <species metaid="M_lys__L_e__91__c__93__" id="M_lys__L_e__91__c__93__" name="L-Lysine" compartment="c" hasOnlySubstanceUnits="false" boundaryCondition="false" constant="false" fbc:chemicalFormula="C6H15N2O2"/>
      <species metaid="M_madg_e__91__c__93__" id="M_madg_e__91__c__93__" name="Alpha Methyl D glucoside C7H14O6" compartment="c" hasOnlySubstanceUnits="false" boundaryCondition="false" constant="false" fbc:chemicalFormula="C7H14O6"/>
      <species metaid="M_malACP_c__91__c__93__" id="M_malACP_c__91__c__93__" name="Malonyl-[acyl-carrier protein]" compartment="c" hasOnlySubstanceUnits="false" boundaryCondition="false" constant="false" fbc:chemicalFormula="C14H22N2O10PRS"/>
      <species metaid="M_mal__L_c__91__c__93__" id="M_mal__L_c__91__c__93__" name="L-Malate" compartment="c" hasOnlySubstanceUnits="false" boundaryCondition="false" constant="false" fbc:chemicalFormula="C4H4O5"/>
      <species metaid="M_mal__L_e__91__c__93__" id="M_mal__L_e__91__c__93__" name="L-Malate" compartment="c" hasOnlySubstanceUnits="false" boundaryCondition="false" constant="false" fbc:chemicalFormula="C4H4O5"/>
      <species metaid="M_malcoa_c__91__c__93__" id="M_malcoa_c__91__c__93__" name="Malonyl-CoA" compartment="c" hasOnlySubstanceUnits="false" boundaryCondition="false" constant="false" fbc:chemicalFormula="C24H33N7O19P3S"/>
      <species metaid="M_malcoame_c__91__c__93__" id="M_malcoame_c__91__c__93__" name="Malonyl-CoA methyl ester" compartment="c" hasOnlySubstanceUnits="false" boundaryCondition="false" constant="false" fbc:chemicalFormula="C25H36N7O19P3S"/>
      <species metaid="M_malmeACP_c__91__c__93__" id="M_malmeACP_c__91__c__93__" name="Malonyl-ACP methyl ester" compartment="c" hasOnlySubstanceUnits="false" boundaryCondition="false" constant="false" fbc:chemicalFormula="C15H25N2O10PRS"/>
      <species metaid="M_malt6p_c__91__c__93__" id="M_malt6p_c__91__c__93__" name="Maltose 6&apos;-phosphate" compartment="c" hasOnlySubstanceUnits="false" boundaryCondition="false" constant="false" fbc:chemicalFormula="C12H21O14P"/>
      <species metaid="M_malt_c__91__c__93__" id="M_malt_c__91__c__93__" name="Maltose" compartment="c" hasOnlySubstanceUnits="false" boundaryCondition="false" constant="false" fbc:chemicalFormula="C12H22O11"/>
      <species metaid="M_malt_e__91__c__93__" id="M_malt_e__91__c__93__" name="Maltose" compartment="c" hasOnlySubstanceUnits="false" boundaryCondition="false" constant="false" fbc:chemicalFormula="C12H22O11"/>
      <species metaid="M_malthp_c__91__c__93__" id="M_malthp_c__91__c__93__" name="Maltoheptaose" compartment="c" hasOnlySubstanceUnits="false" boundaryCondition="false" constant="false" fbc:chemicalFormula="C42H72O36"/>
      <species metaid="M_malthp_e__91__c__93__" id="M_malthp_e__91__c__93__" name="Maltoheptaose" compartment="c" hasOnlySubstanceUnits="false" boundaryCondition="false" constant="false" fbc:chemicalFormula="C42H72O36"/>
      <species metaid="M_malthx_c__91__c__93__" id="M_malthx_c__91__c__93__" name="Maltohexaose" compartment="c" hasOnlySubstanceUnits="false" boundaryCondition="false" constant="false" fbc:chemicalFormula="C36H62O31"/>
      <species metaid="M_malthx_e__91__c__93__" id="M_malthx_e__91__c__93__" name="Maltohexaose" compartment="c" hasOnlySubstanceUnits="false" boundaryCondition="false" constant="false" fbc:chemicalFormula="C36H62O31"/>
      <species metaid="M_maltpt_c__91__c__93__" id="M_maltpt_c__91__c__93__" name="Maltopentaose" compartment="c" hasOnlySubstanceUnits="false" boundaryCondition="false" constant="false" fbc:chemicalFormula="C30H52O26"/>
      <species metaid="M_maltpt_e__91__c__93__" id="M_maltpt_e__91__c__93__" name="Maltopentaose" compartment="c" hasOnlySubstanceUnits="false" boundaryCondition="false" constant="false" fbc:chemicalFormula="C30H52O26"/>
      <species metaid="M_malttr_c__91__c__93__" id="M_malttr_c__91__c__93__" name="Maltotriose" compartment="c" hasOnlySubstanceUnits="false" boundaryCondition="false" constant="false" fbc:chemicalFormula="C18H32O16"/>
      <species metaid="M_malttr_e__91__c__93__" id="M_malttr_e__91__c__93__" name="Maltotriose" compartment="c" hasOnlySubstanceUnits="false" boundaryCondition="false" constant="false" fbc:chemicalFormula="C18H32O16"/>
      <species metaid="M_maltttr_c__91__c__93__" id="M_maltttr_c__91__c__93__" name="Maltotetraose" compartment="c" hasOnlySubstanceUnits="false" boundaryCondition="false" constant="false" fbc:chemicalFormula="C24H42O21"/>
      <species metaid="M_maltttr_e__91__c__93__" id="M_maltttr_e__91__c__93__" name="Maltotetraose" compartment="c" hasOnlySubstanceUnits="false" boundaryCondition="false" constant="false" fbc:chemicalFormula="C24H42O21"/>
      <species metaid="M_man1p_c__91__c__93__" id="M_man1p_c__91__c__93__" name="D-Mannose 1-phosphate" compartment="c" hasOnlySubstanceUnits="false" boundaryCondition="false" constant="false" fbc:chemicalFormula="C6H11O9P"/>
      <species metaid="M_man6p_c__91__c__93__" id="M_man6p_c__91__c__93__" name="D-Mannose 6-phosphate" compartment="c" hasOnlySubstanceUnits="false" boundaryCondition="false" constant="false" fbc:chemicalFormula="C6H11O9P"/>
      <species metaid="M_man_c__91__c__93__" id="M_man_c__91__c__93__" name="D-Mannose" compartment="c" hasOnlySubstanceUnits="false" boundaryCondition="false" constant="false" fbc:chemicalFormula="C6H12O6"/>
      <species metaid="M_man_e__91__c__93__" id="M_man_e__91__c__93__" name="D-Mannose" compartment="c" hasOnlySubstanceUnits="false" boundaryCondition="false" constant="false" fbc:chemicalFormula="C6H12O6"/>
      <species metaid="M_mana_c__91__c__93__" id="M_mana_c__91__c__93__" name="D-Mannonate" compartment="c" hasOnlySubstanceUnits="false" boundaryCondition="false" constant="false" fbc:chemicalFormula="C6H11O7"/>
      <species metaid="M_manb_c__91__c__93__" id="M_manb_c__91__c__93__" name="Mannobiose (beta-1,4)" compartment="c" hasOnlySubstanceUnits="false" boundaryCondition="false" constant="false" fbc:chemicalFormula="C12H22O11"/>
      <species metaid="M_manb_e__91__c__93__" id="M_manb_e__91__c__93__" name="Mannobiose (beta-1,4)" compartment="c" hasOnlySubstanceUnits="false" boundaryCondition="false" constant="false" fbc:chemicalFormula="C12H22O11"/>
      <species metaid="M_mantr_c__91__c__93__" id="M_mantr_c__91__c__93__" name="Mannotriose (beta-1,4)" compartment="c" hasOnlySubstanceUnits="false" boundaryCondition="false" constant="false" fbc:chemicalFormula="C18H32O16"/>
      <species metaid="M_mantr_e__91__c__93__" id="M_mantr_e__91__c__93__" name="Mannotriose (beta-1,4)" compartment="c" hasOnlySubstanceUnits="false" boundaryCondition="false" constant="false" fbc:chemicalFormula="C18H32O16"/>
      <species metaid="M_manttr_c__91__c__93__" id="M_manttr_c__91__c__93__" name="Mannotetraose" compartment="c" hasOnlySubstanceUnits="false" boundaryCondition="false" constant="false" fbc:chemicalFormula="C24H42O21"/>
      <species metaid="M_manttr_e__91__c__93__" id="M_manttr_e__91__c__93__" name="Mannotetraose" compartment="c" hasOnlySubstanceUnits="false" boundaryCondition="false" constant="false" fbc:chemicalFormula="C24H42O21"/>
      <species metaid="M_mbdg_e__91__c__93__" id="M_mbdg_e__91__c__93__" name="Beta Methylglucoside C7H14O6" compartment="c" hasOnlySubstanceUnits="false" boundaryCondition="false" constant="false" fbc:chemicalFormula="C7H14O6"/>
      <species metaid="M_mdhdhf_c__91__c__93__" id="M_mdhdhf_c__91__c__93__" name="(2R,4S)-2-methyl-2,4-dihydroxydihydrofuran-3-one" compartment="c" hasOnlySubstanceUnits="false" boundaryCondition="false" constant="false" fbc:chemicalFormula="C5H8O4"/>
      <species metaid="M_melib_c__91__c__93__" id="M_melib_c__91__c__93__" name="Melibiose" compartment="c" hasOnlySubstanceUnits="false" boundaryCondition="false" constant="false" fbc:chemicalFormula="C12H22O11"/>
      <species metaid="M_melib_e__91__c__93__" id="M_melib_e__91__c__93__" name="Melibiose" compartment="c" hasOnlySubstanceUnits="false" boundaryCondition="false" constant="false" fbc:chemicalFormula="C12H22O11"/>
      <species metaid="M_meoh_c__91__c__93__" id="M_meoh_c__91__c__93__" name="Methanol" compartment="c" hasOnlySubstanceUnits="false" boundaryCondition="false" constant="false" fbc:chemicalFormula="CH4O1"/>
      <species metaid="M_meoh_e__91__c__93__" id="M_meoh_e__91__c__93__" name="Methanol" compartment="c" hasOnlySubstanceUnits="false" boundaryCondition="false" constant="false" fbc:chemicalFormula="CH4O"/>
      <species metaid="M_met__L_c__91__c__93__" id="M_met__L_c__91__c__93__" name="L-Methionine" compartment="c" hasOnlySubstanceUnits="false" boundaryCondition="false" constant="false" fbc:chemicalFormula="C5H11NO2S"/>
      <species metaid="M_met__L_e__91__c__93__" id="M_met__L_e__91__c__93__" name="L-Methionine" compartment="c" hasOnlySubstanceUnits="false" boundaryCondition="false" constant="false" fbc:chemicalFormula="C5H11NO2S"/>
      <species metaid="M_methf_c__91__c__93__" id="M_methf_c__91__c__93__" name="5,10-Methenyltetrahydrofolate" compartment="c" hasOnlySubstanceUnits="false" boundaryCondition="false" constant="false" fbc:chemicalFormula="C20H20N7O6"/>
      <species metaid="M_metox__R_c__91__c__93__" id="M_metox__R_c__91__c__93__" name="L methionine R oxide C5H11NO3S" compartment="c" hasOnlySubstanceUnits="false" boundaryCondition="false" constant="false" fbc:chemicalFormula="C5H11NO3S"/>
      <species metaid="M_metox__R_e__91__c__93__" id="M_metox__R_e__91__c__93__" name="L methionine R oxide C5H11NO3S" compartment="c" hasOnlySubstanceUnits="false" boundaryCondition="false" constant="false" fbc:chemicalFormula="C5H11NO3S"/>
      <species metaid="M_metsox_R__L_c__91__c__93__" id="M_metsox_R__L_c__91__c__93__" name="L-methionine-R-sulfoxide" compartment="c" hasOnlySubstanceUnits="false" boundaryCondition="false" constant="false" fbc:chemicalFormula="C5H11NO3S"/>
      <species metaid="M_metsox_S__L_c__91__c__93__" id="M_metsox_S__L_c__91__c__93__" name="L-Methionine Sulfoxide" compartment="c" hasOnlySubstanceUnits="false" boundaryCondition="false" constant="false" fbc:chemicalFormula="C5H11NO3S"/>
      <species metaid="M_metsox_S__L_e__91__c__93__" id="M_metsox_S__L_e__91__c__93__" compartment="c" hasOnlySubstanceUnits="false" boundaryCondition="false" constant="false" fbc:chemicalFormula="C5H11NO3S"/>
      <species metaid="M_mettrna_c__91__c__93__" id="M_mettrna_c__91__c__93__" name="L-Methionyl-tRNA (Met)" compartment="c" hasOnlySubstanceUnits="false" boundaryCondition="false" constant="false" fbc:chemicalFormula="C5H11NO2SR"/>
      <species metaid="M_mg2_c__91__c__93__" id="M_mg2_c__91__c__93__" name="Magnesium" compartment="c" hasOnlySubstanceUnits="false" boundaryCondition="false" constant="false" fbc:chemicalFormula="Mg"/>
      <species metaid="M_mg2_e__91__c__93__" id="M_mg2_e__91__c__93__" name="Magnesium" compartment="c" hasOnlySubstanceUnits="false" boundaryCondition="false" constant="false" fbc:chemicalFormula="Mg"/>
      <species metaid="M_mhpglu_c__91__c__93__" id="M_mhpglu_c__91__c__93__" name="5 Methyltetrahydropteroyltri L glutamate C25H36N8O12" compartment="c" hasOnlySubstanceUnits="false" boundaryCondition="false" constant="false" fbc:chemicalFormula="C25H34N8O12"/>
      <species metaid="M_mi1p__D_c__91__c__93__" id="M_mi1p__D_c__91__c__93__" name="1D-myo-Inositol 1-phosphate" compartment="c" hasOnlySubstanceUnits="false" boundaryCondition="false" constant="false" fbc:chemicalFormula="C6H11O9P"/>
      <species metaid="M_mi4p__D_c__91__c__93__" id="M_mi4p__D_c__91__c__93__" name="1D-myo-Inositol 4-phosphate" compartment="c" hasOnlySubstanceUnits="false" boundaryCondition="false" constant="false" fbc:chemicalFormula="C6H11O9P"/>
      <species metaid="M_mlthf_c__91__c__93__" id="M_mlthf_c__91__c__93__" name="5,10-Methylenetetrahydrofolate" compartment="c" hasOnlySubstanceUnits="false" boundaryCondition="false" constant="false" fbc:chemicalFormula="C20H21N7O6"/>
      <species metaid="M_mmcoa__R_c__91__c__93__" id="M_mmcoa__R_c__91__c__93__" name="(R)-Methylmalonyl-CoA" compartment="c" hasOnlySubstanceUnits="false" boundaryCondition="false" constant="false" fbc:chemicalFormula="C25H35N7O19P3S"/>
      <species metaid="M_mmcoa__S_c__91__c__93__" id="M_mmcoa__S_c__91__c__93__" name="(S)-Methylmalonyl-CoA" compartment="c" hasOnlySubstanceUnits="false" boundaryCondition="false" constant="false" fbc:chemicalFormula="C25H35N7O19P3S"/>
      <species metaid="M_mmpe_CA_c__91__c__93__" id="M_mmpe_CA_c__91__c__93__" compartment="c" hasOnlySubstanceUnits="false" boundaryCondition="false" constant="false" fbc:chemicalFormula="C3672H7074N100O800P100"/>
      <species metaid="M_mn2_c__91__c__93__" id="M_mn2_c__91__c__93__" name="Mn2+" compartment="c" hasOnlySubstanceUnits="false" boundaryCondition="false" constant="false" fbc:chemicalFormula="Mn"/>
      <species metaid="M_mn2_e__91__c__93__" id="M_mn2_e__91__c__93__" name="Mn2+" compartment="c" hasOnlySubstanceUnits="false" boundaryCondition="false" constant="false" fbc:chemicalFormula="Mn"/>
      <species metaid="M_mnl1p_c__91__c__93__" id="M_mnl1p_c__91__c__93__" name="D-Mannitol 1-phosphate" compartment="c" hasOnlySubstanceUnits="false" boundaryCondition="false" constant="false" fbc:chemicalFormula="C6H13O9P"/>
      <species metaid="M_mnl_e__91__c__93__" id="M_mnl_e__91__c__93__" name="D-Mannitol" compartment="c" hasOnlySubstanceUnits="false" boundaryCondition="false" constant="false" fbc:chemicalFormula="C6H14O6"/>
      <species metaid="M_moadamp_c__91__c__93__" id="M_moadamp_c__91__c__93__" name="MoaD Protein with bound AMP" compartment="c" hasOnlySubstanceUnits="false" boundaryCondition="false" constant="false" fbc:chemicalFormula="C11H12N5O8P1X"/>
      <species metaid="M_moadcoo_c__91__c__93__" id="M_moadcoo_c__91__c__93__" name="MoaD Protein with carboxylate" compartment="c" hasOnlySubstanceUnits="false" boundaryCondition="false" constant="false" fbc:chemicalFormula="C1O2X"/>
      <species metaid="M_moadcosh_c__91__c__93__" id="M_moadcosh_c__91__c__93__" name="MoaD Protein with thiocarboxylate" compartment="c" hasOnlySubstanceUnits="false" boundaryCondition="false" constant="false" fbc:chemicalFormula="C1H1O1S1X"/>
      <species metaid="M_mobd_c__91__c__93__" id="M_mobd_c__91__c__93__" name="Molybdate" compartment="c" hasOnlySubstanceUnits="false" boundaryCondition="false" constant="false" fbc:chemicalFormula="MoO4"/>
      <species metaid="M_mobd_e__91__c__93__" id="M_mobd_e__91__c__93__" name="Molybdate" compartment="c" hasOnlySubstanceUnits="false" boundaryCondition="false" constant="false" fbc:chemicalFormula="MoO4"/>
      <species metaid="M_moco_c__91__c__93__" id="M_moco_c__91__c__93__" name="Molybdenum cofactor" compartment="c" hasOnlySubstanceUnits="false" boundaryCondition="false" constant="false" fbc:chemicalFormula="C10H10N5O8PS2Mo"/>
      <species metaid="M_mpt_c__91__c__93__" id="M_mpt_c__91__c__93__" name="Molybdopterin" compartment="c" hasOnlySubstanceUnits="false" boundaryCondition="false" constant="false" fbc:chemicalFormula="C10H10N5O6PS2Cu"/>
      <species metaid="M_mptamp_c__91__c__93__" id="M_mptamp_c__91__c__93__" name="Adenylated molybdopterin" compartment="c" hasOnlySubstanceUnits="false" boundaryCondition="false" constant="false" fbc:chemicalFormula="C20H22N10O12P2S2Cu"/>
      <species metaid="M_mql8_c__91__c__93__" id="M_mql8_c__91__c__93__" compartment="c" hasOnlySubstanceUnits="false" boundaryCondition="false" constant="false" fbc:chemicalFormula="C51H74O2"/>
      <species metaid="M_mql9_c__91__c__93__" id="M_mql9_c__91__c__93__" name="Menaquinol-9" compartment="c" hasOnlySubstanceUnits="false" boundaryCondition="false" constant="false" fbc:chemicalFormula="C56H82O2"/>
      <species metaid="M_mqn8_c__91__c__93__" id="M_mqn8_c__91__c__93__" compartment="c" hasOnlySubstanceUnits="false" boundaryCondition="false" constant="false" fbc:chemicalFormula="C51H72O2"/>
      <species metaid="M_msa_c__91__c__93__" id="M_msa_c__91__c__93__" name="Malonate semialdehyde" compartment="c" hasOnlySubstanceUnits="false" boundaryCondition="false" constant="false" fbc:chemicalFormula="C3H3O3"/>
      <species metaid="M_msh_c__91__c__93__" id="M_msh_c__91__c__93__" name="Mycothiol (reduced)" compartment="c" hasOnlySubstanceUnits="false" boundaryCondition="false" constant="false" fbc:chemicalFormula="C17H30N2O12S"/>
      <species metaid="M_mso3_c__91__c__93__" id="M_mso3_c__91__c__93__" name="Methanesulfonate" compartment="c" hasOnlySubstanceUnits="false" boundaryCondition="false" constant="false" fbc:chemicalFormula="CH3O3S"/>
      <species metaid="M_mso3_e__91__c__93__" id="M_mso3_e__91__c__93__" name="Methanesulfonate" compartment="c" hasOnlySubstanceUnits="false" boundaryCondition="false" constant="false" fbc:chemicalFormula="CH3O3S"/>
      <species metaid="M_mssg_c__91__c__93__" id="M_mssg_c__91__c__93__" name="Mycothiol (oxidized - dimer)" compartment="c" hasOnlySubstanceUnits="false" boundaryCondition="false" constant="false" fbc:chemicalFormula="C34H58N4O24S2"/>
      <species metaid="M_mththf_c__91__c__93__" id="M_mththf_c__91__c__93__" name="(2R,4S)-2-methyl-2,3,3,4-tetrahydroxytetrahydrofuran" compartment="c" hasOnlySubstanceUnits="false" boundaryCondition="false" constant="false" fbc:chemicalFormula="C5H10O5"/>
      <species metaid="M_myrsACP_c__91__c__93__" id="M_myrsACP_c__91__c__93__" name="Myristoyl-ACP (n-C14:0ACP)" compartment="c" hasOnlySubstanceUnits="false" boundaryCondition="false" constant="false" fbc:chemicalFormula="C25H47N2O8PRS"/>
      <species metaid="M_n2o_e__91__c__93__" id="M_n2o_e__91__c__93__" name="Nitrous oxide" compartment="c" hasOnlySubstanceUnits="false" boundaryCondition="false" constant="false" fbc:chemicalFormula="N2O"/>
      <species metaid="M_n4abutn_c__91__c__93__" id="M_n4abutn_c__91__c__93__" name="N4 Acetylaminobutanal C6H11NO2" compartment="c" hasOnlySubstanceUnits="false" boundaryCondition="false" constant="false" fbc:chemicalFormula="C6H11NO2"/>
      <species metaid="M_na15dap_c__91__c__93__" id="M_na15dap_c__91__c__93__" name="N-3-aminopropyl-1,5-diaminopentane" compartment="c" hasOnlySubstanceUnits="false" boundaryCondition="false" constant="false" fbc:chemicalFormula="C8H24N3"/>
      <species metaid="M_na1_c__91__c__93__" id="M_na1_c__91__c__93__" name="Sodium" compartment="c" hasOnlySubstanceUnits="false" boundaryCondition="false" constant="false" fbc:chemicalFormula="Na"/>
      <species metaid="M_na1_e__91__c__93__" id="M_na1_e__91__c__93__" name="Sodium" compartment="c" hasOnlySubstanceUnits="false" boundaryCondition="false" constant="false" fbc:chemicalFormula="Na"/>
      <species metaid="M_nac_c__91__c__93__" id="M_nac_c__91__c__93__" name="Nicotinate" compartment="c" hasOnlySubstanceUnits="false" boundaryCondition="false" constant="false" fbc:chemicalFormula="C6H4NO2"/>
      <species metaid="M_nac_e__91__c__93__" id="M_nac_e__91__c__93__" name="Nicotinate" compartment="c" hasOnlySubstanceUnits="false" boundaryCondition="false" constant="false" fbc:chemicalFormula="C6H4NO2"/>
      <species metaid="M_nad_c__91__c__93__" id="M_nad_c__91__c__93__" name="Nicotinamide adenine dinucleotide" compartment="c" hasOnlySubstanceUnits="false" boundaryCondition="false" constant="false" fbc:chemicalFormula="C21H26N7O14P2"/>
      <species metaid="M_nadh_c__91__c__93__" id="M_nadh_c__91__c__93__" name="Nicotinamide adenine dinucleotide - reduced" compartment="c" hasOnlySubstanceUnits="false" boundaryCondition="false" constant="false" fbc:chemicalFormula="C21H27N7O14P2"/>
      <species metaid="M_nadp_c__91__c__93__" id="M_nadp_c__91__c__93__" name="Nicotinamide adenine dinucleotide phosphate" compartment="c" hasOnlySubstanceUnits="false" boundaryCondition="false" constant="false" fbc:chemicalFormula="C21H25N7O17P3"/>
      <species metaid="M_nadph_c__91__c__93__" id="M_nadph_c__91__c__93__" name="Nicotinamide adenine dinucleotide phosphate - reduced" compartment="c" hasOnlySubstanceUnits="false" boundaryCondition="false" constant="false" fbc:chemicalFormula="C21H26N7O17P3"/>
      <species metaid="M_nal2a6o_c__91__c__93__" id="M_nal2a6o_c__91__c__93__" name="N-Acetyl-L-2-amino-6-oxopimelate" compartment="c" hasOnlySubstanceUnits="false" boundaryCondition="false" constant="false" fbc:chemicalFormula="C9H11NO6"/>
      <species metaid="M_ncam_c__91__c__93__" id="M_ncam_c__91__c__93__" name="Nicotinamide" compartment="c" hasOnlySubstanceUnits="false" boundaryCondition="false" constant="false" fbc:chemicalFormula="C6H6N2O"/>
      <species metaid="M_nh3_c__91__c__93__" id="M_nh3_c__91__c__93__" name="Ammonia" compartment="c" hasOnlySubstanceUnits="false" boundaryCondition="false" constant="false" fbc:chemicalFormula="H3N"/>
      <species metaid="M_nh4_c__91__c__93__" id="M_nh4_c__91__c__93__" name="Ammonium" compartment="c" hasOnlySubstanceUnits="false" boundaryCondition="false" constant="false" fbc:chemicalFormula="NH4"/>
      <species metaid="M_nh4_e__91__c__93__" id="M_nh4_e__91__c__93__" name="Ammonium" compartment="c" hasOnlySubstanceUnits="false" boundaryCondition="false" constant="false" fbc:chemicalFormula="NH4"/>
      <species metaid="M_ni2_c__91__c__93__" id="M_ni2_c__91__c__93__" name="Nickel" compartment="c" hasOnlySubstanceUnits="false" boundaryCondition="false" constant="false" fbc:chemicalFormula="Ni"/>
      <species metaid="M_ni2_e__91__c__93__" id="M_ni2_e__91__c__93__" name="Nickel" compartment="c" hasOnlySubstanceUnits="false" boundaryCondition="false" constant="false" fbc:chemicalFormula="Ni"/>
      <species metaid="M_nicrns_c__91__c__93__" id="M_nicrns_c__91__c__93__" name="Nicotinate D-ribonucleoside" compartment="c" hasOnlySubstanceUnits="false" boundaryCondition="false" constant="false" fbc:chemicalFormula="C11H13NO6"/>
      <species metaid="M_nicrnt_c__91__c__93__" id="M_nicrnt_c__91__c__93__" name="Nicotinate D-ribonucleotide" compartment="c" hasOnlySubstanceUnits="false" boundaryCondition="false" constant="false" fbc:chemicalFormula="C11H12NO9P"/>
      <species metaid="M_nmn_c__91__c__93__" id="M_nmn_c__91__c__93__" name="NMN" compartment="c" hasOnlySubstanceUnits="false" boundaryCondition="false" constant="false" fbc:chemicalFormula="C11H14N2O8P"/>
      <species metaid="M_nmn_e__91__c__93__" id="M_nmn_e__91__c__93__" name="NMN" compartment="c" hasOnlySubstanceUnits="false" boundaryCondition="false" constant="false" fbc:chemicalFormula="C11H14N2O8P"/>
      <species metaid="M_nnACP_c__91__c__93__" id="M_nnACP_c__91__c__93__" compartment="c" hasOnlySubstanceUnits="false" boundaryCondition="false" constant="false" fbc:chemicalFormula="C20H37N2O8PRS"/>
      <species metaid="M_no2_c__91__c__93__" id="M_no2_c__91__c__93__" name="Nitrite" compartment="c" hasOnlySubstanceUnits="false" boundaryCondition="false" constant="false" fbc:chemicalFormula="NO2"/>
      <species metaid="M_no2_e__91__c__93__" id="M_no2_e__91__c__93__" name="Nitrite" compartment="c" hasOnlySubstanceUnits="false" boundaryCondition="false" constant="false" fbc:chemicalFormula="NO2"/>
      <species metaid="M_no3_c__91__c__93__" id="M_no3_c__91__c__93__" name="Nitrate" compartment="c" hasOnlySubstanceUnits="false" boundaryCondition="false" constant="false" fbc:chemicalFormula="NO3"/>
      <species metaid="M_no3_e__91__c__93__" id="M_no3_e__91__c__93__" name="Nitrate" compartment="c" hasOnlySubstanceUnits="false" boundaryCondition="false" constant="false" fbc:chemicalFormula="NO3"/>
      <species metaid="M_no_c__91__c__93__" id="M_no_c__91__c__93__" name="Nitric oxide" compartment="c" hasOnlySubstanceUnits="false" boundaryCondition="false" constant="false" fbc:chemicalFormula="NO"/>
      <species metaid="M_no_e__91__c__93__" id="M_no_e__91__c__93__" name="Nitric oxide" compartment="c" hasOnlySubstanceUnits="false" boundaryCondition="false" constant="false" fbc:chemicalFormula="NO"/>
      <species metaid="M_nona_c__91__c__93__" id="M_nona_c__91__c__93__" name="C9H17O2" compartment="c" hasOnlySubstanceUnits="false" boundaryCondition="false" constant="false" fbc:chemicalFormula="C9H17O2"/>
      <species metaid="M_nonacoa_c__91__c__93__" id="M_nonacoa_c__91__c__93__" name="C30H48N7O17P3S" compartment="c" hasOnlySubstanceUnits="false" boundaryCondition="false" constant="false" fbc:chemicalFormula="C30H48N7O17P3S"/>
      <species metaid="M_npdp_c__91__c__93__" id="M_npdp_c__91__c__93__" name="All-trans-Nonaprenyl diphosphate" compartment="c" hasOnlySubstanceUnits="false" boundaryCondition="false" constant="false" fbc:chemicalFormula="C45H73O7P2"/>
      <species metaid="M_o2_c__91__c__93__" id="M_o2_c__91__c__93__" name="O2" compartment="c" hasOnlySubstanceUnits="false" boundaryCondition="false" constant="false" fbc:chemicalFormula="O2"/>
      <species metaid="M_o2_e__91__c__93__" id="M_o2_e__91__c__93__" name="O2" compartment="c" hasOnlySubstanceUnits="false" boundaryCondition="false" constant="false" fbc:chemicalFormula="O2"/>
      <species metaid="M_oaa_c__91__c__93__" id="M_oaa_c__91__c__93__" name="Oxaloacetate" compartment="c" hasOnlySubstanceUnits="false" boundaryCondition="false" constant="false" fbc:chemicalFormula="C4H2O5"/>
      <species metaid="M_oc2coa_c__91__c__93__" id="M_oc2coa_c__91__c__93__" name="Trans-Oct-2-enoyl-CoA" compartment="c" hasOnlySubstanceUnits="false" boundaryCondition="false" constant="false" fbc:chemicalFormula="C29H44N7O17P3S"/>
      <species metaid="M_ocACP_c__91__c__93__" id="M_ocACP_c__91__c__93__" name="Octanoyl-ACP (n-C8:0ACP)" compartment="c" hasOnlySubstanceUnits="false" boundaryCondition="false" constant="false" fbc:chemicalFormula="C19H35N2O8PRS"/>
      <species metaid="M_occoa_c__91__c__93__" id="M_occoa_c__91__c__93__" name="Octanoyl-CoA (n-C8:0CoA)" compartment="c" hasOnlySubstanceUnits="false" boundaryCondition="false" constant="false" fbc:chemicalFormula="C29H46N7O17P3S"/>
      <species metaid="M_ocdcaACP_c__91__c__93__" id="M_ocdcaACP_c__91__c__93__" name="Octadecanoyl-ACP (n-C18:0ACP)" compartment="c" hasOnlySubstanceUnits="false" boundaryCondition="false" constant="false" fbc:chemicalFormula="C29H55N2O8PRS"/>
      <species metaid="M_ocdca_c__91__c__93__" id="M_ocdca_c__91__c__93__" name="Octadecanoate (n-C18:0)" compartment="c" hasOnlySubstanceUnits="false" boundaryCondition="false" constant="false" fbc:chemicalFormula="C18H35O2"/>
      <species metaid="M_ocdcap_c__91__c__93__" id="M_ocdcap_c__91__c__93__" name="Octadecanoyl-phosphate (n-C18:0)" compartment="c" hasOnlySubstanceUnits="false" boundaryCondition="false" constant="false" fbc:chemicalFormula="C18H36O5P"/>
      <species metaid="M_ocdcea_c__91__c__93__" id="M_ocdcea_c__91__c__93__" name="Octadecenoate (n-C18:1)" compartment="c" hasOnlySubstanceUnits="false" boundaryCondition="false" constant="false" fbc:chemicalFormula="C18H33O2"/>
      <species metaid="M_ocdceap_c__91__c__93__" id="M_ocdceap_c__91__c__93__" name="Octadecanoyl-phosphate (n-C18:1)" compartment="c" hasOnlySubstanceUnits="false" boundaryCondition="false" constant="false" fbc:chemicalFormula="C18H34O5P"/>
      <species metaid="M_octa_c__91__c__93__" id="M_octa_c__91__c__93__" name="Octanoate (n-C8:0)" compartment="c" hasOnlySubstanceUnits="false" boundaryCondition="false" constant="false" fbc:chemicalFormula="C8H15O2"/>
      <species metaid="M_octa_e__91__c__93__" id="M_octa_e__91__c__93__" name="Octanoate (n-C8:0)" compartment="c" hasOnlySubstanceUnits="false" boundaryCondition="false" constant="false" fbc:chemicalFormula="C8H15O2"/>
      <species metaid="M_octapb_c__91__c__93__" id="M_octapb_c__91__c__93__" name="Octanoate (protein bound)" compartment="c" hasOnlySubstanceUnits="false" boundaryCondition="false" constant="false" fbc:chemicalFormula="C8H15O"/>
      <species metaid="M_octdp_c__91__c__93__" id="M_octdp_c__91__c__93__" compartment="c" hasOnlySubstanceUnits="false" boundaryCondition="false" constant="false" fbc:chemicalFormula="C40H65O7P2"/>
      <species metaid="M_octeACP_c__91__c__93__" id="M_octeACP_c__91__c__93__" name="Cis-octadec-11-enoyl-[acyl-carrier protein] (n-C18:1)" compartment="c" hasOnlySubstanceUnits="false" boundaryCondition="false" constant="false" fbc:chemicalFormula="C29H53N2O8PRS"/>
      <species metaid="M_od2coa_c__91__c__93__" id="M_od2coa_c__91__c__93__" name="Trans-Octadec-2-enoyl-CoA" compartment="c" hasOnlySubstanceUnits="false" boundaryCondition="false" constant="false" fbc:chemicalFormula="C39H64N7O17P3S"/>
      <species metaid="M_odecoa_c__91__c__93__" id="M_odecoa_c__91__c__93__" name="Octadecenoyl-CoA (n-C18:1CoA)" compartment="c" hasOnlySubstanceUnits="false" boundaryCondition="false" constant="false" fbc:chemicalFormula="C39H64N7O17P3S"/>
      <species metaid="M_ohpb_c__91__c__93__" id="M_ohpb_c__91__c__93__" name="2-Oxo-3-hydroxy-4-phosphobutanoate" compartment="c" hasOnlySubstanceUnits="false" boundaryCondition="false" constant="false" fbc:chemicalFormula="C4H4O8P"/>
      <species metaid="M_orn__D_c__91__c__93__" id="M_orn__D_c__91__c__93__" compartment="c" hasOnlySubstanceUnits="false" boundaryCondition="false" constant="false" fbc:chemicalFormula="C5H13N2O2"/>
      <species metaid="M_orn_c__91__c__93__" id="M_orn_c__91__c__93__" name="Ornithine" compartment="c" hasOnlySubstanceUnits="false" boundaryCondition="false" constant="false" fbc:chemicalFormula="C5H13N2O2"/>
      <species metaid="M_orn_e__91__c__93__" id="M_orn_e__91__c__93__" name="Ornithine" compartment="c" hasOnlySubstanceUnits="false" boundaryCondition="false" constant="false" fbc:chemicalFormula="C5H13N2O2"/>
      <species metaid="M_orot5p_c__91__c__93__" id="M_orot5p_c__91__c__93__" name="Orotidine 5&apos;-phosphate" compartment="c" hasOnlySubstanceUnits="false" boundaryCondition="false" constant="false" fbc:chemicalFormula="C10H10N2O11P"/>
      <species metaid="M_orot_c__91__c__93__" id="M_orot_c__91__c__93__" name="Orotate" compartment="c" hasOnlySubstanceUnits="false" boundaryCondition="false" constant="false" fbc:chemicalFormula="C5H3N2O4"/>
      <species metaid="M_osuc_c__91__c__93__" id="M_osuc_c__91__c__93__" name="Oxalosuccinate" compartment="c" hasOnlySubstanceUnits="false" boundaryCondition="false" constant="false" fbc:chemicalFormula="C6H3O7"/>
      <species metaid="M_oxa_c__91__c__93__" id="M_oxa_c__91__c__93__" name="Oxalate" compartment="c" hasOnlySubstanceUnits="false" boundaryCondition="false" constant="false" fbc:chemicalFormula="C2O4"/>
      <species metaid="M_oxa_e__91__c__93__" id="M_oxa_e__91__c__93__" name="Oxalate" compartment="c" hasOnlySubstanceUnits="false" boundaryCondition="false" constant="false" fbc:chemicalFormula="C2O4"/>
      <species metaid="M_oxadpcoa_c__91__c__93__" id="M_oxadpcoa_c__91__c__93__" name="3-Oxoadipyl-CoA" compartment="c" hasOnlySubstanceUnits="false" boundaryCondition="false" constant="false" fbc:chemicalFormula="C27H37N7O20P3S"/>
      <species metaid="M_oxalcoa_c__91__c__93__" id="M_oxalcoa_c__91__c__93__" name="Oxalyl-CoA" compartment="c" hasOnlySubstanceUnits="false" boundaryCondition="false" constant="false" fbc:chemicalFormula="C23H31N7O19P3S"/>
      <species metaid="M_pa_CA_c__91__c__93__" id="M_pa_CA_c__91__c__93__" name="Phosphatidic acid" compartment="c" hasOnlySubstanceUnits="false" boundaryCondition="false" constant="false" fbc:chemicalFormula="C3372H6274O800P100"/>
      <species metaid="M_pac_c__91__c__93__" id="M_pac_c__91__c__93__" name="Phenylacetic acid" compartment="c" hasOnlySubstanceUnits="false" boundaryCondition="false" constant="false" fbc:chemicalFormula="C8H7O2"/>
      <species metaid="M_pac_e__91__c__93__" id="M_pac_e__91__c__93__" name="Phenylacetic acid" compartment="c" hasOnlySubstanceUnits="false" boundaryCondition="false" constant="false" fbc:chemicalFormula="C8H7O2"/>
      <species metaid="M_pad_c__91__c__93__" id="M_pad_c__91__c__93__" name="2 Phenylacetamide C8H9NO" compartment="c" hasOnlySubstanceUnits="false" boundaryCondition="false" constant="false" fbc:chemicalFormula="C8H9NO"/>
      <species metaid="M_palmACP_c__91__c__93__" id="M_palmACP_c__91__c__93__" name="Palmitoyl-ACP (n-C16:0ACP)" compartment="c" hasOnlySubstanceUnits="false" boundaryCondition="false" constant="false" fbc:chemicalFormula="C27H51N2O8PRS"/>
      <species metaid="M_pan4p_c__91__c__93__" id="M_pan4p_c__91__c__93__" name="Pantetheine 4&apos;-phosphate" compartment="c" hasOnlySubstanceUnits="false" boundaryCondition="false" constant="false" fbc:chemicalFormula="C11H21N2O7PS"/>
      <species metaid="M_pant__R_c__91__c__93__" id="M_pant__R_c__91__c__93__" name="(R)-Pantoate" compartment="c" hasOnlySubstanceUnits="false" boundaryCondition="false" constant="false" fbc:chemicalFormula="C6H11O4"/>
      <species metaid="M_pap_c__91__c__93__" id="M_pap_c__91__c__93__" name="Adenosine 3&apos;,5&apos;-bisphosphate" compartment="c" hasOnlySubstanceUnits="false" boundaryCondition="false" constant="false" fbc:chemicalFormula="C10H11N5O10P2"/>
      <species metaid="M_paps_c__91__c__93__" id="M_paps_c__91__c__93__" name="3&apos;-Phosphoadenylyl sulfate" compartment="c" hasOnlySubstanceUnits="false" boundaryCondition="false" constant="false" fbc:chemicalFormula="C10H11N5O13P2S"/>
      <species metaid="M_pc_CA_c__91__c__93__" id="M_pc_CA_c__91__c__93__" name="phosphatidyl choline" compartment="c" hasOnlySubstanceUnits="false" boundaryCondition="false" constant="false" fbc:chemicalFormula="C3872H7674N100O800P100"/>
      <species metaid="M_pdima_e__91__c__93__" id="M_pdima_e__91__c__93__" name="Phthiocerol dimycocerosate A (Mtb)" compartment="c" hasOnlySubstanceUnits="false" boundaryCondition="false" constant="false" fbc:chemicalFormula="C96H190O5"/>
      <species metaid="M_pdx5p_c__91__c__93__" id="M_pdx5p_c__91__c__93__" name="Pyridoxine 5&apos;-phosphate" compartment="c" hasOnlySubstanceUnits="false" boundaryCondition="false" constant="false" fbc:chemicalFormula="C8H10NO6P"/>
      <species metaid="M_pe_CA_c__91__c__93__" id="M_pe_CA_c__91__c__93__" name="phosphatidyl ethanolamine" compartment="c" hasOnlySubstanceUnits="false" boundaryCondition="false" constant="false" fbc:chemicalFormula="C3572H6774N100O800P100"/>
      <species metaid="M_penACP_c__91__c__93__" id="M_penACP_c__91__c__93__" name="Pentadecanoyl-ACP" compartment="c" hasOnlySubstanceUnits="false" boundaryCondition="false" constant="false" fbc:chemicalFormula="C26H49N2O8PRS"/>
      <species metaid="M_pen_fa_c__91__c__93__" id="M_pen_fa_c__91__c__93__" compartment="c" hasOnlySubstanceUnits="false" boundaryCondition="false" constant="false" fbc:chemicalFormula="C15H29O2"/>
      <species metaid="M_pencoa_c__91__c__93__" id="M_pencoa_c__91__c__93__" compartment="c" hasOnlySubstanceUnits="false" boundaryCondition="false" constant="false" fbc:chemicalFormula="C36H60N7O17P3S"/>
      <species metaid="M_pendecacid_iso_c__91__c__93__" id="M_pendecacid_iso_c__91__c__93__" compartment="c" hasOnlySubstanceUnits="false" boundaryCondition="false" constant="false" fbc:chemicalFormula="C15H29O2"/>
      <species metaid="M_pendp_c__91__c__93__" id="M_pendp_c__91__c__93__" compartment="c" hasOnlySubstanceUnits="false" boundaryCondition="false" constant="false" fbc:chemicalFormula="C25H41O7P2"/>
      <species metaid="M_peneACP_iso_c__91__c__93__" id="M_peneACP_iso_c__91__c__93__" compartment="c" hasOnlySubstanceUnits="false" boundaryCondition="false" constant="false" fbc:chemicalFormula="C26H49N2O8PRS"/>
      <species metaid="M_pep_c__91__c__93__" id="M_pep_c__91__c__93__" name="Phosphoenolpyruvate" compartment="c" hasOnlySubstanceUnits="false" boundaryCondition="false" constant="false" fbc:chemicalFormula="C3H2O6P"/>
      <species metaid="M_pg_CA_c__91__c__93__" id="M_pg_CA_c__91__c__93__" name="phosphatidyl glycerol" compartment="c" hasOnlySubstanceUnits="false" boundaryCondition="false" constant="false" fbc:chemicalFormula="C3672H6974O1000P100"/>
      <species metaid="M_pgp_CA_c__91__c__93__" id="M_pgp_CA_c__91__c__93__" name="phosphatidyl glycerol phosphate" compartment="c" hasOnlySubstanceUnits="false" boundaryCondition="false" constant="false" fbc:chemicalFormula="C3672H6874O1300P200"/>
      <species metaid="M_phe__L_c__91__c__93__" id="M_phe__L_c__91__c__93__" name="L-Phenylalanine" compartment="c" hasOnlySubstanceUnits="false" boundaryCondition="false" constant="false" fbc:chemicalFormula="C9H11NO2"/>
      <species metaid="M_phe__L_e__91__c__93__" id="M_phe__L_e__91__c__93__" name="L-Phenylalanine" compartment="c" hasOnlySubstanceUnits="false" boundaryCondition="false" constant="false" fbc:chemicalFormula="C9H11NO2"/>
      <species metaid="M_pheme_c__91__c__93__" id="M_pheme_c__91__c__93__" name="Protoheme" compartment="c" hasOnlySubstanceUnits="false" boundaryCondition="false" constant="false" fbc:chemicalFormula="C34H30FeN4O4"/>
      <species metaid="M_pheme_e__91__c__93__" id="M_pheme_e__91__c__93__" name="Protoheme" compartment="c" hasOnlySubstanceUnits="false" boundaryCondition="false" constant="false" fbc:chemicalFormula="C34H30FeN4O4"/>
      <species metaid="M_phetrna_c__91__c__93__" id="M_phetrna_c__91__c__93__" name="L-Phenylalanyl-tRNA(Phe)" compartment="c" hasOnlySubstanceUnits="false" boundaryCondition="false" constant="false" fbc:chemicalFormula="C9H11NO2R"/>
      <species metaid="M_phom_c__91__c__93__" id="M_phom_c__91__c__93__" name="O-Phospho-L-homoserine" compartment="c" hasOnlySubstanceUnits="false" boundaryCondition="false" constant="false" fbc:chemicalFormula="C4H8NO6P"/>
      <species metaid="M_phpyr_c__91__c__93__" id="M_phpyr_c__91__c__93__" name="Phenylpyruvate" compartment="c" hasOnlySubstanceUnits="false" boundaryCondition="false" constant="false" fbc:chemicalFormula="C9H7O3"/>
      <species metaid="M_phthr_c__91__c__93__" id="M_phthr_c__91__c__93__" name="O-Phospho-4-hydroxy-L-threonine" compartment="c" hasOnlySubstanceUnits="false" boundaryCondition="false" constant="false" fbc:chemicalFormula="C4H8NO7P"/>
      <species metaid="M_pi_CA_c__91__c__93__" id="M_pi_CA_c__91__c__93__" name="phosphatidyl inositol" compartment="c" hasOnlySubstanceUnits="false" boundaryCondition="false" constant="false" fbc:chemicalFormula="C3972H7474O1300P100"/>
      <species metaid="M_pi_c__91__c__93__" id="M_pi_c__91__c__93__" name="Phosphate" compartment="c" hasOnlySubstanceUnits="false" boundaryCondition="false" constant="false" fbc:chemicalFormula="HO4P"/>
      <species metaid="M_pi_e__91__c__93__" id="M_pi_e__91__c__93__" name="Phosphate" compartment="c" hasOnlySubstanceUnits="false" boundaryCondition="false" constant="false" fbc:chemicalFormula="HO4P"/>
      <species metaid="M_pimACP_c__91__c__93__" id="M_pimACP_c__91__c__93__" name="Pimeloyl-[acyl-carrier protein]" compartment="c" hasOnlySubstanceUnits="false" boundaryCondition="false" constant="false" fbc:chemicalFormula="C18H31N2O10PRS"/>
      <species metaid="M_pime_c__91__c__93__" id="M_pime_c__91__c__93__" name="pimelate" compartment="c" hasOnlySubstanceUnits="false" boundaryCondition="false" constant="false" fbc:chemicalFormula="C7H10O4"/>
      <species metaid="M_pmcoa_c__91__c__93__" id="M_pmcoa_c__91__c__93__" name="pimeloyl CoA" compartment="c" hasOnlySubstanceUnits="false" boundaryCondition="false" constant="false" fbc:chemicalFormula="C28H41N7O19P3S"/>
      <species metaid="M_pmtcoa_c__91__c__93__" id="M_pmtcoa_c__91__c__93__" name="Palmitoyl-CoA (n-C16:0CoA)" compartment="c" hasOnlySubstanceUnits="false" boundaryCondition="false" constant="false" fbc:chemicalFormula="C37H62N7O17P3S"/>
      <species metaid="M_pnto__R_c__91__c__93__" id="M_pnto__R_c__91__c__93__" name="(R)-Pantothenate" compartment="c" hasOnlySubstanceUnits="false" boundaryCondition="false" constant="false" fbc:chemicalFormula="C9H16NO5"/>
      <species metaid="M_pnto__R_e__91__c__93__" id="M_pnto__R_e__91__c__93__" compartment="c" hasOnlySubstanceUnits="false" boundaryCondition="false" constant="false" fbc:chemicalFormula="C9H16NO5"/>
      <species metaid="M_ppa_c__91__c__93__" id="M_ppa_c__91__c__93__" name="Propionate (n-C3:0)" compartment="c" hasOnlySubstanceUnits="false" boundaryCondition="false" constant="false" fbc:chemicalFormula="C3H5O2"/>
      <species metaid="M_ppa_e__91__c__93__" id="M_ppa_e__91__c__93__" name="Propionate (n-C3:0)" compartment="c" hasOnlySubstanceUnits="false" boundaryCondition="false" constant="false" fbc:chemicalFormula="C3H5O2"/>
      <species metaid="M_ppal_c__91__c__93__" id="M_ppal_c__91__c__93__" name="Propanal" compartment="c" hasOnlySubstanceUnits="false" boundaryCondition="false" constant="false" fbc:chemicalFormula="C3H6O"/>
      <species metaid="M_ppbng_c__91__c__93__" id="M_ppbng_c__91__c__93__" name="Porphobilinogen" compartment="c" hasOnlySubstanceUnits="false" boundaryCondition="false" constant="false" fbc:chemicalFormula="C10H13N2O4"/>
      <species metaid="M_ppcoa_c__91__c__93__" id="M_ppcoa_c__91__c__93__" name="Propanoyl-CoA" compartment="c" hasOnlySubstanceUnits="false" boundaryCondition="false" constant="false" fbc:chemicalFormula="C24H36N7O17P3S"/>
      <species metaid="M_ppgpp_c__91__c__93__" id="M_ppgpp_c__91__c__93__" name="Guanosine 3&apos;,5&apos;-bis(diphosphate)" compartment="c" hasOnlySubstanceUnits="false" boundaryCondition="false" constant="false" fbc:chemicalFormula="C10H11N5O17P4"/>
      <species metaid="M_pphn_c__91__c__93__" id="M_pphn_c__91__c__93__" name="Prephenate" compartment="c" hasOnlySubstanceUnits="false" boundaryCondition="false" constant="false" fbc:chemicalFormula="C10H8O6"/>
      <species metaid="M_ppi_c__91__c__93__" id="M_ppi_c__91__c__93__" name="Diphosphate" compartment="c" hasOnlySubstanceUnits="false" boundaryCondition="false" constant="false" fbc:chemicalFormula="P2HO7"/>
      <species metaid="M_ppp9_c__91__c__93__" id="M_ppp9_c__91__c__93__" name="Protoporphyrin" compartment="c" hasOnlySubstanceUnits="false" boundaryCondition="false" constant="false" fbc:chemicalFormula="C34H32N4O4"/>
      <species metaid="M_pppg9_c__91__c__93__" id="M_pppg9_c__91__c__93__" name="Protoporphyrinogen IX" compartment="c" hasOnlySubstanceUnits="false" boundaryCondition="false" constant="false" fbc:chemicalFormula="C34H38N4O4"/>
      <species metaid="M_pppi_c__91__c__93__" id="M_pppi_c__91__c__93__" name="Inorganic triphosphate" compartment="c" hasOnlySubstanceUnits="false" boundaryCondition="false" constant="false" fbc:chemicalFormula="HO10P3"/>
      <species metaid="M_pppn_c__91__c__93__" id="M_pppn_c__91__c__93__" name="Phenylpropanoate" compartment="c" hasOnlySubstanceUnits="false" boundaryCondition="false" constant="false" fbc:chemicalFormula="C9H9O2"/>
      <species metaid="M_pram_c__91__c__93__" id="M_pram_c__91__c__93__" name="5-Phospho-beta-D-ribosylamine" compartment="c" hasOnlySubstanceUnits="false" boundaryCondition="false" constant="false" fbc:chemicalFormula="C5H11NO7P"/>
      <species metaid="M_pran_c__91__c__93__" id="M_pran_c__91__c__93__" name="N-(5-Phospho-D-ribosyl)anthranilate" compartment="c" hasOnlySubstanceUnits="false" boundaryCondition="false" constant="false" fbc:chemicalFormula="C12H13NO9P"/>
      <species metaid="M_prbamp_c__91__c__93__" id="M_prbamp_c__91__c__93__" name="1-(5-Phosphoribosyl)-AMP" compartment="c" hasOnlySubstanceUnits="false" boundaryCondition="false" constant="false" fbc:chemicalFormula="C15H19N5O14P2"/>
      <species metaid="M_prbatp_c__91__c__93__" id="M_prbatp_c__91__c__93__" name="1-(5-Phosphoribosyl)-ATP" compartment="c" hasOnlySubstanceUnits="false" boundaryCondition="false" constant="false" fbc:chemicalFormula="C15H19N5O20P4"/>
      <species metaid="M_pre3a_c__91__c__93__" id="M_pre3a_c__91__c__93__" name="Precorrin 3 A" compartment="c" hasOnlySubstanceUnits="false" boundaryCondition="false" constant="false" fbc:chemicalFormula="C43H43N4O16"/>
      <species metaid="M_pre3b_c__91__c__93__" id="M_pre3b_c__91__c__93__" name="Precorrin 3B" compartment="c" hasOnlySubstanceUnits="false" boundaryCondition="false" constant="false" fbc:chemicalFormula="C43H44N4O17"/>
      <species metaid="M_pre4_c__91__c__93__" id="M_pre4_c__91__c__93__" name="Precorrin 4" compartment="c" hasOnlySubstanceUnits="false" boundaryCondition="false" constant="false" fbc:chemicalFormula="C44H44N4O17"/>
      <species metaid="M_pre5_c__91__c__93__" id="M_pre5_c__91__c__93__" name="Precorrin 5" compartment="c" hasOnlySubstanceUnits="false" boundaryCondition="false" constant="false" fbc:chemicalFormula="C45H46N4O17"/>
      <species metaid="M_pre6a_c__91__c__93__" id="M_pre6a_c__91__c__93__" name="Precorrin 6A" compartment="c" hasOnlySubstanceUnits="false" boundaryCondition="false" constant="false" fbc:chemicalFormula="C44H47N4O16"/>
      <species metaid="M_pre6b_c__91__c__93__" id="M_pre6b_c__91__c__93__" name="Precorrin 6B" compartment="c" hasOnlySubstanceUnits="false" boundaryCondition="false" constant="false" fbc:chemicalFormula="C44H49N4O16"/>
      <species metaid="M_pre8_c__91__c__93__" id="M_pre8_c__91__c__93__" name="Precorrin 8" compartment="c" hasOnlySubstanceUnits="false" boundaryCondition="false" constant="false" fbc:chemicalFormula="C45H53N4O14"/>
      <species metaid="M_prfp_c__91__c__93__" id="M_prfp_c__91__c__93__" name="1-(5-Phosphoribosyl)-5-[(5-phosphoribosylamino)methylideneamino]imidazole-4-carboxamide" compartment="c" hasOnlySubstanceUnits="false" boundaryCondition="false" constant="false" fbc:chemicalFormula="C15H21N5O15P2"/>
      <species metaid="M_prlp_c__91__c__93__" id="M_prlp_c__91__c__93__" name="5-[(5-phospho-1-deoxyribulos-1-ylamino)methylideneamino]-1-(5-phosphoribosyl)imidazole-4-carboxamide" compartment="c" hasOnlySubstanceUnits="false" boundaryCondition="false" constant="false" fbc:chemicalFormula="C15H21N5O15P2"/>
      <species metaid="M_pro__L_c__91__c__93__" id="M_pro__L_c__91__c__93__" name="L-Proline" compartment="c" hasOnlySubstanceUnits="false" boundaryCondition="false" constant="false" fbc:chemicalFormula="C5H9NO2"/>
      <species metaid="M_pro__L_e__91__c__93__" id="M_pro__L_e__91__c__93__" name="L-Proline" compartment="c" hasOnlySubstanceUnits="false" boundaryCondition="false" constant="false" fbc:chemicalFormula="C5H9NO2"/>
      <species metaid="M_progly_c__91__c__93__" id="M_progly_c__91__c__93__" name="L-Prolinylglycine" compartment="c" hasOnlySubstanceUnits="false" boundaryCondition="false" constant="false" fbc:chemicalFormula="C7H12N2O3"/>
      <species metaid="M_progly_e__91__c__93__" id="M_progly_e__91__c__93__" name="L-Prolinylglycine" compartment="c" hasOnlySubstanceUnits="false" boundaryCondition="false" constant="false" fbc:chemicalFormula="C7H12N2O3"/>
      <species metaid="M_propACP_c__91__c__93__" id="M_propACP_c__91__c__93__" name="Propanoyl-ACP" compartment="c" hasOnlySubstanceUnits="false" boundaryCondition="false" constant="false" fbc:chemicalFormula="C14H25N2O8PRS"/>
      <species metaid="M_protrna_c__91__c__93__" id="M_protrna_c__91__c__93__" name="L-Prolyl-tRNA(Pro)" compartment="c" hasOnlySubstanceUnits="false" boundaryCondition="false" constant="false" fbc:chemicalFormula="C5H9NO2R"/>
      <species metaid="M_prpp_c__91__c__93__" id="M_prpp_c__91__c__93__" name="5-Phospho-alpha-D-ribose 1-diphosphate" compartment="c" hasOnlySubstanceUnits="false" boundaryCondition="false" constant="false" fbc:chemicalFormula="C5H8O14P3"/>
      <species metaid="M_ps_CA_c__91__c__93__" id="M_ps_CA_c__91__c__93__" name="phosphatidyl serine" compartment="c" hasOnlySubstanceUnits="false" boundaryCondition="false" constant="false" fbc:chemicalFormula="C3672H6874N100O1000P100"/>
      <species metaid="M_pser__L_c__91__c__93__" id="M_pser__L_c__91__c__93__" name="O-Phospho-L-serine" compartment="c" hasOnlySubstanceUnits="false" boundaryCondition="false" constant="false" fbc:chemicalFormula="C3H6NO6P"/>
      <species metaid="M_ptACP_c__91__c__93__" id="M_ptACP_c__91__c__93__" compartment="c" hasOnlySubstanceUnits="false" boundaryCondition="false" constant="false" fbc:chemicalFormula="C16H29N2O8PRS"/>
      <species metaid="M_pta_c__91__c__93__" id="M_pta_c__91__c__93__" name="C5H9O2" compartment="c" hasOnlySubstanceUnits="false" boundaryCondition="false" constant="false" fbc:chemicalFormula="C5H9O2"/>
      <species metaid="M_pta_e__91__c__93__" id="M_pta_e__91__c__93__" name="C5H9O2" compartment="c" hasOnlySubstanceUnits="false" boundaryCondition="false" constant="false" fbc:chemicalFormula="C5H9O2"/>
      <species metaid="M_ptcoa_c__91__c__93__" id="M_ptcoa_c__91__c__93__" name="C26H40N7O17P3S" compartment="c" hasOnlySubstanceUnits="false" boundaryCondition="false" constant="false" fbc:chemicalFormula="C26H40N7O17P3S"/>
      <species metaid="M_ptrc_c__91__c__93__" id="M_ptrc_c__91__c__93__" name="Putrescine" compartment="c" hasOnlySubstanceUnits="false" boundaryCondition="false" constant="false" fbc:chemicalFormula="C4H14N2"/>
      <species metaid="M_ptrc_e__91__c__93__" id="M_ptrc_e__91__c__93__" name="Putrescine" compartment="c" hasOnlySubstanceUnits="false" boundaryCondition="false" constant="false" fbc:chemicalFormula="C4H14N2"/>
      <species metaid="M_pyam5p_c__91__c__93__" id="M_pyam5p_c__91__c__93__" name="Pyridoxamine 5&apos;-phosphate" compartment="c" hasOnlySubstanceUnits="false" boundaryCondition="false" constant="false" fbc:chemicalFormula="C8H12N2O5P"/>
      <species metaid="M_pydam_c__91__c__93__" id="M_pydam_c__91__c__93__" name="Pyridoxamine" compartment="c" hasOnlySubstanceUnits="false" boundaryCondition="false" constant="false" fbc:chemicalFormula="C8H13N2O2"/>
      <species metaid="M_pydx5p_c__91__c__93__" id="M_pydx5p_c__91__c__93__" name="Pyridoxal 5&apos;-phosphate" compartment="c" hasOnlySubstanceUnits="false" boundaryCondition="false" constant="false" fbc:chemicalFormula="C8H8NO6P"/>
      <species metaid="M_pydx_c__91__c__93__" id="M_pydx_c__91__c__93__" name="Pyridoxal" compartment="c" hasOnlySubstanceUnits="false" boundaryCondition="false" constant="false" fbc:chemicalFormula="C8H9NO3"/>
      <species metaid="M_pydxn_c__91__c__93__" id="M_pydxn_c__91__c__93__" name="Pyridoxine" compartment="c" hasOnlySubstanceUnits="false" boundaryCondition="false" constant="false" fbc:chemicalFormula="C8H11NO3"/>
      <species metaid="M_pyr_c__91__c__93__" id="M_pyr_c__91__c__93__" name="Pyruvate" compartment="c" hasOnlySubstanceUnits="false" boundaryCondition="false" constant="false" fbc:chemicalFormula="C3H3O3"/>
      <species metaid="M_pyr_e__91__c__93__" id="M_pyr_e__91__c__93__" name="Pyruvate" compartment="c" hasOnlySubstanceUnits="false" boundaryCondition="false" constant="false" fbc:chemicalFormula="C3H3O3"/>
      <species metaid="M_q8_c__91__c__93__" id="M_q8_c__91__c__93__" name="Ubiquinone-8" compartment="c" hasOnlySubstanceUnits="false" boundaryCondition="false" constant="false" fbc:chemicalFormula="C49H74O4"/>
      <species metaid="M_q8h2_c__91__c__93__" id="M_q8h2_c__91__c__93__" name="Ubiquinol-8" compartment="c" hasOnlySubstanceUnits="false" boundaryCondition="false" constant="false" fbc:chemicalFormula="C49H76O4"/>
      <species metaid="M_r1p_c__91__c__93__" id="M_r1p_c__91__c__93__" name="Alpha-D-Ribose 1-phosphate" compartment="c" hasOnlySubstanceUnits="false" boundaryCondition="false" constant="false" fbc:chemicalFormula="C5H9O8P"/>
      <species metaid="M_r3mmal_c__91__c__93__" id="M_r3mmal_c__91__c__93__" compartment="c" hasOnlySubstanceUnits="false" boundaryCondition="false" constant="false" fbc:chemicalFormula="C5H6O5"/>
      <species metaid="M_r5p_c__91__c__93__" id="M_r5p_c__91__c__93__" name="Alpha-D-Ribose 5-phosphate" compartment="c" hasOnlySubstanceUnits="false" boundaryCondition="false" constant="false" fbc:chemicalFormula="C5H9O8P"/>
      <species metaid="M_raffin_c__91__c__93__" id="M_raffin_c__91__c__93__" name="Raffinose C18H32O16" compartment="c" hasOnlySubstanceUnits="false" boundaryCondition="false" constant="false" fbc:chemicalFormula="C18H32O16"/>
      <species metaid="M_raffin_e__91__c__93__" id="M_raffin_e__91__c__93__" name="Raffinose C18H32O16" compartment="c" hasOnlySubstanceUnits="false" boundaryCondition="false" constant="false" fbc:chemicalFormula="C18H32O16"/>
      <species metaid="M_rbl__D_c__91__c__93__" id="M_rbl__D_c__91__c__93__" name="D-Ribulose" compartment="c" hasOnlySubstanceUnits="false" boundaryCondition="false" constant="false" fbc:chemicalFormula="C5H10O5"/>
      <species metaid="M_rbl__L_c__91__c__93__" id="M_rbl__L_c__91__c__93__" name="L-Ribulose" compartment="c" hasOnlySubstanceUnits="false" boundaryCondition="false" constant="false" fbc:chemicalFormula="C5H10O5"/>
      <species metaid="M_rbt_c__91__c__93__" id="M_rbt_c__91__c__93__" compartment="c" hasOnlySubstanceUnits="false" boundaryCondition="false" constant="false" fbc:chemicalFormula="C5H12O5"/>
      <species metaid="M_rdmbzi_c__91__c__93__" id="M_rdmbzi_c__91__c__93__" name="N1-(alpha-D-ribosyl)-5,6-dimethylbenzimidazole" compartment="c" hasOnlySubstanceUnits="false" boundaryCondition="false" constant="false" fbc:chemicalFormula="C14H18N2O4"/>
      <species metaid="M_rhcys_c__91__c__93__" id="M_rhcys_c__91__c__93__" name="S-Ribosyl-L-homocysteine" compartment="c" hasOnlySubstanceUnits="false" boundaryCondition="false" constant="false" fbc:chemicalFormula="C9H17NO6S"/>
      <species metaid="M_rib__D_c__91__c__93__" id="M_rib__D_c__91__c__93__" name="D-Ribose" compartment="c" hasOnlySubstanceUnits="false" boundaryCondition="false" constant="false" fbc:chemicalFormula="C5H10O5"/>
      <species metaid="M_rib__D_e__91__c__93__" id="M_rib__D_e__91__c__93__" name="D-Ribose" compartment="c" hasOnlySubstanceUnits="false" boundaryCondition="false" constant="false" fbc:chemicalFormula="C5H10O5"/>
      <species metaid="M_ribflv_c__91__c__93__" id="M_ribflv_c__91__c__93__" name="Riboflavin" compartment="c" hasOnlySubstanceUnits="false" boundaryCondition="false" constant="false" fbc:chemicalFormula="C17H20N4O6"/>
      <species metaid="M_rmn_c__91__c__93__" id="M_rmn_c__91__c__93__" name="L-Rhamnose" compartment="c" hasOnlySubstanceUnits="false" boundaryCondition="false" constant="false" fbc:chemicalFormula="C6H12O5"/>
      <species metaid="M_rmn_e__91__c__93__" id="M_rmn_e__91__c__93__" name="L-Rhamnose" compartment="c" hasOnlySubstanceUnits="false" boundaryCondition="false" constant="false" fbc:chemicalFormula="C6H12O5"/>
      <species metaid="M_rnam_c__91__c__93__" id="M_rnam_c__91__c__93__" name="N Ribosylnicotinamide C11H15N2O5" compartment="c" hasOnlySubstanceUnits="false" boundaryCondition="false" constant="false" fbc:chemicalFormula="C11H15N2O5"/>
      <species metaid="M_ru5p__D_c__91__c__93__" id="M_ru5p__D_c__91__c__93__" name="D-Ribulose 5-phosphate" compartment="c" hasOnlySubstanceUnits="false" boundaryCondition="false" constant="false" fbc:chemicalFormula="C5H9O8P"/>
      <species metaid="M_ru5p__L_c__91__c__93__" id="M_ru5p__L_c__91__c__93__" name="L-Ribulose 5-phosphate" compartment="c" hasOnlySubstanceUnits="false" boundaryCondition="false" constant="false" fbc:chemicalFormula="C5H9O8P"/>
      <species metaid="M_s17bp_c__91__c__93__" id="M_s17bp_c__91__c__93__" name="Sedoheptulose 1,7-bisphosphate" compartment="c" hasOnlySubstanceUnits="false" boundaryCondition="false" constant="false" fbc:chemicalFormula="C7H12O13P2"/>
      <species metaid="M_s7p_c__91__c__93__" id="M_s7p_c__91__c__93__" name="Sedoheptulose 7-phosphate" compartment="c" hasOnlySubstanceUnits="false" boundaryCondition="false" constant="false" fbc:chemicalFormula="C7H13O10P"/>
      <species metaid="M_s_c__91__c__93__" id="M_s_c__91__c__93__" name="Sulfur" compartment="c" hasOnlySubstanceUnits="false" boundaryCondition="false" constant="false" fbc:chemicalFormula="S"/>
      <species metaid="M_s_e__91__c__93__" id="M_s_e__91__c__93__" name="Sulfur" compartment="c" hasOnlySubstanceUnits="false" boundaryCondition="false" constant="false" fbc:chemicalFormula="S"/>
      <species metaid="M_salcn6p_c__91__c__93__" id="M_salcn6p_c__91__c__93__" name="Salicin 6-phosphate" compartment="c" hasOnlySubstanceUnits="false" boundaryCondition="false" constant="false" fbc:chemicalFormula="C13H17O10P"/>
      <species metaid="M_salcn_e__91__c__93__" id="M_salcn_e__91__c__93__" name="Salicin" compartment="c" hasOnlySubstanceUnits="false" boundaryCondition="false" constant="false" fbc:chemicalFormula="C13H18O7"/>
      <species metaid="M_sbt6p_c__91__c__93__" id="M_sbt6p_c__91__c__93__" name="D-Sorbitol 6-phosphate" compartment="c" hasOnlySubstanceUnits="false" boundaryCondition="false" constant="false" fbc:chemicalFormula="C6H13O9P"/>
      <species metaid="M_sbt__D_c__91__c__93__" id="M_sbt__D_c__91__c__93__" name="D-Sorbitol" compartment="c" hasOnlySubstanceUnits="false" boundaryCondition="false" constant="false" fbc:chemicalFormula="C6H14O6"/>
      <species metaid="M_sbt__D_e__91__c__93__" id="M_sbt__D_e__91__c__93__" name="D-Sorbitol" compartment="c" hasOnlySubstanceUnits="false" boundaryCondition="false" constant="false" fbc:chemicalFormula="C6H14O6"/>
      <species metaid="M_sbzcoa_c__91__c__93__" id="M_sbzcoa_c__91__c__93__" name="O-Succinylbenzoyl-CoA" compartment="c" hasOnlySubstanceUnits="false" boundaryCondition="false" constant="false" fbc:chemicalFormula="C32H39N7O20P3S"/>
      <species metaid="M_scl_c__91__c__93__" id="M_scl_c__91__c__93__" name="Sirohydrochlorin" compartment="c" hasOnlySubstanceUnits="false" boundaryCondition="false" constant="false" fbc:chemicalFormula="C42H39N4O16"/>
      <species metaid="M_scys__L_c__91__c__93__" id="M_scys__L_c__91__c__93__" name="S-Sulfo-L-cysteine" compartment="c" hasOnlySubstanceUnits="false" boundaryCondition="false" constant="false" fbc:chemicalFormula="C3H6NO5S2"/>
      <species metaid="M_ser__D_c__91__c__93__" id="M_ser__D_c__91__c__93__" name="D-Serine" compartment="c" hasOnlySubstanceUnits="false" boundaryCondition="false" constant="false" fbc:chemicalFormula="C3H7NO3"/>
      <species metaid="M_ser__D_e__91__c__93__" id="M_ser__D_e__91__c__93__" name="D-Serine" compartment="c" hasOnlySubstanceUnits="false" boundaryCondition="false" constant="false" fbc:chemicalFormula="C3H7NO3"/>
      <species metaid="M_ser__L_c__91__c__93__" id="M_ser__L_c__91__c__93__" name="L-Serine" compartment="c" hasOnlySubstanceUnits="false" boundaryCondition="false" constant="false" fbc:chemicalFormula="C3H7NO3"/>
      <species metaid="M_ser__L_e__91__c__93__" id="M_ser__L_e__91__c__93__" name="L-Serine" compartment="c" hasOnlySubstanceUnits="false" boundaryCondition="false" constant="false" fbc:chemicalFormula="C3H7NO3"/>
      <species metaid="M_sheme_c__91__c__93__" id="M_sheme_c__91__c__93__" name="Siroheme" compartment="c" hasOnlySubstanceUnits="false" boundaryCondition="false" constant="false" fbc:chemicalFormula="C42H36FeN4O16"/>
      <species metaid="M_skm5p_c__91__c__93__" id="M_skm5p_c__91__c__93__" name="Shikimate 5-phosphate" compartment="c" hasOnlySubstanceUnits="false" boundaryCondition="false" constant="false" fbc:chemicalFormula="C7H8O8P"/>
      <species metaid="M_skm_c__91__c__93__" id="M_skm_c__91__c__93__" name="Shikimate" compartment="c" hasOnlySubstanceUnits="false" boundaryCondition="false" constant="false" fbc:chemicalFormula="C7H9O5"/>
      <species metaid="M_sl26da_c__91__c__93__" id="M_sl26da_c__91__c__93__" name="N-Succinyl-LL-2,6-diaminoheptanedioate" compartment="c" hasOnlySubstanceUnits="false" boundaryCondition="false" constant="false" fbc:chemicalFormula="C11H16N2O7"/>
      <species metaid="M_sl2a6o_c__91__c__93__" id="M_sl2a6o_c__91__c__93__" name="N-Succinyl-2-L-amino-6-oxoheptanedioate" compartment="c" hasOnlySubstanceUnits="false" boundaryCondition="false" constant="false" fbc:chemicalFormula="C11H12NO8"/>
      <species metaid="M_so3_c__91__c__93__" id="M_so3_c__91__c__93__" name="Sulfite" compartment="c" hasOnlySubstanceUnits="false" boundaryCondition="false" constant="false" fbc:chemicalFormula="SO3"/>
      <species metaid="M_so3_e__91__c__93__" id="M_so3_e__91__c__93__" name="Sulfite" compartment="c" hasOnlySubstanceUnits="false" boundaryCondition="false" constant="false" fbc:chemicalFormula="SO3"/>
      <species metaid="M_so4_c__91__c__93__" id="M_so4_c__91__c__93__" name="Sulfate" compartment="c" hasOnlySubstanceUnits="false" boundaryCondition="false" constant="false" fbc:chemicalFormula="SO4"/>
      <species metaid="M_so4_e__91__c__93__" id="M_so4_e__91__c__93__" name="Sulfate" compartment="c" hasOnlySubstanceUnits="false" boundaryCondition="false" constant="false" fbc:chemicalFormula="SO4"/>
      <species metaid="M_spmd_c__91__c__93__" id="M_spmd_c__91__c__93__" name="Spermidine" compartment="c" hasOnlySubstanceUnits="false" boundaryCondition="false" constant="false" fbc:chemicalFormula="C7H22N3"/>
      <species metaid="M_spmd_e__91__c__93__" id="M_spmd_e__91__c__93__" name="Spermidine" compartment="c" hasOnlySubstanceUnits="false" boundaryCondition="false" constant="false" fbc:chemicalFormula="C7H22N3"/>
      <species metaid="M_srb__L_c__91__c__93__" id="M_srb__L_c__91__c__93__" compartment="c" hasOnlySubstanceUnits="false" boundaryCondition="false" constant="false" fbc:chemicalFormula="C6H12O6"/>
      <species metaid="M_srtn_c__91__c__93__" id="M_srtn_c__91__c__93__" name="Serotonin" compartment="c" hasOnlySubstanceUnits="false" boundaryCondition="false" constant="false" fbc:chemicalFormula="C10H13N2O"/>
      <species metaid="M_starch1200_e__91__c__93__" id="M_starch1200_e__91__c__93__" name="Starch n=1200 repeat units (300 repeat units amylose, 900 repeat units amylopectin, corresponds to potatoe starch)" compartment="c" hasOnlySubstanceUnits="false" boundaryCondition="false" constant="false" fbc:chemicalFormula="C7200H12002O6001"/>
      <species metaid="M_stcoa_c__91__c__93__" id="M_stcoa_c__91__c__93__" name="Stearoyl-CoA (n-C18:0CoA)" compartment="c" hasOnlySubstanceUnits="false" boundaryCondition="false" constant="false" fbc:chemicalFormula="C39H66N7O17P3S"/>
      <species metaid="M_suc6p_c__91__c__93__" id="M_suc6p_c__91__c__93__" name="Sucrose 6-phosphate" compartment="c" hasOnlySubstanceUnits="false" boundaryCondition="false" constant="false" fbc:chemicalFormula="C12H21O14P"/>
      <species metaid="M_sucbz_c__91__c__93__" id="M_sucbz_c__91__c__93__" name="O-Succinylbenzoate" compartment="c" hasOnlySubstanceUnits="false" boundaryCondition="false" constant="false" fbc:chemicalFormula="C11H8O5"/>
      <species metaid="M_succ_c__91__c__93__" id="M_succ_c__91__c__93__" name="Succinate" compartment="c" hasOnlySubstanceUnits="false" boundaryCondition="false" constant="false" fbc:chemicalFormula="C4H4O4"/>
      <species metaid="M_succ_e__91__c__93__" id="M_succ_e__91__c__93__" name="Succinate" compartment="c" hasOnlySubstanceUnits="false" boundaryCondition="false" constant="false" fbc:chemicalFormula="C4H4O4"/>
      <species metaid="M_succoa_c__91__c__93__" id="M_succoa_c__91__c__93__" name="Succinyl-CoA" compartment="c" hasOnlySubstanceUnits="false" boundaryCondition="false" constant="false" fbc:chemicalFormula="C25H35N7O19P3S"/>
      <species metaid="M_sucr_c__91__c__93__" id="M_sucr_c__91__c__93__" name="Sucrose" compartment="c" hasOnlySubstanceUnits="false" boundaryCondition="false" constant="false" fbc:chemicalFormula="C12H22O11"/>
      <species metaid="M_sucr_e__91__c__93__" id="M_sucr_e__91__c__93__" name="Sucrose" compartment="c" hasOnlySubstanceUnits="false" boundaryCondition="false" constant="false" fbc:chemicalFormula="C12H22O11"/>
      <species metaid="M_sucsal_c__91__c__93__" id="M_sucsal_c__91__c__93__" name="Succinic semialdehyde" compartment="c" hasOnlySubstanceUnits="false" boundaryCondition="false" constant="false" fbc:chemicalFormula="C4H5O3"/>
      <species metaid="M_sufbcd_2fe2s2_c__91__c__93__" id="M_sufbcd_2fe2s2_c__91__c__93__" name="SufBCD with two bound [2Fe-2S] clusters" compartment="c" hasOnlySubstanceUnits="false" boundaryCondition="false" constant="false" fbc:chemicalFormula="O2S10Fe4R"/>
      <species metaid="M_sufbcd_2fe2s_c__91__c__93__" id="M_sufbcd_2fe2s_c__91__c__93__" name="SufBCD with bound [2Fe-2S] cluster" compartment="c" hasOnlySubstanceUnits="false" boundaryCondition="false" constant="false" fbc:chemicalFormula="H4O2S8Fe2R"/>
      <species metaid="M_sufbcd_4fe4s_c__91__c__93__" id="M_sufbcd_4fe4s_c__91__c__93__" name="SufBCD with bound [4Fe-4S] cluster" compartment="c" hasOnlySubstanceUnits="false" boundaryCondition="false" constant="false" fbc:chemicalFormula="H4O2S10Fe4R"/>
      <species metaid="M_sufbcd_c__91__c__93__" id="M_sufbcd_c__91__c__93__" name="SufBCD scaffold complex" compartment="c" hasOnlySubstanceUnits="false" boundaryCondition="false" constant="false" fbc:chemicalFormula="H8O2S6R"/>
      <species metaid="M_sufse_c__91__c__93__" id="M_sufse_c__91__c__93__" name="SufSE sulfur acceptor complex" compartment="c" hasOnlySubstanceUnits="false" boundaryCondition="false" constant="false" fbc:chemicalFormula="HSR"/>
      <species metaid="M_sufsesh_c__91__c__93__" id="M_sufsesh_c__91__c__93__" name="SufSE with bound sulfur" compartment="c" hasOnlySubstanceUnits="false" boundaryCondition="false" constant="false" fbc:chemicalFormula="HS2R"/>
      <species metaid="M_tag6p__D_c__91__c__93__" id="M_tag6p__D_c__91__c__93__" name="D-Tagatose 6-phosphate" compartment="c" hasOnlySubstanceUnits="false" boundaryCondition="false" constant="false" fbc:chemicalFormula="C6H11O9P"/>
      <species metaid="M_tagdp__D_c__91__c__93__" id="M_tagdp__D_c__91__c__93__" name="D-Tagatose 1,6-biphosphate" compartment="c" hasOnlySubstanceUnits="false" boundaryCondition="false" constant="false" fbc:chemicalFormula="C6H10O12P2"/>
      <species metaid="M_tagur_c__91__c__93__" id="M_tagur_c__91__c__93__" name="D-Tagaturonate" compartment="c" hasOnlySubstanceUnits="false" boundaryCondition="false" constant="false" fbc:chemicalFormula="C6H9O7"/>
      <species metaid="M_taur_c__91__c__93__" id="M_taur_c__91__c__93__" name="Taurine" compartment="c" hasOnlySubstanceUnits="false" boundaryCondition="false" constant="false" fbc:chemicalFormula="C2H6NO3S"/>
      <species metaid="M_taur_e__91__c__93__" id="M_taur_e__91__c__93__" name="Taurine" compartment="c" hasOnlySubstanceUnits="false" boundaryCondition="false" constant="false" fbc:chemicalFormula="C2H6NO3S"/>
      <species metaid="M_td2coa_c__91__c__93__" id="M_td2coa_c__91__c__93__" name="Trans-Tetradec-2-enoyl-CoA" compartment="c" hasOnlySubstanceUnits="false" boundaryCondition="false" constant="false" fbc:chemicalFormula="C35H56N7O17P3S"/>
      <species metaid="M_tdcoa_c__91__c__93__" id="M_tdcoa_c__91__c__93__" name="Tetradecanoyl-CoA (n-C14:0CoA)" compartment="c" hasOnlySubstanceUnits="false" boundaryCondition="false" constant="false" fbc:chemicalFormula="C35H58N7O17P3S"/>
      <species metaid="M_tdeACP_c__91__c__93__" id="M_tdeACP_c__91__c__93__" name="Cis-tetradec-7-enoyl-[acyl-carrier protein] (n-C14:1)" compartment="c" hasOnlySubstanceUnits="false" boundaryCondition="false" constant="false" fbc:chemicalFormula="C25H45N2O8PRS"/>
      <species metaid="M_tdecoa_c__91__c__93__" id="M_tdecoa_c__91__c__93__" name="Tetradecenoyl-CoA (n-C14:1CoA)" compartment="c" hasOnlySubstanceUnits="false" boundaryCondition="false" constant="false" fbc:chemicalFormula="C35H56N7O17P3S"/>
      <species metaid="M_thdp_c__91__c__93__" id="M_thdp_c__91__c__93__" name="2,3,4,5-Tetrahydrodipicolinate" compartment="c" hasOnlySubstanceUnits="false" boundaryCondition="false" constant="false" fbc:chemicalFormula="C7H7NO4"/>
      <species metaid="M_thf_c__91__c__93__" id="M_thf_c__91__c__93__" name="5,6,7,8-Tetrahydrofolate" compartment="c" hasOnlySubstanceUnits="false" boundaryCondition="false" constant="false" fbc:chemicalFormula="C19H21N7O6"/>
      <species metaid="M_thfglu_c__91__c__93__" id="M_thfglu_c__91__c__93__" compartment="c" hasOnlySubstanceUnits="false" boundaryCondition="false" constant="false" fbc:chemicalFormula="C24H27N8O9"/>
      <species metaid="M_thm_c__91__c__93__" id="M_thm_c__91__c__93__" name="Thiamin" compartment="c" hasOnlySubstanceUnits="false" boundaryCondition="false" constant="false" fbc:chemicalFormula="C12H17N4OS"/>
      <species metaid="M_thm_e__91__c__93__" id="M_thm_e__91__c__93__" name="Thiamin" compartment="c" hasOnlySubstanceUnits="false" boundaryCondition="false" constant="false" fbc:chemicalFormula="C12H17N4OS"/>
      <species metaid="M_thmmp_c__91__c__93__" id="M_thmmp_c__91__c__93__" name="Thiamin monophosphate" compartment="c" hasOnlySubstanceUnits="false" boundaryCondition="false" constant="false" fbc:chemicalFormula="C12H16N4O4PS"/>
      <species metaid="M_thmpp_c__91__c__93__" id="M_thmpp_c__91__c__93__" name="Thiamine diphosphate" compartment="c" hasOnlySubstanceUnits="false" boundaryCondition="false" constant="false" fbc:chemicalFormula="C12H16N4O7P2S"/>
      <species metaid="M_thmtp_c__91__c__93__" id="M_thmtp_c__91__c__93__" compartment="c" hasOnlySubstanceUnits="false" boundaryCondition="false" constant="false" fbc:chemicalFormula="C12H16N4O10P3S"/>
      <species metaid="M_thr__L_c__91__c__93__" id="M_thr__L_c__91__c__93__" name="L-Threonine" compartment="c" hasOnlySubstanceUnits="false" boundaryCondition="false" constant="false" fbc:chemicalFormula="C4H9NO3"/>
      <species metaid="M_thr__L_e__91__c__93__" id="M_thr__L_e__91__c__93__" name="L-Threonine" compartment="c" hasOnlySubstanceUnits="false" boundaryCondition="false" constant="false" fbc:chemicalFormula="C4H9NO3"/>
      <species metaid="M_thrp_c__91__c__93__" id="M_thrp_c__91__c__93__" compartment="c" hasOnlySubstanceUnits="false" boundaryCondition="false" constant="false" fbc:chemicalFormula="C4H8NO6P"/>
      <species metaid="M_thrtrna_c__91__c__93__" id="M_thrtrna_c__91__c__93__" name="L-Threonyl-tRNA(Thr)" compartment="c" hasOnlySubstanceUnits="false" boundaryCondition="false" constant="false" fbc:chemicalFormula="C4H9NO3R"/>
      <species metaid="M_thym_c__91__c__93__" id="M_thym_c__91__c__93__" name="Thymine" compartment="c" hasOnlySubstanceUnits="false" boundaryCondition="false" constant="false" fbc:chemicalFormula="C5H6N2O2"/>
      <species metaid="M_thymd_c__91__c__93__" id="M_thymd_c__91__c__93__" name="Thymidine" compartment="c" hasOnlySubstanceUnits="false" boundaryCondition="false" constant="false" fbc:chemicalFormula="C10H14N2O5"/>
      <species metaid="M_tma_c__91__c__93__" id="M_tma_c__91__c__93__" compartment="c" hasOnlySubstanceUnits="false" boundaryCondition="false" constant="false" fbc:chemicalFormula="C3H10N"/>
      <species metaid="M_tma_e__91__c__93__" id="M_tma_e__91__c__93__" name="Trimethylamine" compartment="c" hasOnlySubstanceUnits="false" boundaryCondition="false" constant="false" fbc:chemicalFormula="C3H10N"/>
      <species metaid="M_tmao_c__91__c__93__" id="M_tmao_c__91__c__93__" compartment="c" hasOnlySubstanceUnits="false" boundaryCondition="false" constant="false" fbc:chemicalFormula="C3H9NO"/>
      <species metaid="M_tmao_e__91__c__93__" id="M_tmao_e__91__c__93__" name="Trimethylamine N-oxide" compartment="c" hasOnlySubstanceUnits="false" boundaryCondition="false" constant="false" fbc:chemicalFormula="C3H9NO"/>
      <species metaid="M_tpalm2eACP_c__91__c__93__" id="M_tpalm2eACP_c__91__c__93__" name="Trans-Hexadec-2-enoyl-[acyl-carrier protein]" compartment="c" hasOnlySubstanceUnits="false" boundaryCondition="false" constant="false" fbc:chemicalFormula="C27H49N2O8PRS"/>
      <species metaid="M_trdox_c__91__c__93__" id="M_trdox_c__91__c__93__" name="Oxidized thioredoxin" compartment="c" hasOnlySubstanceUnits="false" boundaryCondition="false" constant="false" fbc:chemicalFormula="C6H7NO2S2R2"/>
      <species metaid="M_trdrd_c__91__c__93__" id="M_trdrd_c__91__c__93__" name="Reduced thioredoxin" compartment="c" hasOnlySubstanceUnits="false" boundaryCondition="false" constant="false" fbc:chemicalFormula="C6H9NO2S2R2"/>
      <species metaid="M_tre6p_c__91__c__93__" id="M_tre6p_c__91__c__93__" name="Alpha,alpha&apos;-Trehalose 6-phosphate" compartment="c" hasOnlySubstanceUnits="false" boundaryCondition="false" constant="false" fbc:chemicalFormula="C12H21O14P"/>
      <species metaid="M_tre_c__91__c__93__" id="M_tre_c__91__c__93__" name="Trehalose" compartment="c" hasOnlySubstanceUnits="false" boundaryCondition="false" constant="false" fbc:chemicalFormula="C12H22O11"/>
      <species metaid="M_tre_e__91__c__93__" id="M_tre_e__91__c__93__" name="Trehalose" compartment="c" hasOnlySubstanceUnits="false" boundaryCondition="false" constant="false" fbc:chemicalFormula="C12H22O11"/>
      <species metaid="M_triACP_c__91__c__93__" id="M_triACP_c__91__c__93__" name="Tridecanoyl-ACP" compartment="c" hasOnlySubstanceUnits="false" boundaryCondition="false" constant="false" fbc:chemicalFormula="C24H45N2O8PRS"/>
      <species metaid="M_tri_fa_c__91__c__93__" id="M_tri_fa_c__91__c__93__" compartment="c" hasOnlySubstanceUnits="false" boundaryCondition="false" constant="false" fbc:chemicalFormula="C13H25O2"/>
      <species metaid="M_tricoa_c__91__c__93__" id="M_tricoa_c__91__c__93__" compartment="c" hasOnlySubstanceUnits="false" boundaryCondition="false" constant="false" fbc:chemicalFormula="C34H56N7O17P3S"/>
      <species metaid="M_trnaala_c__91__c__93__" id="M_trnaala_c__91__c__93__" name="TRNA(Ala)" compartment="c" hasOnlySubstanceUnits="false" boundaryCondition="false" constant="false" fbc:chemicalFormula="HOR"/>
      <species metaid="M_trnaarg_c__91__c__93__" id="M_trnaarg_c__91__c__93__" name="TRNA(Arg)" compartment="c" hasOnlySubstanceUnits="false" boundaryCondition="false" constant="false" fbc:chemicalFormula="HOR"/>
      <species metaid="M_trnaasp_c__91__c__93__" id="M_trnaasp_c__91__c__93__" name="TRNA(Asp)" compartment="c" hasOnlySubstanceUnits="false" boundaryCondition="false" constant="false" fbc:chemicalFormula="HOR"/>
      <species metaid="M_trnacys_c__91__c__93__" id="M_trnacys_c__91__c__93__" name="TRNA(Cys)" compartment="c" hasOnlySubstanceUnits="false" boundaryCondition="false" constant="false" fbc:chemicalFormula="HOR"/>
      <species metaid="M_trnagln_c__91__c__93__" id="M_trnagln_c__91__c__93__" name="TRNA(Gln)" compartment="c" hasOnlySubstanceUnits="false" boundaryCondition="false" constant="false" fbc:chemicalFormula="HOR"/>
      <species metaid="M_trnaglu_c__91__c__93__" id="M_trnaglu_c__91__c__93__" name="TRNA (Glu)" compartment="c" hasOnlySubstanceUnits="false" boundaryCondition="false" constant="false" fbc:chemicalFormula="HOR"/>
      <species metaid="M_trnagly_c__91__c__93__" id="M_trnagly_c__91__c__93__" name="TRNA(Gly)" compartment="c" hasOnlySubstanceUnits="false" boundaryCondition="false" constant="false" fbc:chemicalFormula="HOR"/>
      <species metaid="M_trnahis_c__91__c__93__" id="M_trnahis_c__91__c__93__" name="TRNA(His)" compartment="c" hasOnlySubstanceUnits="false" boundaryCondition="false" constant="false" fbc:chemicalFormula="HOR"/>
      <species metaid="M_trnaile_c__91__c__93__" id="M_trnaile_c__91__c__93__" name="TRNA(Ile)" compartment="c" hasOnlySubstanceUnits="false" boundaryCondition="false" constant="false" fbc:chemicalFormula="HOR"/>
      <species metaid="M_trnaleu_c__91__c__93__" id="M_trnaleu_c__91__c__93__" name="TRNA(Leu)" compartment="c" hasOnlySubstanceUnits="false" boundaryCondition="false" constant="false" fbc:chemicalFormula="HOR"/>
      <species metaid="M_trnaphe_c__91__c__93__" id="M_trnaphe_c__91__c__93__" name="TRNA(Phe)" compartment="c" hasOnlySubstanceUnits="false" boundaryCondition="false" constant="false" fbc:chemicalFormula="HOR"/>
      <species metaid="M_trnapro_c__91__c__93__" id="M_trnapro_c__91__c__93__" name="TRNA(Pro)" compartment="c" hasOnlySubstanceUnits="false" boundaryCondition="false" constant="false" fbc:chemicalFormula="HOR"/>
      <species metaid="M_trnathr_c__91__c__93__" id="M_trnathr_c__91__c__93__" name="TRNA(Thr)" compartment="c" hasOnlySubstanceUnits="false" boundaryCondition="false" constant="false" fbc:chemicalFormula="HOR"/>
      <species metaid="M_trnatrp_c__91__c__93__" id="M_trnatrp_c__91__c__93__" name="TRNA(Trp)" compartment="c" hasOnlySubstanceUnits="false" boundaryCondition="false" constant="false" fbc:chemicalFormula="HOR"/>
      <species metaid="M_trnatyr_c__91__c__93__" id="M_trnatyr_c__91__c__93__" name="TRNA(Tyr)" compartment="c" hasOnlySubstanceUnits="false" boundaryCondition="false" constant="false" fbc:chemicalFormula="HOR"/>
      <species metaid="M_trnaval_c__91__c__93__" id="M_trnaval_c__91__c__93__" name="TRNA(Val)" compartment="c" hasOnlySubstanceUnits="false" boundaryCondition="false" constant="false" fbc:chemicalFormula="HOR"/>
      <species metaid="M_trp__L_c__91__c__93__" id="M_trp__L_c__91__c__93__" name="L-Tryptophan" compartment="c" hasOnlySubstanceUnits="false" boundaryCondition="false" constant="false" fbc:chemicalFormula="C11H12N2O2"/>
      <species metaid="M_trp__L_e__91__c__93__" id="M_trp__L_e__91__c__93__" name="L-Tryptophan" compartment="c" hasOnlySubstanceUnits="false" boundaryCondition="false" constant="false" fbc:chemicalFormula="C11H12N2O2"/>
      <species metaid="M_trpglcur_c__91__c__93__" id="M_trpglcur_c__91__c__93__" name="Tryptophanyl-beta-D-glucuronide" compartment="c" hasOnlySubstanceUnits="false" boundaryCondition="false" constant="false" fbc:chemicalFormula="C17H20N2O8"/>
      <species metaid="M_trptrna_c__91__c__93__" id="M_trptrna_c__91__c__93__" name="L-Tryptophanyl-tRNA(Trp)" compartment="c" hasOnlySubstanceUnits="false" boundaryCondition="false" constant="false" fbc:chemicalFormula="C11H12N2O2R"/>
      <species metaid="M_trypta_c__91__c__93__" id="M_trypta_c__91__c__93__" name="Tryptamine cytosol" compartment="c" hasOnlySubstanceUnits="false" boundaryCondition="false" constant="false" fbc:chemicalFormula="C10H13N2"/>
      <species metaid="M_tsul_c__91__c__93__" id="M_tsul_c__91__c__93__" name="Thiosulfate" compartment="c" hasOnlySubstanceUnits="false" boundaryCondition="false" constant="false" fbc:chemicalFormula="O3S2"/>
      <species metaid="M_tsul_e__91__c__93__" id="M_tsul_e__91__c__93__" name="Thiosulfate" compartment="c" hasOnlySubstanceUnits="false" boundaryCondition="false" constant="false" fbc:chemicalFormula="O3S2"/>
      <species metaid="M_ttdca_c__91__c__93__" id="M_ttdca_c__91__c__93__" name="Tetradecanoate (n-C14:0)" compartment="c" hasOnlySubstanceUnits="false" boundaryCondition="false" constant="false" fbc:chemicalFormula="C14H27O2"/>
      <species metaid="M_ttdcap_c__91__c__93__" id="M_ttdcap_c__91__c__93__" name="Tetradecanoyl-phosphate (n-C14:0)" compartment="c" hasOnlySubstanceUnits="false" boundaryCondition="false" constant="false" fbc:chemicalFormula="C14H28O5P"/>
      <species metaid="M_ttdcea_c__91__c__93__" id="M_ttdcea_c__91__c__93__" name="Tetradecenoate (n-C14:1)" compartment="c" hasOnlySubstanceUnits="false" boundaryCondition="false" constant="false" fbc:chemicalFormula="C14H25O2"/>
      <species metaid="M_ttdceap_c__91__c__93__" id="M_ttdceap_c__91__c__93__" name="Tetradecanoyl-phosphate (n-C14:1)" compartment="c" hasOnlySubstanceUnits="false" boundaryCondition="false" constant="false" fbc:chemicalFormula="C14H26O5P"/>
      <species metaid="M_tym_c__91__c__93__" id="M_tym_c__91__c__93__" name="Tyramine" compartment="c" hasOnlySubstanceUnits="false" boundaryCondition="false" constant="false" fbc:chemicalFormula="C8H12NO"/>
      <species metaid="M_tyr__L_c__91__c__93__" id="M_tyr__L_c__91__c__93__" name="L-Tyrosine" compartment="c" hasOnlySubstanceUnits="false" boundaryCondition="false" constant="false" fbc:chemicalFormula="C9H11NO3"/>
      <species metaid="M_tyr__L_e__91__c__93__" id="M_tyr__L_e__91__c__93__" name="L-Tyrosine" compartment="c" hasOnlySubstanceUnits="false" boundaryCondition="false" constant="false" fbc:chemicalFormula="C9H11NO3"/>
      <species metaid="M_tyrtrna_c__91__c__93__" id="M_tyrtrna_c__91__c__93__" name="L-Tyrosyl-tRNA(Tyr)" compartment="c" hasOnlySubstanceUnits="false" boundaryCondition="false" constant="false" fbc:chemicalFormula="C9H11NO3R"/>
      <species metaid="M_u3aga_c__91__c__93__" id="M_u3aga_c__91__c__93__" name="UDP-3-O-(3-hydroxytetradecanoyl)-N-acetylglucosamine" compartment="c" hasOnlySubstanceUnits="false" boundaryCondition="false" constant="false" fbc:chemicalFormula="C31H51N3O19P2"/>
      <species metaid="M_uAgla_c__91__c__93__" id="M_uAgla_c__91__c__93__" compartment="c" hasOnlySubstanceUnits="false" boundaryCondition="false" constant="false" fbc:chemicalFormula="C40H62N9O26P2"/>
      <species metaid="M_uaGgla_c__91__c__93__" id="M_uaGgla_c__91__c__93__" compartment="c" hasOnlySubstanceUnits="false" boundaryCondition="false" constant="false" fbc:chemicalFormula="C86H140N7O21P2"/>
      <species metaid="M_uaaAgla_c__91__c__93__" id="M_uaaAgla_c__91__c__93__" compartment="c" hasOnlySubstanceUnits="false" boundaryCondition="false" constant="false" fbc:chemicalFormula="C94H153N8O26P2"/>
      <species metaid="M_uaaAgtla_c__91__c__93__" id="M_uaaAgtla_c__91__c__93__" compartment="c" hasOnlySubstanceUnits="false" boundaryCondition="false" constant="false" fbc:chemicalFormula="C94H154N9O25P2"/>
      <species metaid="M_uaaGgla_c__91__c__93__" id="M_uaaGgla_c__91__c__93__" name="Undecaprenyl-diphospho-N-acetylmuramoyl-(N-acetylglucosamine)-L-alanyl-gamma-D-glutamyl-L-lysyl-D-alanyl-D-alanine" compartment="c" hasOnlySubstanceUnits="false" boundaryCondition="false" constant="false" fbc:chemicalFormula="C94H153N8O26P2"/>
      <species metaid="M_uaaGgtla_c__91__c__93__" id="M_uaaGgtla_c__91__c__93__" name="Undecaprenyl-diphospho-N-acetylmuramoyl-(N-acetylglucosamine)-L-alanyl-D-isoglutaminyl-L-lysyl-D-alanyl-D-alanine" compartment="c" hasOnlySubstanceUnits="false" boundaryCondition="false" constant="false" fbc:chemicalFormula="C94H155N9O25P2"/>
      <species metaid="M_uaagmda_c__91__c__93__" id="M_uaagmda_c__91__c__93__" name="Undecaprenyl-diphospho-N-acetylmuramoyl-(N-acetylglucosamine)-L-ala-D-glu-meso-2,6-diaminopimeloyl-D-ala-D-ala" compartment="c" hasOnlySubstanceUnits="false" boundaryCondition="false" constant="false" fbc:chemicalFormula="C95H152N8O28P2"/>
      <species metaid="M_uaagmda_e__91__c__93__" id="M_uaagmda_e__91__c__93__" name="Undecaprenyl-diphospho-N-acetylmuramoyl-(N-acetylglucosamine)-L-ala-D-glu-meso-2,6-diaminopimeloyl-D-ala-D-ala" compartment="c" hasOnlySubstanceUnits="false" boundaryCondition="false" constant="false" fbc:chemicalFormula="C95H152N8O28P2"/>
      <species metaid="M_uaagtmda_c__91__c__93__" id="M_uaagtmda_c__91__c__93__" compartment="c" hasOnlySubstanceUnits="false" boundaryCondition="false" constant="false" fbc:chemicalFormula="C95H153N9O27P2"/>
      <species metaid="M_uaccg_c__91__c__93__" id="M_uaccg_c__91__c__93__" name="UDP-N-acetyl-3-O-(1-carboxyvinyl)-D-glucosamine" compartment="c" hasOnlySubstanceUnits="false" boundaryCondition="false" constant="false" fbc:chemicalFormula="C20H26N3O19P2"/>
      <species metaid="M_uacgam_c__91__c__93__" id="M_uacgam_c__91__c__93__" name="UDP-N-acetyl-D-glucosamine" compartment="c" hasOnlySubstanceUnits="false" boundaryCondition="false" constant="false" fbc:chemicalFormula="C17H25N3O17P2"/>
      <species metaid="M_uacmam_c__91__c__93__" id="M_uacmam_c__91__c__93__" name="UDP-N-acetyl-D-mannosamine" compartment="c" hasOnlySubstanceUnits="false" boundaryCondition="false" constant="false" fbc:chemicalFormula="C17H25N3O17P2"/>
      <species metaid="M_uacmamu_c__91__c__93__" id="M_uacmamu_c__91__c__93__" name="UDP-N-acetyl-D-mannosaminouronate" compartment="c" hasOnlySubstanceUnits="false" boundaryCondition="false" constant="false" fbc:chemicalFormula="C17H22N3O18P2"/>
      <species metaid="M_uagmda_c__91__c__93__" id="M_uagmda_c__91__c__93__" name="Undecaprenyl-diphospho-N-acetylmuramoyl-L-alanyl-D-glutamyl-meso-2,6-diaminopimeloyl-D-alanyl-D-alanine" compartment="c" hasOnlySubstanceUnits="false" boundaryCondition="false" constant="false" fbc:chemicalFormula="C87H139N7O23P2"/>
      <species metaid="M_uama_c__91__c__93__" id="M_uama_c__91__c__93__" name="UDP-N-acetylmuramoyl-L-alanine" compartment="c" hasOnlySubstanceUnits="false" boundaryCondition="false" constant="false" fbc:chemicalFormula="C23H33N4O20P2"/>
      <species metaid="M_uamag_c__91__c__93__" id="M_uamag_c__91__c__93__" name="UDP-N-acetylmuramoyl-L-alanyl-D-glutamate" compartment="c" hasOnlySubstanceUnits="false" boundaryCondition="false" constant="false" fbc:chemicalFormula="C28H39N5O23P2"/>
      <species metaid="M_uamr_c__91__c__93__" id="M_uamr_c__91__c__93__" name="UDP-N-acetylmuramate" compartment="c" hasOnlySubstanceUnits="false" boundaryCondition="false" constant="false" fbc:chemicalFormula="C20H28N3O19P2"/>
      <species metaid="M_udcpdp_c__91__c__93__" id="M_udcpdp_c__91__c__93__" name="Undecaprenyl diphosphate" compartment="c" hasOnlySubstanceUnits="false" boundaryCondition="false" constant="false" fbc:chemicalFormula="C55H89O7P2"/>
      <species metaid="M_udcpp_c__91__c__93__" id="M_udcpp_c__91__c__93__" name="Undecaprenyl phosphate" compartment="c" hasOnlySubstanceUnits="false" boundaryCondition="false" constant="false" fbc:chemicalFormula="C55H89O4P"/>
      <species metaid="M_udp3aglcnaca_c__91__c__93__" id="M_udp3aglcnaca_c__91__c__93__" name="UDP-3-amino-GlcNAcA" compartment="c" hasOnlySubstanceUnits="false" boundaryCondition="false" constant="false" fbc:chemicalFormula="C17H24N4O17P2"/>
      <species metaid="M_udp3kglcnaca_c__91__c__93__" id="M_udp3kglcnaca_c__91__c__93__" name="UDP-3-keto-GlcNAcA" compartment="c" hasOnlySubstanceUnits="false" boundaryCondition="false" constant="false" fbc:chemicalFormula="C17H20N3O18P2"/>
      <species metaid="M_udpLa4n_c__91__c__93__" id="M_udpLa4n_c__91__c__93__" name="Uridine 5&apos;&apos;-diphospho-{beta}-4-deoxy-4-amino-L-arabinose" compartment="c" hasOnlySubstanceUnits="false" boundaryCondition="false" constant="false" fbc:chemicalFormula="C14H22N3O15P2"/>
      <species metaid="M_udpLa4o_c__91__c__93__" id="M_udpLa4o_c__91__c__93__" name="UDP-4-keto-pyranose" compartment="c" hasOnlySubstanceUnits="false" boundaryCondition="false" constant="false" fbc:chemicalFormula="C14H18N2O16P2"/>
      <species metaid="M_udp_c__91__c__93__" id="M_udp_c__91__c__93__" name="UDP" compartment="c" hasOnlySubstanceUnits="false" boundaryCondition="false" constant="false" fbc:chemicalFormula="C9H11N2O12P2"/>
      <species metaid="M_udpacgal_c__91__c__93__" id="M_udpacgal_c__91__c__93__" compartment="c" hasOnlySubstanceUnits="false" boundaryCondition="false" constant="false" fbc:chemicalFormula="C17H25N3O17P2"/>
      <species metaid="M_udpadgluc_c__91__c__93__" id="M_udpadgluc_c__91__c__93__" name="UDP-2-acetamido-2-deoxy-alpha-D-glucuronate	" compartment="c" hasOnlySubstanceUnits="false" boundaryCondition="false" constant="false" fbc:chemicalFormula="C17H22N3O18P2"/>
      <species metaid="M_udpg_c__91__c__93__" id="M_udpg_c__91__c__93__" name="UDPglucose" compartment="c" hasOnlySubstanceUnits="false" boundaryCondition="false" constant="false" fbc:chemicalFormula="C15H22N2O17P2"/>
      <species metaid="M_udpg_e__91__c__93__" id="M_udpg_e__91__c__93__" name="UDPglucose" compartment="c" hasOnlySubstanceUnits="false" boundaryCondition="false" constant="false" fbc:chemicalFormula="C15H22N2O17P2"/>
      <species metaid="M_udpgal_c__91__c__93__" id="M_udpgal_c__91__c__93__" name="UDPgalactose" compartment="c" hasOnlySubstanceUnits="false" boundaryCondition="false" constant="false" fbc:chemicalFormula="C15H22N2O17P2"/>
      <species metaid="M_udpglcnac3naca_c__91__c__93__" id="M_udpglcnac3naca_c__91__c__93__" name="UDP-GlcNAc3NAcA" compartment="c" hasOnlySubstanceUnits="false" boundaryCondition="false" constant="false" fbc:chemicalFormula="C19H28N4O18P2"/>
      <species metaid="M_udpmannac3naca_c__91__c__93__" id="M_udpmannac3naca_c__91__c__93__" name="UDP-ManNAc3NAcA" compartment="c" hasOnlySubstanceUnits="false" boundaryCondition="false" constant="false" fbc:chemicalFormula="C19H28N4O18P2"/>
      <species metaid="M_ugmd_c__91__c__93__" id="M_ugmd_c__91__c__93__" name="UDP-N-acetylmuramoyl-L-alanyl-D-gamma-glutamyl-meso-2,6-diaminopimelate" compartment="c" hasOnlySubstanceUnits="false" boundaryCondition="false" constant="false" fbc:chemicalFormula="C35H51N7O26P2"/>
      <species metaid="M_ugmda_c__91__c__93__" id="M_ugmda_c__91__c__93__" name="UDP-N-acetylmuramoyl-L-alanyl-D-glutamyl-meso-2,6-diaminopimeloyl-D-alanyl-D-alanine" compartment="c" hasOnlySubstanceUnits="false" boundaryCondition="false" constant="false" fbc:chemicalFormula="C41H61N9O28P2"/>
      <species metaid="M_ump_c__91__c__93__" id="M_ump_c__91__c__93__" name="UMP" compartment="c" hasOnlySubstanceUnits="false" boundaryCondition="false" constant="false" fbc:chemicalFormula="C9H11N2O9P"/>
      <species metaid="M_unaga_c__91__c__93__" id="M_unaga_c__91__c__93__" compartment="c" hasOnlySubstanceUnits="false" boundaryCondition="false" constant="false" fbc:chemicalFormula="C63H103NO12P2"/>
      <species metaid="M_undACP_c__91__c__93__" id="M_undACP_c__91__c__93__" name="Undecanoyl-ACP" compartment="c" hasOnlySubstanceUnits="false" boundaryCondition="false" constant="false" fbc:chemicalFormula="C22H41N2O8PRS"/>
      <species metaid="M_und_fa_c__91__c__93__" id="M_und_fa_c__91__c__93__" compartment="c" hasOnlySubstanceUnits="false" boundaryCondition="false" constant="false" fbc:chemicalFormula="C11H21O2"/>
      <species metaid="M_undcoa_c__91__c__93__" id="M_undcoa_c__91__c__93__" name="Undecanoyl Coenzyme A" compartment="c" hasOnlySubstanceUnits="false" boundaryCondition="false" constant="false" fbc:chemicalFormula="C32H52N7O17P3S"/>
      <species metaid="M_uppg1_c__91__c__93__" id="M_uppg1_c__91__c__93__" compartment="c" hasOnlySubstanceUnits="false" boundaryCondition="false" constant="false"/>
      <species metaid="M_uppg3_c__91__c__93__" id="M_uppg3_c__91__c__93__" name="Uroporphyrinogen III" compartment="c" hasOnlySubstanceUnits="false" boundaryCondition="false" constant="false" fbc:chemicalFormula="C40H36N4O16"/>
      <species metaid="M_ura_c__91__c__93__" id="M_ura_c__91__c__93__" name="Uracil" compartment="c" hasOnlySubstanceUnits="false" boundaryCondition="false" constant="false" fbc:chemicalFormula="C4H4N2O2"/>
      <species metaid="M_ura_e__91__c__93__" id="M_ura_e__91__c__93__" name="Uracil" compartment="c" hasOnlySubstanceUnits="false" boundaryCondition="false" constant="false" fbc:chemicalFormula="C4H4N2O2"/>
      <species metaid="M_urcan_c__91__c__93__" id="M_urcan_c__91__c__93__" name="Urocanate" compartment="c" hasOnlySubstanceUnits="false" boundaryCondition="false" constant="false" fbc:chemicalFormula="C6H5N2O2"/>
      <species metaid="M_urdglyc_c__91__c__93__" id="M_urdglyc_c__91__c__93__" name="(-)-Ureidoglycolate" compartment="c" hasOnlySubstanceUnits="false" boundaryCondition="false" constant="false" fbc:chemicalFormula="C3H5N2O4"/>
      <species metaid="M_urea_c__91__c__93__" id="M_urea_c__91__c__93__" name="Urea" compartment="c" hasOnlySubstanceUnits="false" boundaryCondition="false" constant="false" fbc:chemicalFormula="CH5N2O"/>
      <species metaid="M_urea_e__91__c__93__" id="M_urea_e__91__c__93__" name="Urea" compartment="c" hasOnlySubstanceUnits="false" boundaryCondition="false" constant="false" fbc:chemicalFormula="CH5N2O"/>
      <species metaid="M_uri_c__91__c__93__" id="M_uri_c__91__c__93__" name="Uridine" compartment="c" hasOnlySubstanceUnits="false" boundaryCondition="false" constant="false" fbc:chemicalFormula="C9H12N2O6"/>
      <species metaid="M_uri_e__91__c__93__" id="M_uri_e__91__c__93__" name="Uridine" compartment="c" hasOnlySubstanceUnits="false" boundaryCondition="false" constant="false" fbc:chemicalFormula="C9H12N2O6"/>
      <species metaid="M_utp_c__91__c__93__" id="M_utp_c__91__c__93__" name="UTP" compartment="c" hasOnlySubstanceUnits="false" boundaryCondition="false" constant="false" fbc:chemicalFormula="C9H11N2O15P3"/>
      <species metaid="M_val__L_c__91__c__93__" id="M_val__L_c__91__c__93__" name="L-Valine" compartment="c" hasOnlySubstanceUnits="false" boundaryCondition="false" constant="false" fbc:chemicalFormula="C5H11NO2"/>
      <species metaid="M_val__L_e__91__c__93__" id="M_val__L_e__91__c__93__" name="L-Valine" compartment="c" hasOnlySubstanceUnits="false" boundaryCondition="false" constant="false" fbc:chemicalFormula="C5H11NO2"/>
      <species metaid="M_valtrna_c__91__c__93__" id="M_valtrna_c__91__c__93__" name="L-Valyl-tRNA(Val)" compartment="c" hasOnlySubstanceUnits="false" boundaryCondition="false" constant="false" fbc:chemicalFormula="C5H11NO2R"/>
      <species metaid="M_xan_c__91__c__93__" id="M_xan_c__91__c__93__" name="Xanthine" compartment="c" hasOnlySubstanceUnits="false" boundaryCondition="false" constant="false" fbc:chemicalFormula="C5H4N4O2"/>
      <species metaid="M_xmp_c__91__c__93__" id="M_xmp_c__91__c__93__" name="Xanthosine 5&apos;-phosphate" compartment="c" hasOnlySubstanceUnits="false" boundaryCondition="false" constant="false" fbc:chemicalFormula="C10H11N4O9P"/>
      <species metaid="M_xtp_c__91__c__93__" id="M_xtp_c__91__c__93__" name="XTP" compartment="c" hasOnlySubstanceUnits="false" boundaryCondition="false" constant="false" fbc:chemicalFormula="C10H11N4O15P3"/>
      <species metaid="M_xtsn_c__91__c__93__" id="M_xtsn_c__91__c__93__" name="Xanthosine" compartment="c" hasOnlySubstanceUnits="false" boundaryCondition="false" constant="false" fbc:chemicalFormula="C10H12N4O6"/>
      <species metaid="M_xtsn_e__91__c__93__" id="M_xtsn_e__91__c__93__" name="Xanthosine" compartment="c" hasOnlySubstanceUnits="false" boundaryCondition="false" constant="false" fbc:chemicalFormula="C10H12N4O6"/>
      <species metaid="M_xu5p__D_c__91__c__93__" id="M_xu5p__D_c__91__c__93__" name="D-Xylulose 5-phosphate" compartment="c" hasOnlySubstanceUnits="false" boundaryCondition="false" constant="false" fbc:chemicalFormula="C5H9O8P"/>
      <species metaid="M_xu5p__L_c__91__c__93__" id="M_xu5p__L_c__91__c__93__" name="L-Xylulose 5-phosphate" compartment="c" hasOnlySubstanceUnits="false" boundaryCondition="false" constant="false" fbc:chemicalFormula="C5H9O8P"/>
      <species metaid="M_xyl__D_c__91__c__93__" id="M_xyl__D_c__91__c__93__" name="D-Xylose" compartment="c" hasOnlySubstanceUnits="false" boundaryCondition="false" constant="false" fbc:chemicalFormula="C5H10O5"/>
      <species metaid="M_xyl__D_e__91__c__93__" id="M_xyl__D_e__91__c__93__" name="D-Xylose" compartment="c" hasOnlySubstanceUnits="false" boundaryCondition="false" constant="false" fbc:chemicalFormula="C5H10O5"/>
      <species metaid="M_xylt_c__91__c__93__" id="M_xylt_c__91__c__93__" compartment="c" hasOnlySubstanceUnits="false" boundaryCondition="false" constant="false" fbc:chemicalFormula="C5H12O5"/>
      <species metaid="M_xylu__L_c__91__c__93__" id="M_xylu__L_c__91__c__93__" compartment="c" hasOnlySubstanceUnits="false" boundaryCondition="false" constant="false" fbc:chemicalFormula="C5H10O5"/>
      <species metaid="M_zn2_c__91__c__93__" id="M_zn2_c__91__c__93__" name="Zinc" compartment="c" hasOnlySubstanceUnits="false" boundaryCondition="false" constant="false" fbc:chemicalFormula="Zn"/>
      <species metaid="M_zn2_e__91__c__93__" id="M_zn2_e__91__c__93__" name="Zinc" compartment="c" hasOnlySubstanceUnits="false" boundaryCondition="false" constant="false" fbc:chemicalFormula="Zn"/>
    </listOfSpecies>
    <listOfParameters>
      <parameter sboTerm="SBO:0000626" id="FB1N1000" value="-1000" constant="true"/>
      <parameter sboTerm="SBO:0000625" id="FB2N1" value="-0.5" constant="true"/>
      <parameter sboTerm="SBO:0000626" id="FB3N0" value="0" constant="true"/>
      <parameter sboTerm="SBO:0000625" id="FB4N1" value="0.76" constant="true"/>
      <parameter sboTerm="SBO:0000626" id="FB5N1000" value="1000" constant="true"/>
    </listOfParameters>
    <listOfReactions>
      <reaction metaid="R_EX_for_e" id="R_EX_for_e" name="R_EX_for_e" reversible="false" fast="false" fbc:lowerFluxBound="FB3N0" fbc:upperFluxBound="FB5N1000">
        <listOfReactants>
          <speciesReference species="M_for_e__91__c__93__" stoichiometry="1" constant="true"/>
        </listOfReactants>
      </reaction>
      <reaction metaid="R_EX_ac_e" id="R_EX_ac_e" name="R_EX_ac_e" reversible="false" fast="false" fbc:lowerFluxBound="FB3N0" fbc:upperFluxBound="FB5N1000">
        <listOfReactants>
          <speciesReference species="M_ac_e__91__c__93__" stoichiometry="1" constant="true"/>
        </listOfReactants>
      </reaction>
      <reaction metaid="R_EX_ppa_e" id="R_EX_ppa_e" name="R_EX_ppa_e" reversible="false" fast="false" fbc:lowerFluxBound="FB3N0" fbc:upperFluxBound="FB5N1000">
        <listOfReactants>
          <speciesReference species="M_ppa_e__91__c__93__" stoichiometry="1" constant="true"/>
        </listOfReactants>
      </reaction>
      <reaction metaid="R_EX_but_e" id="R_EX_but_e" name="R_EX_but_e" reversible="false" fast="false" fbc:lowerFluxBound="FB3N0" fbc:upperFluxBound="FB5N1000">
        <listOfReactants>
          <speciesReference species="M_but_e__91__c__93__" stoichiometry="1" constant="true"/>
        </listOfReactants>
      </reaction>
      <reaction metaid="R_EX_ibt_e" id="R_EX_ibt_e" name="R_EX_ibt_e" reversible="false" fast="false" fbc:lowerFluxBound="FB3N0" fbc:upperFluxBound="FB5N1000">
        <listOfReactants>
          <speciesReference species="M_ibt_e__91__c__93__" stoichiometry="1" constant="true"/>
        </listOfReactants>
      </reaction>
      <reaction metaid="R_EX_pta_e" id="R_EX_pta_e" name="R_EX_pta_e" reversible="false" fast="false" fbc:lowerFluxBound="FB3N0" fbc:upperFluxBound="FB5N1000">
        <listOfReactants>
          <speciesReference species="M_pta_e__91__c__93__" stoichiometry="1" constant="true"/>
        </listOfReactants>
      </reaction>
      <reaction metaid="R_EX_3mb_e" id="R_EX_3mb_e" name="R_EX_3mb_e" reversible="false" fast="false" fbc:lowerFluxBound="FB3N0" fbc:upperFluxBound="FB5N1000">
        <listOfReactants>
          <speciesReference species="M_3mb_e__91__c__93__" stoichiometry="1" constant="true"/>
        </listOfReactants>
      </reaction>
      <reaction metaid="R_EX_lac__L_e" id="R_EX_lac__L_e" name="R_EX_lac__L_e" reversible="false" fast="false" fbc:lowerFluxBound="FB3N0" fbc:upperFluxBound="FB5N1000">
        <listOfReactants>
          <speciesReference species="M_lac__L_e__91__c__93__" stoichiometry="1" constant="true"/>
        </listOfReactants>
      </reaction>
      <reaction metaid="R_Ex_cpp3_e" id="R_Ex_cpp3_e" name="R_EX_cpp3_e" reversible="false" fast="false" fbc:lowerFluxBound="FB3N0" fbc:upperFluxBound="FB5N1000">
        <listOfReactants>
          <speciesReference species="M_cpp3_c__91__c__93__" stoichiometry="1" constant="true"/>
        </listOfReactants>
      </reaction>
      <reaction metaid="R_Ex_ppp9_e" id="R_Ex_ppp9_e" name="R_EX_ppp9_e" reversible="false" fast="false" fbc:lowerFluxBound="FB3N0" fbc:upperFluxBound="FB5N1000">
        <listOfReactants>
          <speciesReference species="M_ppp9_c__91__c__93__" stoichiometry="1" constant="true"/>
        </listOfReactants>
      </reaction>
      <reaction metaid="R_EX_glc__D_e" id="R_EX_glc__D_e" name="R_EX_glc__D_e" reversible="false" fast="false" fbc:lowerFluxBound="FB3N0" fbc:upperFluxBound="FB5N1000">
        <listOfReactants>
          <speciesReference species="M_glc__D_e__91__c__93__" stoichiometry="1" constant="true"/>
        </listOfReactants>
      </reaction>
      <reaction metaid="R_Growth" id="R_Growth" name="Biomass synthesis" reversible="false" fast="false" fbc:lowerFluxBound="FB3N0" fbc:upperFluxBound="FB5N1000">
        <listOfReactants>
          <speciesReference species="M_CARBOHYDRATE_c__91__c__93__" stoichiometry="0.0578" constant="true"/>
          <speciesReference species="M_DNA_c__91__c__93__" stoichiometry="0.0377" constant="true"/>
          <speciesReference species="M_LIPOMANNAN_c__91__c__93__" stoichiometry="0.0072" constant="true"/>
          <speciesReference species="M_PEPTIDOGLYCAN_c__91__c__93__" stoichiometry="0.135" constant="true"/>
          <speciesReference species="M_PHOSPHOLIPID_c__91__c__93__" stoichiometry="0.03" constant="true"/>
          <speciesReference species="M_PROTEIN_c__91__c__93__" stoichiometry="0.432" constant="true"/>
          <speciesReference species="M_RNA_c__91__c__93__" stoichiometry="0.175" constant="true"/>
          <speciesReference species="M_SMALLMOLECULES_c__91__c__93__" stoichiometry="0.0314" constant="true"/>
        </listOfReactants>
      </reaction>
      <reaction metaid="R_ASPT" id="R_ASPT" name="L-aspartase" reversible="false" fast="false" fbc:lowerFluxBound="FB3N0" fbc:upperFluxBound="FB5N1000">
        <annotation xmlns:sbml="http://www.sbml.org/sbml/level3/version1/core">
          <rdf:RDF xmlns:rdf="http://www.w3.org/1999/02/22-rdf-syntax-ns#" xmlns:dcterms="http://purl.org/dc/terms/" xmlns:vCard="http://www.w3.org/2001/vcard-rdf/3.0#" xmlns:vCard4="http://www.w3.org/2006/vcard/ns#" xmlns:bqbiol="http://biomodels.net/biology-qualifiers/" xmlns:bqmodel="http://biomodels.net/model-qualifiers/">
            <rdf:Description rdf:about="#R_ASPT">
              <bqbiol:is>
                <rdf:Bag>
                  <rdf:li rdf:resource="http://identifiers.org/ec-code/4.3.1.1"/>
                </rdf:Bag>
              </bqbiol:is>
            </rdf:Description>
          </rdf:RDF>
        </annotation>
        <listOfReactants>
          <speciesReference species="M_asp__L_c__91__c__93__" stoichiometry="1" constant="true"/>
        </listOfReactants>
        <listOfProducts>
          <speciesReference species="M_fum_c__91__c__93__" stoichiometry="1" constant="true"/>
          <speciesReference species="M_nh4_c__91__c__93__" stoichiometry="1" constant="true"/>
        </listOfProducts>
        <fbc:geneProductAssociation>
          <fbc:geneProductRef fbc:geneProduct="G_WP_002548085__46__1"/>
        </fbc:geneProductAssociation>
      </reaction>
      <reaction metaid="R_DNA" id="R_DNA" name="DNA synthesis" reversible="false" fast="false" fbc:lowerFluxBound="FB3N0" fbc:upperFluxBound="FB5N1000">
        <listOfReactants>
          <speciesReference species="M_atp_c__91__c__93__" stoichiometry="4.44" constant="true"/>
          <speciesReference species="M_datp_c__91__c__93__" stoichiometry="0.644" constant="true"/>
          <speciesReference species="M_dctp_c__91__c__93__" stoichiometry="0.974" constant="true"/>
          <speciesReference species="M_dgtp_c__91__c__93__" stoichiometry="0.971" constant="true"/>
          <speciesReference species="M_dttp_c__91__c__93__" stoichiometry="0.647" constant="true"/>
        </listOfReactants>
        <listOfProducts>
          <speciesReference species="M_DNA_c__91__c__93__" stoichiometry="1" constant="true"/>
          <speciesReference species="M_adp_c__91__c__93__" stoichiometry="4.44" constant="true"/>
          <speciesReference species="M_pi_c__91__c__93__" stoichiometry="4.44" constant="true"/>
        </listOfProducts>
      </reaction>
      <reaction metaid="R_RNA" id="R_RNA" name="RNA synthesis" reversible="false" fast="false" fbc:lowerFluxBound="FB3N0" fbc:upperFluxBound="FB5N1000">
        <listOfReactants>
          <speciesReference species="M_atp_c__91__c__93__" stoichiometry="1.93" constant="true"/>
          <speciesReference species="M_ctp_c__91__c__93__" stoichiometry="1.085" constant="true"/>
          <speciesReference species="M_gtp_c__91__c__93__" stoichiometry="0.729" constant="true"/>
          <speciesReference species="M_utp_c__91__c__93__" stoichiometry="0.64" constant="true"/>
        </listOfReactants>
        <listOfProducts>
          <speciesReference species="M_RNA_c__91__c__93__" stoichiometry="1" constant="true"/>
          <speciesReference species="M_adp_c__91__c__93__" stoichiometry="1.25" constant="true"/>
          <speciesReference species="M_pi_c__91__c__93__" stoichiometry="1.25" constant="true"/>
          <speciesReference species="M_ppi_c__91__c__93__" stoichiometry="3.135" constant="true"/>
        </listOfProducts>
      </reaction>
      <reaction metaid="R_AKGDH" id="R_AKGDH" name="2-Oxogluterate dehydrogenase" reversible="false" fast="false" fbc:lowerFluxBound="FB3N0" fbc:upperFluxBound="FB5N1000">
        <annotation xmlns:sbml="http://www.sbml.org/sbml/level3/version1/core">
          <rdf:RDF xmlns:rdf="http://www.w3.org/1999/02/22-rdf-syntax-ns#" xmlns:dcterms="http://purl.org/dc/terms/" xmlns:vCard="http://www.w3.org/2001/vcard-rdf/3.0#" xmlns:vCard4="http://www.w3.org/2006/vcard/ns#" xmlns:bqbiol="http://biomodels.net/biology-qualifiers/" xmlns:bqmodel="http://biomodels.net/model-qualifiers/">
            <rdf:Description rdf:about="#R_AKGDH">
              <bqbiol:is>
                <rdf:Bag>
                  <rdf:li rdf:resource="http://identifiers.org/ec-code/1.2.1.52"/>
                  <rdf:li rdf:resource="http://identifiers.org/ec-code/1.2.4.2"/>
                  <rdf:li rdf:resource="http://identifiers.org/ec-code/1.8.1.4"/>
                  <rdf:li rdf:resource="http://identifiers.org/ec-code/2.3.1.61"/>
                </rdf:Bag>
              </bqbiol:is>
            </rdf:Description>
          </rdf:RDF>
        </annotation>
        <listOfReactants>
          <speciesReference species="M_akg_c__91__c__93__" stoichiometry="1" constant="true"/>
          <speciesReference species="M_coa_c__91__c__93__" stoichiometry="1" constant="true"/>
          <speciesReference species="M_nad_c__91__c__93__" stoichiometry="1" constant="true"/>
        </listOfReactants>
        <listOfProducts>
          <speciesReference species="M_co2_c__91__c__93__" stoichiometry="1" constant="true"/>
          <speciesReference species="M_nadh_c__91__c__93__" stoichiometry="1" constant="true"/>
          <speciesReference species="M_succoa_c__91__c__93__" stoichiometry="1" constant="true"/>
        </listOfProducts>
        <fbc:geneProductAssociation>
          <fbc:and>
            <fbc:geneProductRef fbc:geneProduct="G_WP_002520558__46__1"/>
            <fbc:or>
              <fbc:geneProductRef fbc:geneProduct="G_WP_002520549__46__1"/>
              <fbc:geneProductRef fbc:geneProduct="G_WP_002516527__46__1"/>
            </fbc:or>
          </fbc:and>
        </fbc:geneProductAssociation>
      </reaction>
      <reaction metaid="R_POLYSAC" id="R_POLYSAC" name="polysaccharide symthesis" reversible="false" fast="false" fbc:lowerFluxBound="FB3N0" fbc:upperFluxBound="FB5N1000">
        <listOfReactants>
          <speciesReference species="M_gdpmann_c__91__c__93__" stoichiometry="0.304" constant="true"/>
          <speciesReference species="M_uacgam_c__91__c__93__" stoichiometry="0.912" constant="true"/>
          <speciesReference species="M_udpg_c__91__c__93__" stoichiometry="0.912" constant="true"/>
          <speciesReference species="M_udpgal_c__91__c__93__" stoichiometry="0.912" constant="true"/>
          <speciesReference species="M_udpmannac3naca_c__91__c__93__" stoichiometry="1.825" constant="true"/>
        </listOfReactants>
        <listOfProducts>
          <speciesReference species="M_CARBOHYDRATE_c__91__c__93__" stoichiometry="1" constant="true"/>
          <speciesReference species="M_gdp_c__91__c__93__" stoichiometry="0.304" constant="true"/>
          <speciesReference species="M_udp_c__91__c__93__" stoichiometry="4.561" constant="true"/>
        </listOfProducts>
      </reaction>
      <reaction metaid="R_LIPMAN" id="R_LIPMAN" name="Lipomannan synthesis" reversible="false" fast="false" fbc:lowerFluxBound="FB3N0" fbc:upperFluxBound="FB5N1000">
        <listOfReactants>
          <speciesReference species="M_gdpmann_c__91__c__93__" stoichiometry="6.173" constant="true"/>
        </listOfReactants>
        <listOfProducts>
          <speciesReference species="M_LIPOMANNAN_c__91__c__93__" stoichiometry="1" constant="true"/>
          <speciesReference species="M_gdp_c__91__c__93__" stoichiometry="6.173" constant="true"/>
          <speciesReference species="M_h_c__91__c__93__" stoichiometry="6.173" constant="true"/>
        </listOfProducts>
      </reaction>
      <reaction metaid="R_PEPGLY" id="R_PEPGLY" name="Peptidoglycan synthesis" reversible="false" fast="false" fbc:lowerFluxBound="FB3N0" fbc:upperFluxBound="FB5N1000">
        <listOfReactants>
          <speciesReference species="M_26dap_LL_c__91__c__93__" stoichiometry="1.071" constant="true"/>
          <speciesReference species="M_ala__L_c__91__c__93__" stoichiometry="0.877" constant="true"/>
          <speciesReference species="M_alaala_c__91__c__93__" stoichiometry="0.342" constant="true"/>
          <speciesReference species="M_atp_c__91__c__93__" stoichiometry="4.769" constant="true"/>
          <speciesReference species="M_glu__D_c__91__c__93__" stoichiometry="1.245" constant="true"/>
          <speciesReference species="M_gly_c__91__c__93__" stoichiometry="0.971" constant="true"/>
          <speciesReference species="M_uacgam_c__91__c__93__" stoichiometry="0.959" constant="true"/>
          <speciesReference species="M_uamr_c__91__c__93__" stoichiometry="1.22" constant="true"/>
        </listOfReactants>
        <listOfProducts>
          <speciesReference species="M_PEPTIDOGLYCAN_c__91__c__93__" stoichiometry="1" constant="true"/>
          <speciesReference species="M_adp_c__91__c__93__" stoichiometry="4.769" constant="true"/>
          <speciesReference species="M_ala__D_e__91__c__93__" stoichiometry="0.342" constant="true"/>
          <speciesReference species="M_pi_c__91__c__93__" stoichiometry="4.769" constant="true"/>
        </listOfProducts>
      </reaction>
      <reaction metaid="R_GAPD" id="R_GAPD" name="Glyceraldehyde-3-phosphate dehydrogenase" reversible="true" fast="false" fbc:lowerFluxBound="FB1N1000" fbc:upperFluxBound="FB5N1000">
        <annotation xmlns:sbml="http://www.sbml.org/sbml/level3/version1/core">
          <rdf:RDF xmlns:rdf="http://www.w3.org/1999/02/22-rdf-syntax-ns#" xmlns:dcterms="http://purl.org/dc/terms/" xmlns:vCard="http://www.w3.org/2001/vcard-rdf/3.0#" xmlns:vCard4="http://www.w3.org/2006/vcard/ns#" xmlns:bqbiol="http://biomodels.net/biology-qualifiers/" xmlns:bqmodel="http://biomodels.net/model-qualifiers/">
            <rdf:Description rdf:about="#R_GAPD">
              <bqbiol:is>
                <rdf:Bag>
                  <rdf:li rdf:resource="http://identifiers.org/ec-code/1.2.1.12"/>
                  <rdf:li rdf:resource="http://identifiers.org/ec-code/1.2.1.59"/>
                </rdf:Bag>
              </bqbiol:is>
            </rdf:Description>
          </rdf:RDF>
        </annotation>
        <listOfReactants>
          <speciesReference species="M_g3p_c__91__c__93__" stoichiometry="1" constant="true"/>
          <speciesReference species="M_nad_c__91__c__93__" stoichiometry="1" constant="true"/>
          <speciesReference species="M_pi_c__91__c__93__" stoichiometry="1" constant="true"/>
        </listOfReactants>
        <listOfProducts>
          <speciesReference species="M_13dpg_c__91__c__93__" stoichiometry="1" constant="true"/>
          <speciesReference species="M_h_c__91__c__93__" stoichiometry="1" constant="true"/>
          <speciesReference species="M_nadh_c__91__c__93__" stoichiometry="1" constant="true"/>
        </listOfProducts>
        <fbc:geneProductAssociation>
          <fbc:geneProductRef fbc:geneProduct="G_WP_002515621__46__1"/>
        </fbc:geneProductAssociation>
      </reaction>
      <reaction metaid="R_EX_fru_e" id="R_EX_fru_e" name="R_EX_fru_e" reversible="false" fast="false" fbc:lowerFluxBound="FB3N0" fbc:upperFluxBound="FB5N1000">
        <listOfReactants>
          <speciesReference species="M_fru_e__91__c__93__" stoichiometry="1" constant="true"/>
        </listOfReactants>
      </reaction>
      <reaction metaid="R_EX_gal_e" id="R_EX_gal_e" name="R_EX_gal_e" reversible="false" fast="false" fbc:lowerFluxBound="FB3N0" fbc:upperFluxBound="FB5N1000">
        <listOfReactants>
          <speciesReference species="M_gal_e__91__c__93__" stoichiometry="1" constant="true"/>
        </listOfReactants>
      </reaction>
      <reaction metaid="R_EX_man_e" id="R_EX_man_e" name="R_EX_man_e" reversible="false" fast="false" fbc:lowerFluxBound="FB3N0" fbc:upperFluxBound="FB5N1000">
        <listOfReactants>
          <speciesReference species="M_man_e__91__c__93__" stoichiometry="1" constant="true"/>
        </listOfReactants>
      </reaction>
      <reaction metaid="R_EX_glyc_e" id="R_EX_glyc_e" name="R_EX_glyc_e" reversible="false" fast="false" fbc:lowerFluxBound="FB3N0" fbc:upperFluxBound="FB5N1000">
        <listOfReactants>
          <speciesReference species="M_glyc_e__91__c__93__" stoichiometry="1" constant="true"/>
        </listOfReactants>
      </reaction>
      <reaction metaid="R_EX_tre_e" id="R_EX_tre_e" name="R_EX_tre_e" reversible="false" fast="false" fbc:lowerFluxBound="FB3N0" fbc:upperFluxBound="FB5N1000">
        <listOfReactants>
          <speciesReference species="M_tre_e__91__c__93__" stoichiometry="1" constant="true"/>
        </listOfReactants>
      </reaction>
      <reaction metaid="R_EX_malt_e" id="R_EX_malt_e" name="R_EX_malt_e" reversible="false" fast="false" fbc:lowerFluxBound="FB3N0" fbc:upperFluxBound="FB5N1000">
        <listOfReactants>
          <speciesReference species="M_malt_e__91__c__93__" stoichiometry="1" constant="true"/>
        </listOfReactants>
      </reaction>
      <reaction metaid="R_EX_rib__D_e" id="R_EX_rib__D_e" name="R_EX_rib__D_e" reversible="false" fast="false" fbc:lowerFluxBound="FB3N0" fbc:upperFluxBound="FB5N1000">
        <listOfReactants>
          <speciesReference species="M_rib__D_e__91__c__93__" stoichiometry="1" constant="true"/>
        </listOfReactants>
      </reaction>
      <reaction metaid="R_EX_sbt__D_e" id="R_EX_sbt__D_e" name="R_EX_sbt__D_e" reversible="false" fast="false" fbc:lowerFluxBound="FB3N0" fbc:upperFluxBound="FB5N1000">
        <listOfReactants>
          <speciesReference species="M_sbt__D_e__91__c__93__" stoichiometry="1" constant="true"/>
        </listOfReactants>
      </reaction>
      <reaction metaid="R_EX_raffin_e" id="R_EX_raffin_e" name="R_EX_raffin_e" reversible="false" fast="false" fbc:lowerFluxBound="FB3N0" fbc:upperFluxBound="FB5N1000">
        <listOfReactants>
          <speciesReference species="M_raffin_e__91__c__93__" stoichiometry="1" constant="true"/>
        </listOfReactants>
      </reaction>
      <reaction metaid="R_EX_arab__D_e" id="R_EX_arab__D_e" name="R_EX_arab__D_e" reversible="false" fast="false" fbc:lowerFluxBound="FB3N0" fbc:upperFluxBound="FB5N1000">
        <listOfReactants>
          <speciesReference species="M_arab__D_e__91__c__93__" stoichiometry="1" constant="true"/>
        </listOfReactants>
      </reaction>
      <reaction metaid="R_EX_arab__L_e" id="R_EX_arab__L_e" name="R_EX_arab__L_e" reversible="false" fast="false" fbc:lowerFluxBound="FB3N0" fbc:upperFluxBound="FB5N1000">
        <listOfReactants>
          <speciesReference species="M_arab__L_e__91__c__93__" stoichiometry="1" constant="true"/>
        </listOfReactants>
      </reaction>
      <reaction metaid="R_EX_xyl__D_e" id="R_EX_xyl__D_e" name="R_EX_xyl__D_e" reversible="false" fast="false" fbc:lowerFluxBound="FB3N0" fbc:upperFluxBound="FB5N1000">
        <listOfReactants>
          <speciesReference species="M_xyl__D_e__91__c__93__" stoichiometry="1" constant="true"/>
        </listOfReactants>
      </reaction>
      <reaction metaid="R_EX_rmn_e" id="R_EX_rmn_e" name="R_EX_rmn_e" reversible="false" fast="false" fbc:lowerFluxBound="FB3N0" fbc:upperFluxBound="FB5N1000">
        <listOfReactants>
          <speciesReference species="M_rmn_e__91__c__93__" stoichiometry="1" constant="true"/>
        </listOfReactants>
      </reaction>
      <reaction metaid="R_EX_sucr_e" id="R_EX_sucr_e" name="R_EX_sucr_e" reversible="false" fast="false" fbc:lowerFluxBound="FB3N0" fbc:upperFluxBound="FB5N1000">
        <listOfReactants>
          <speciesReference species="M_sucr_e__91__c__93__" stoichiometry="1" constant="true"/>
        </listOfReactants>
      </reaction>
      <reaction metaid="R_EX_cellb_e" id="R_EX_cellb_e" name="R_EX_cellb_e" reversible="false" fast="false" fbc:lowerFluxBound="FB3N0" fbc:upperFluxBound="FB5N1000">
        <listOfReactants>
          <speciesReference species="M_cellb_e__91__c__93__" stoichiometry="1" constant="true"/>
        </listOfReactants>
      </reaction>
      <reaction metaid="R_EX_melib_e" id="R_EX_melib_e" name="R_EX_melib_e" reversible="false" fast="false" fbc:lowerFluxBound="FB3N0" fbc:upperFluxBound="FB5N1000">
        <listOfReactants>
          <speciesReference species="M_melib_e__91__c__93__" stoichiometry="1" constant="true"/>
        </listOfReactants>
      </reaction>
      <reaction metaid="R_EX_inost_e" id="R_EX_inost_e" name="R_EX_inost_e" reversible="false" fast="false" fbc:lowerFluxBound="FB3N0" fbc:upperFluxBound="FB5N1000">
        <listOfReactants>
          <speciesReference species="M_inost_e__91__c__93__" stoichiometry="1" constant="true"/>
        </listOfReactants>
      </reaction>
      <reaction metaid="R_EX_mnl_e" id="R_EX_mnl_e" name="R_EX_mnl_e" reversible="false" fast="false" fbc:lowerFluxBound="FB3N0" fbc:upperFluxBound="FB5N1000">
        <listOfReactants>
          <speciesReference species="M_mnl_e__91__c__93__" stoichiometry="1" constant="true"/>
        </listOfReactants>
      </reaction>
      <reaction metaid="R_EX_galt_e" id="R_EX_galt_e" name="R_EX_galt_e" reversible="false" fast="false" fbc:lowerFluxBound="FB3N0" fbc:upperFluxBound="FB5N1000">
        <listOfReactants>
          <speciesReference species="M_galt_e__91__c__93__" stoichiometry="1" constant="true"/>
        </listOfReactants>
      </reaction>
      <reaction metaid="R_EX_gam_e" id="R_EX_gam_e" name="R_EX_gam_e" reversible="false" fast="false" fbc:lowerFluxBound="FB3N0" fbc:upperFluxBound="FB5N1000">
        <listOfReactants>
          <speciesReference species="M_gam_e__91__c__93__" stoichiometry="1" constant="true"/>
        </listOfReactants>
      </reaction>
      <reaction metaid="R_EX_glcn_e" id="R_EX_glcn_e" name="R_EX_glcn_e" reversible="false" fast="false" fbc:lowerFluxBound="FB3N0" fbc:upperFluxBound="FB5N1000">
        <listOfReactants>
          <speciesReference species="M_glcn_e__91__c__93__" stoichiometry="1" constant="true"/>
        </listOfReactants>
      </reaction>
      <reaction metaid="R_EX_glcur_e" id="R_EX_glcur_e" name="R_EX_glcur_e" reversible="false" fast="false" fbc:lowerFluxBound="FB3N0" fbc:upperFluxBound="FB5N1000">
        <listOfReactants>
          <speciesReference species="M_glcur_e__91__c__93__" stoichiometry="1" constant="true"/>
        </listOfReactants>
      </reaction>
      <reaction metaid="R_EX_pheme_e" id="R_EX_pheme_e" name="R_EX_pheme_e" reversible="false" fast="false" fbc:lowerFluxBound="FB3N0" fbc:upperFluxBound="FB5N1000">
        <listOfReactants>
          <speciesReference species="M_pheme_e__91__c__93__" stoichiometry="1" constant="true"/>
        </listOfReactants>
      </reaction>
      <reaction metaid="R_EX_lcts_e" id="R_EX_lcts_e" name="R_EX_lcts_e" reversible="false" fast="false" fbc:lowerFluxBound="FB3N0" fbc:upperFluxBound="FB5N1000">
        <listOfReactants>
          <speciesReference species="M_lcts_e__91__c__93__" stoichiometry="1" constant="true"/>
        </listOfReactants>
      </reaction>
      <reaction metaid="R_EX_pyr_e" id="R_EX_pyr_e" name="R_EX_pyr_e" reversible="false" fast="false" fbc:lowerFluxBound="FB3N0" fbc:upperFluxBound="FB5N1000">
        <listOfReactants>
          <speciesReference species="M_pyr_e__91__c__93__" stoichiometry="1" constant="true"/>
        </listOfReactants>
      </reaction>
      <reaction metaid="R_EX_ribflv_e" id="R_EX_ribflv_e" name="riboflavin exchange" reversible="true" fast="false" fbc:lowerFluxBound="FB1N1000" fbc:upperFluxBound="FB5N1000">
        <listOfReactants>
          <speciesReference species="M_ribflv_c__91__c__93__" stoichiometry="1" constant="true"/>
        </listOfReactants>
      </reaction>
      <reaction metaid="R_EX_ascb__L_e" id="R_EX_ascb__L_e" name="R_EX_ascb__L_e" reversible="false" fast="false" fbc:lowerFluxBound="FB3N0" fbc:upperFluxBound="FB5N1000">
        <listOfReactants>
          <speciesReference species="M_ascb__L_e__91__c__93__" stoichiometry="1" constant="true"/>
        </listOfReactants>
      </reaction>
      <reaction metaid="R_EX_chol_e" id="R_EX_chol_e" name="R_EX_chol_e" reversible="true" fast="false" fbc:lowerFluxBound="FB1N1000" fbc:upperFluxBound="FB5N1000">
        <listOfReactants>
          <speciesReference species="M_chol_e__91__c__93__" stoichiometry="1" constant="true"/>
        </listOfReactants>
      </reaction>
      <reaction metaid="R_EX_fol_e" id="R_EX_fol_e" name="R_EX_fol_e" reversible="true" fast="false" fbc:lowerFluxBound="FB1N1000" fbc:upperFluxBound="FB5N1000">
        <listOfReactants>
          <speciesReference species="M_fol_e__91__c__93__" stoichiometry="1" constant="true"/>
        </listOfReactants>
      </reaction>
      <reaction metaid="R_EX_thm_e" id="R_EX_thm_e" name="R_EX_thm_e" reversible="true" fast="false" fbc:lowerFluxBound="FB1N1000" fbc:upperFluxBound="FB5N1000">
        <listOfReactants>
          <speciesReference species="M_thm_e__91__c__93__" stoichiometry="1" constant="true"/>
        </listOfReactants>
      </reaction>
      <reaction metaid="R_EX_cbl1_e" id="R_EX_cbl1_e" name="R_EX_cbl1_e" reversible="true" fast="false" fbc:lowerFluxBound="FB1N1000" fbc:upperFluxBound="FB5N1000">
        <listOfReactants>
          <speciesReference species="M_cbl1_e__91__c__93__" stoichiometry="1" constant="true"/>
        </listOfReactants>
      </reaction>
      <reaction metaid="R_EX_cbl2_e" id="R_EX_cbl2_e" name="Cob II alamin exchange" reversible="false" fast="false" fbc:lowerFluxBound="FB3N0" fbc:upperFluxBound="FB5N1000">
        <listOfReactants>
          <speciesReference species="M_cbl2_e__91__c__93__" stoichiometry="1" constant="true"/>
        </listOfReactants>
      </reaction>
      <reaction metaid="R_GLUDxi" id="R_GLUDxi" name="Glutamate dehydrogenase NAD " reversible="true" fast="false" fbc:lowerFluxBound="FB1N1000" fbc:upperFluxBound="FB5N1000">
        <annotation xmlns:sbml="http://www.sbml.org/sbml/level3/version1/core">
          <rdf:RDF xmlns:rdf="http://www.w3.org/1999/02/22-rdf-syntax-ns#" xmlns:dcterms="http://purl.org/dc/terms/" xmlns:vCard="http://www.w3.org/2001/vcard-rdf/3.0#" xmlns:vCard4="http://www.w3.org/2006/vcard/ns#" xmlns:bqbiol="http://biomodels.net/biology-qualifiers/" xmlns:bqmodel="http://biomodels.net/model-qualifiers/">
            <rdf:Description rdf:about="#R_GLUDxi">
              <bqbiol:is>
                <rdf:Bag>
                  <rdf:li rdf:resource="http://identifiers.org/ec-code/1.4.1.2"/>
                  <rdf:li rdf:resource="http://identifiers.org/ec-code/1.4.1.3"/>
                  <rdf:li rdf:resource="http://identifiers.org/ec-code/1.4.1.4"/>
                </rdf:Bag>
              </bqbiol:is>
            </rdf:Description>
          </rdf:RDF>
        </annotation>
        <listOfReactants>
          <speciesReference species="M_glu__L_c__91__c__93__" stoichiometry="1" constant="true"/>
          <speciesReference species="M_h2o_c__91__c__93__" stoichiometry="1" constant="true"/>
          <speciesReference species="M_nad_c__91__c__93__" stoichiometry="1" constant="true"/>
        </listOfReactants>
        <listOfProducts>
          <speciesReference species="M_akg_c__91__c__93__" stoichiometry="1" constant="true"/>
          <speciesReference species="M_h_c__91__c__93__" stoichiometry="1" constant="true"/>
          <speciesReference species="M_nadh_c__91__c__93__" stoichiometry="1" constant="true"/>
          <speciesReference species="M_nh4_c__91__c__93__" stoichiometry="1" constant="true"/>
        </listOfProducts>
        <fbc:geneProductAssociation>
          <fbc:geneProductRef fbc:geneProduct="G_WP_110463923__46__1"/>
        </fbc:geneProductAssociation>
      </reaction>
      <reaction metaid="R_EX_h2o_e" id="R_EX_h2o_e" name="R_EX_h2o_e" reversible="true" fast="false" fbc:lowerFluxBound="FB1N1000" fbc:upperFluxBound="FB5N1000">
        <listOfReactants>
          <speciesReference species="M_h2o_e__91__c__93__" stoichiometry="1" constant="true"/>
        </listOfReactants>
      </reaction>
      <reaction metaid="R_EX_h_e" id="R_EX_h_e" name="R_EX_h_e" reversible="true" fast="false" fbc:lowerFluxBound="FB1N1000" fbc:upperFluxBound="FB5N1000">
        <listOfReactants>
          <speciesReference species="M_h_e__91__c__93__" stoichiometry="1" constant="true"/>
        </listOfReactants>
      </reaction>
      <reaction metaid="R_EX_leu__L_e" id="R_EX_leu__L_e" name="R_EX_leu__L_e" reversible="true" fast="false" fbc:lowerFluxBound="FB2N1" fbc:upperFluxBound="FB5N1000">
        <listOfReactants>
          <speciesReference species="M_leu__L_e__91__c__93__" stoichiometry="1" constant="true"/>
        </listOfReactants>
      </reaction>
      <reaction metaid="R_EX_ala__L_e" id="R_EX_ala__L_e" name="R_EX_ala__L_e" reversible="true" fast="false" fbc:lowerFluxBound="FB2N1" fbc:upperFluxBound="FB5N1000">
        <listOfReactants>
          <speciesReference species="M_ala__L_e__91__c__93__" stoichiometry="1" constant="true"/>
        </listOfReactants>
      </reaction>
      <reaction metaid="R_EX_cl_e" id="R_EX_cl_e" name="R_EX_cl_e" reversible="true" fast="false" fbc:lowerFluxBound="FB1N1000" fbc:upperFluxBound="FB5N1000">
        <listOfReactants>
          <speciesReference species="M_cl_e__91__c__93__" stoichiometry="1" constant="true"/>
        </listOfReactants>
      </reaction>
      <reaction metaid="R_EX_pi_e" id="R_EX_pi_e" name="R_EX_pi_e" reversible="true" fast="false" fbc:lowerFluxBound="FB1N1000" fbc:upperFluxBound="FB5N1000">
        <listOfReactants>
          <speciesReference species="M_pi_e__91__c__93__" stoichiometry="1" constant="true"/>
        </listOfReactants>
      </reaction>
      <reaction metaid="R_EX_nh4_e" id="R_EX_nh4_e" name="R_EX_nh4_e" reversible="true" fast="false" fbc:lowerFluxBound="FB1N1000" fbc:upperFluxBound="FB5N1000">
        <listOfReactants>
          <speciesReference species="M_nh4_e__91__c__93__" stoichiometry="1" constant="true"/>
        </listOfReactants>
      </reaction>
      <reaction metaid="R_EX_asn__L_e" id="R_EX_asn__L_e" name="R_EX_asn__L_e" reversible="true" fast="false" fbc:lowerFluxBound="FB2N1" fbc:upperFluxBound="FB5N1000">
        <listOfReactants>
          <speciesReference species="M_asn__L_e__91__c__93__" stoichiometry="1" constant="true"/>
        </listOfReactants>
      </reaction>
      <reaction metaid="R_EX_ala__D_e" id="R_EX_ala__D_e" name="R_EX_ala__D_e" reversible="false" fast="false" fbc:lowerFluxBound="FB3N0" fbc:upperFluxBound="FB5N1000">
        <listOfReactants>
          <speciesReference species="M_ala__D_e__91__c__93__" stoichiometry="1" constant="true"/>
        </listOfReactants>
      </reaction>
      <reaction metaid="R_EX_gln__L_e" id="R_EX_gln__L_e" name="R_EX_gln__L_e" reversible="true" fast="false" fbc:lowerFluxBound="FB2N1" fbc:upperFluxBound="FB5N1000">
        <listOfReactants>
          <speciesReference species="M_gln__L_e__91__c__93__" stoichiometry="1" constant="true"/>
        </listOfReactants>
      </reaction>
      <reaction metaid="R_EX_gly_e" id="R_EX_gly_e" name="R_EX_gly_e" reversible="true" fast="false" fbc:lowerFluxBound="FB2N1" fbc:upperFluxBound="FB5N1000">
        <listOfReactants>
          <speciesReference species="M_gly_e__91__c__93__" stoichiometry="1" constant="true"/>
        </listOfReactants>
      </reaction>
      <reaction metaid="R_EX_ser__L_e" id="R_EX_ser__L_e" name="R_EX_ser__L_e" reversible="true" fast="false" fbc:lowerFluxBound="FB2N1" fbc:upperFluxBound="FB5N1000">
        <listOfReactants>
          <speciesReference species="M_ser__L_e__91__c__93__" stoichiometry="1" constant="true"/>
        </listOfReactants>
      </reaction>
      <reaction metaid="R_EX_thr__L_e" id="R_EX_thr__L_e" name="R_EX_thr__L_e" reversible="true" fast="false" fbc:lowerFluxBound="FB2N1" fbc:upperFluxBound="FB5N1000">
        <listOfReactants>
          <speciesReference species="M_thr__L_e__91__c__93__" stoichiometry="1" constant="true"/>
        </listOfReactants>
      </reaction>
      <reaction metaid="R_EX_arg__L_e" id="R_EX_arg__L_e" name="R_EX_arg__L_e" reversible="true" fast="false" fbc:lowerFluxBound="FB2N1" fbc:upperFluxBound="FB5N1000">
        <listOfReactants>
          <speciesReference species="M_arg__L_e__91__c__93__" stoichiometry="1" constant="true"/>
        </listOfReactants>
      </reaction>
      <reaction metaid="R_EX_fe3_e" id="R_EX_fe3_e" name="R_EX_fe3_e" reversible="true" fast="false" fbc:lowerFluxBound="FB1N1000" fbc:upperFluxBound="FB5N1000">
        <listOfReactants>
          <speciesReference species="M_fe3_e__91__c__93__" stoichiometry="1" constant="true"/>
        </listOfReactants>
      </reaction>
      <reaction metaid="R_EX_lys__L_e" id="R_EX_lys__L_e" name="R_EX_lys__L_e" reversible="true" fast="false" fbc:lowerFluxBound="FB2N1" fbc:upperFluxBound="FB5N1000">
        <listOfReactants>
          <speciesReference species="M_lys__L_e__91__c__93__" stoichiometry="1" constant="true"/>
        </listOfReactants>
      </reaction>
      <reaction metaid="R_EX_orn_e" id="R_EX_orn_e" name="R_EX_orn_e" reversible="false" fast="false" fbc:lowerFluxBound="FB3N0" fbc:upperFluxBound="FB5N1000">
        <listOfReactants>
          <speciesReference species="M_orn_e__91__c__93__" stoichiometry="1" constant="true"/>
        </listOfReactants>
      </reaction>
      <reaction metaid="R_EX_phe__L_e" id="R_EX_phe__L_e" name="R_EX_phe__L_e" reversible="true" fast="false" fbc:lowerFluxBound="FB2N1" fbc:upperFluxBound="FB5N1000">
        <listOfReactants>
          <speciesReference species="M_phe__L_e__91__c__93__" stoichiometry="1" constant="true"/>
        </listOfReactants>
      </reaction>
      <reaction metaid="R_EX_k_e" id="R_EX_k_e" name="R_EX_k_e" reversible="true" fast="false" fbc:lowerFluxBound="FB1N1000" fbc:upperFluxBound="FB5N1000">
        <listOfReactants>
          <speciesReference species="M_k_e__91__c__93__" stoichiometry="1" constant="true"/>
        </listOfReactants>
      </reaction>
      <reaction metaid="R_EX_pro__L_e" id="R_EX_pro__L_e" name="R_EX_pro__L_e" reversible="true" fast="false" fbc:lowerFluxBound="FB2N1" fbc:upperFluxBound="FB5N1000">
        <listOfReactants>
          <speciesReference species="M_pro__L_e__91__c__93__" stoichiometry="1" constant="true"/>
        </listOfReactants>
      </reaction>
      <reaction metaid="R_EX_ala_B_e" id="R_EX_ala_B_e" name="R_EX_ala_B_e" reversible="false" fast="false" fbc:lowerFluxBound="FB3N0" fbc:upperFluxBound="FB5N1000">
        <listOfReactants>
          <speciesReference species="M_ala_B_e__91__c__93__" stoichiometry="1" constant="true"/>
        </listOfReactants>
      </reaction>
      <reaction metaid="R_EX_ca2_e" id="R_EX_ca2_e" name="R_EX_ca2_e" reversible="true" fast="false" fbc:lowerFluxBound="FB1N1000" fbc:upperFluxBound="FB5N1000">
        <annotation xmlns:sbml="http://www.sbml.org/sbml/level3/version1/core">
          <rdf:RDF xmlns:rdf="http://www.w3.org/1999/02/22-rdf-syntax-ns#" xmlns:dcterms="http://purl.org/dc/terms/" xmlns:vCard="http://www.w3.org/2001/vcard-rdf/3.0#" xmlns:vCard4="http://www.w3.org/2006/vcard/ns#" xmlns:bqbiol="http://biomodels.net/biology-qualifiers/" xmlns:bqmodel="http://biomodels.net/model-qualifiers/">
            <rdf:Description rdf:about="#R_EX_ca2_e">
              <bqbiol:is>
                <rdf:Bag>
                  <rdf:li rdf:resource="http://identifiers.org/ec-code/3.6.3.8"/>
                </rdf:Bag>
              </bqbiol:is>
            </rdf:Description>
          </rdf:RDF>
        </annotation>
        <listOfReactants>
          <speciesReference species="M_ca2_e__91__c__93__" stoichiometry="1" constant="true"/>
        </listOfReactants>
      </reaction>
      <reaction metaid="R_EX_mg2_e" id="R_EX_mg2_e" name="R_EX_mg2_e" reversible="true" fast="false" fbc:lowerFluxBound="FB1N1000" fbc:upperFluxBound="FB5N1000">
        <listOfReactants>
          <speciesReference species="M_mg2_e__91__c__93__" stoichiometry="1" constant="true"/>
        </listOfReactants>
      </reaction>
      <reaction metaid="R_EX_mn2_e" id="R_EX_mn2_e" name="R_EX_mn2_e" reversible="true" fast="false" fbc:lowerFluxBound="FB1N1000" fbc:upperFluxBound="FB5N1000">
        <listOfReactants>
          <speciesReference species="M_mn2_e__91__c__93__" stoichiometry="1" constant="true"/>
        </listOfReactants>
      </reaction>
      <reaction metaid="R_EX_cobalt2_e" id="R_EX_cobalt2_e" name="R_EX_cobalt2_e" reversible="true" fast="false" fbc:lowerFluxBound="FB1N1000" fbc:upperFluxBound="FB5N1000">
        <listOfReactants>
          <speciesReference species="M_cobalt2_e__91__c__93__" stoichiometry="1" constant="true"/>
        </listOfReactants>
      </reaction>
      <reaction metaid="R_EX_zn2_e" id="R_EX_zn2_e" name="R_EX_zn2_e" reversible="true" fast="false" fbc:lowerFluxBound="FB1N1000" fbc:upperFluxBound="FB5N1000">
        <listOfReactants>
          <speciesReference species="M_zn2_e__91__c__93__" stoichiometry="1" constant="true"/>
        </listOfReactants>
      </reaction>
      <reaction metaid="R_EX_csn_e" id="R_EX_csn_e" name="R_EX_csn_e" reversible="true" fast="false" fbc:lowerFluxBound="FB1N1000" fbc:upperFluxBound="FB5N1000">
        <listOfReactants>
          <speciesReference species="M_csn_e__91__c__93__" stoichiometry="1" constant="true"/>
        </listOfReactants>
      </reaction>
      <reaction metaid="R_EX_cu2_e" id="R_EX_cu2_e" name="R_EX_cu2_e" reversible="true" fast="false" fbc:lowerFluxBound="FB1N1000" fbc:upperFluxBound="FB5N1000">
        <listOfReactants>
          <speciesReference species="M_cu2_e__91__c__93__" stoichiometry="1" constant="true"/>
        </listOfReactants>
      </reaction>
      <reaction metaid="R_COBNAD" id="R_COBNAD" name="Cobyrinate amidation" reversible="false" fast="false" fbc:lowerFluxBound="FB3N0" fbc:upperFluxBound="FB5N1000">
        <listOfReactants>
          <speciesReference species="M_atp_c__91__c__93__" stoichiometry="2" constant="true"/>
          <speciesReference species="M_cobya_c__91__c__93__" stoichiometry="1" constant="true"/>
          <speciesReference species="M_gln__L_c__91__c__93__" stoichiometry="2" constant="true"/>
          <speciesReference species="M_h2o_c__91__c__93__" stoichiometry="2" constant="true"/>
        </listOfReactants>
        <listOfProducts>
          <speciesReference species="M_adp_c__91__c__93__" stoichiometry="2" constant="true"/>
          <speciesReference species="M_co2dam_c__91__c__93__" stoichiometry="1" constant="true"/>
          <speciesReference species="M_glu__L_c__91__c__93__" stoichiometry="2" constant="true"/>
          <speciesReference species="M_h_c__91__c__93__" stoichiometry="2" constant="true"/>
          <speciesReference species="M_pi_c__91__c__93__" stoichiometry="2" constant="true"/>
        </listOfProducts>
        <fbc:geneProductAssociation>
          <fbc:geneProductRef fbc:geneProduct="G_WP_002548204__46__1"/>
        </fbc:geneProductAssociation>
      </reaction>
      <reaction metaid="R_EX_ser__D_e" id="R_EX_ser__D_e" name="R_EX_ser__D_e" reversible="false" fast="false" fbc:lowerFluxBound="FB3N0" fbc:upperFluxBound="FB5N1000">
        <listOfReactants>
          <speciesReference species="M_ser__D_e__91__c__93__" stoichiometry="1" constant="true"/>
        </listOfReactants>
      </reaction>
      <reaction metaid="R_EX_fe2_e" id="R_EX_fe2_e" name="R_EX_fe2_e" reversible="true" fast="false" fbc:lowerFluxBound="FB1N1000" fbc:upperFluxBound="FB5N1000">
        <listOfReactants>
          <speciesReference species="M_fe2_e__91__c__93__" stoichiometry="1" constant="true"/>
        </listOfReactants>
      </reaction>
      <reaction metaid="R_EX_his__L_e" id="R_EX_his__L_e" name="R_EX_his__L_e" reversible="true" fast="false" fbc:lowerFluxBound="FB2N1" fbc:upperFluxBound="FB5N1000">
        <listOfReactants>
          <speciesReference species="M_his__L_e__91__c__93__" stoichiometry="1" constant="true"/>
        </listOfReactants>
      </reaction>
      <reaction metaid="R_EX_taur_e" id="R_EX_taur_e" name="R_EX_taur_e" reversible="false" fast="false" fbc:lowerFluxBound="FB3N0" fbc:upperFluxBound="FB5N1000">
        <listOfReactants>
          <speciesReference species="M_taur_e__91__c__93__" stoichiometry="1" constant="true"/>
        </listOfReactants>
      </reaction>
      <reaction metaid="R_EX_ile__L_e" id="R_EX_ile__L_e" name="R_EX_ile__L_e" reversible="true" fast="false" fbc:lowerFluxBound="FB2N1" fbc:upperFluxBound="FB5N1000">
        <listOfReactants>
          <speciesReference species="M_ile__L_e__91__c__93__" stoichiometry="1" constant="true"/>
        </listOfReactants>
      </reaction>
      <reaction metaid="R_EX_met__L_e" id="R_EX_met__L_e" name="R_EX_met__L_e" reversible="true" fast="false" fbc:lowerFluxBound="FB2N1" fbc:upperFluxBound="FB5N1000">
        <listOfReactants>
          <speciesReference species="M_met__L_e__91__c__93__" stoichiometry="1" constant="true"/>
        </listOfReactants>
      </reaction>
      <reaction metaid="R_EX_nmn_e" id="R_EX_nmn_e" name="R_EX_nmn_e" reversible="false" fast="false" fbc:lowerFluxBound="FB3N0" fbc:upperFluxBound="FB5N1000">
        <listOfReactants>
          <speciesReference species="M_nmn_e__91__c__93__" stoichiometry="1" constant="true"/>
        </listOfReactants>
      </reaction>
      <reaction metaid="R_EX_so4_e" id="R_EX_so4_e" name="R_EX_so4_e" reversible="true" fast="false" fbc:lowerFluxBound="FB1N1000" fbc:upperFluxBound="FB5N1000">
        <listOfReactants>
          <speciesReference species="M_so4_e__91__c__93__" stoichiometry="1" constant="true"/>
        </listOfReactants>
      </reaction>
      <reaction metaid="R_EX_trp__L_e" id="R_EX_trp__L_e" name="R_EX_trp__L_e" reversible="true" fast="false" fbc:lowerFluxBound="FB2N1" fbc:upperFluxBound="FB5N1000">
        <listOfReactants>
          <speciesReference species="M_trp__L_e__91__c__93__" stoichiometry="1" constant="true"/>
        </listOfReactants>
      </reaction>
      <reaction metaid="R_EX_tyr__L_e" id="R_EX_tyr__L_e" name="R_EX_tyr__L_e" reversible="true" fast="false" fbc:lowerFluxBound="FB2N1" fbc:upperFluxBound="FB5N1000">
        <listOfReactants>
          <speciesReference species="M_tyr__L_e__91__c__93__" stoichiometry="1" constant="true"/>
        </listOfReactants>
      </reaction>
      <reaction metaid="R_EX_val__L_e" id="R_EX_val__L_e" name="R_EX_val__L_e" reversible="true" fast="false" fbc:lowerFluxBound="FB2N1" fbc:upperFluxBound="FB5N1000">
        <listOfReactants>
          <speciesReference species="M_val__L_e__91__c__93__" stoichiometry="1" constant="true"/>
        </listOfReactants>
      </reaction>
      <reaction metaid="R_EX_so3_e" id="R_EX_so3_e" name="R_EX_so3_e" reversible="true" fast="false" fbc:lowerFluxBound="FB1N1000" fbc:upperFluxBound="FB5N1000">
        <listOfReactants>
          <speciesReference species="M_so3_e__91__c__93__" stoichiometry="1" constant="true"/>
        </listOfReactants>
      </reaction>
      <reaction metaid="R_EX_ura_e" id="R_EX_ura_e" name="R_EX_ura_e" reversible="true" fast="false" fbc:lowerFluxBound="FB1N1000" fbc:upperFluxBound="FB5N1000">
        <listOfReactants>
          <speciesReference species="M_ura_e__91__c__93__" stoichiometry="1" constant="true"/>
        </listOfReactants>
      </reaction>
      <reaction metaid="R_EX_2fe2s_e" id="R_EX_2fe2s_e" name="R_EX_2fe2s_e" reversible="true" fast="false" fbc:lowerFluxBound="FB1N1000" fbc:upperFluxBound="FB5N1000">
        <listOfReactants>
          <speciesReference species="M_2fe2s_e__91__c__93__" stoichiometry="1" constant="true"/>
        </listOfReactants>
      </reaction>
      <reaction metaid="R_EX_4fe4s_e" id="R_EX_4fe4s_e" name="R_EX_4fe4s_e" reversible="true" fast="false" fbc:lowerFluxBound="FB1N1000" fbc:upperFluxBound="FB5N1000">
        <listOfReactants>
          <speciesReference species="M_4fe4s_e__91__c__93__" stoichiometry="1" constant="true"/>
        </listOfReactants>
      </reaction>
      <reaction metaid="R_EX_acgal_e" id="R_EX_acgal_e" name="R_EX_acgal_e" reversible="false" fast="false" fbc:lowerFluxBound="FB3N0" fbc:upperFluxBound="FB5N1000">
        <listOfReactants>
          <speciesReference species="M_acgal_e__91__c__93__" stoichiometry="1" constant="true"/>
        </listOfReactants>
      </reaction>
      <reaction metaid="R_EX_gpc_e" id="R_EX_gpc_e" name="R_EX_gpc_e" reversible="false" fast="false" fbc:lowerFluxBound="FB3N0" fbc:upperFluxBound="FB5N1000">
        <listOfReactants>
          <speciesReference species="M_gpc_CA_e__91__c__93__" stoichiometry="1" constant="true"/>
        </listOfReactants>
      </reaction>
      <reaction metaid="R_EX_na1_e" id="R_EX_na1_e" name="R_EX_na1_e" reversible="true" fast="false" fbc:lowerFluxBound="FB1N1000" fbc:upperFluxBound="FB5N1000">
        <listOfReactants>
          <speciesReference species="M_na1_e__91__c__93__" stoichiometry="1" constant="true"/>
        </listOfReactants>
      </reaction>
      <reaction metaid="R_EX_aacp_e" id="R_EX_aacp_e" name="R_EX_aacp_e" reversible="true" fast="false" fbc:lowerFluxBound="FB1N1000" fbc:upperFluxBound="FB5N1000">
        <listOfReactants>
          <speciesReference species="M_apoACP_e__91__c__93__" stoichiometry="1" constant="true"/>
        </listOfReactants>
      </reaction>
      <reaction metaid="R_EX_fe3dcit_e" id="R_EX_fe3dcit_e" name="Fe(III)dicitrate exchange" reversible="false" fast="false" fbc:lowerFluxBound="FB3N0" fbc:upperFluxBound="FB5N1000">
        <listOfReactants>
          <speciesReference species="M_fe3dcit_e__91__c__93__" stoichiometry="1" constant="true"/>
        </listOfReactants>
      </reaction>
      <reaction metaid="R_EX_mal__L_e" id="R_EX_mal__L_e" name="L-Malate exchange" reversible="false" fast="false" fbc:lowerFluxBound="FB3N0" fbc:upperFluxBound="FB5N1000">
        <listOfReactants>
          <speciesReference species="M_mal__L_e__91__c__93__" stoichiometry="1" constant="true"/>
        </listOfReactants>
      </reaction>
      <reaction metaid="R_EX_succ_e" id="R_EX_succ_e" name="Succinate exchange" reversible="false" fast="false" fbc:lowerFluxBound="FB3N0" fbc:upperFluxBound="FB5N1000">
        <listOfReactants>
          <speciesReference species="M_succ_e__91__c__93__" stoichiometry="1" constant="true"/>
        </listOfReactants>
      </reaction>
      <reaction metaid="R_EX_glyclt_e" id="R_EX_glyclt_e" name="R_EX_glyclt_e" reversible="false" fast="false" fbc:lowerFluxBound="FB3N0" fbc:upperFluxBound="FB5N1000">
        <listOfReactants>
          <speciesReference species="M_glyclt_e__91__c__93__" stoichiometry="1" constant="true"/>
        </listOfReactants>
      </reaction>
      <reaction metaid="R_EX_indole_e" id="R_EX_indole_e" name="indole demand" reversible="false" fast="false" fbc:lowerFluxBound="FB3N0" fbc:upperFluxBound="FB5N1000">
        <listOfReactants>
          <speciesReference species="M_indole_e__91__c__93__" stoichiometry="1" constant="true"/>
        </listOfReactants>
      </reaction>
      <reaction metaid="R_4HTHRS" id="R_4HTHRS" name="4-Hydroxy-L-threonine synthase" reversible="false" fast="false" fbc:lowerFluxBound="FB3N0" fbc:upperFluxBound="FB5N1000">
        <notes>
          <body xmlns="http://www.w3.org/1999/xhtml">
            <p>ECNumbers:4.2.3;4.2.3.1</p>
          </body>
        </notes>
        <annotation xmlns:sbml="http://www.sbml.org/sbml/level3/version1/core">
          <rdf:RDF xmlns:rdf="http://www.w3.org/1999/02/22-rdf-syntax-ns#" xmlns:dcterms="http://purl.org/dc/terms/" xmlns:vCard="http://www.w3.org/2001/vcard-rdf/3.0#" xmlns:vCard4="http://www.w3.org/2006/vcard/ns#" xmlns:bqbiol="http://biomodels.net/biology-qualifiers/" xmlns:bqmodel="http://biomodels.net/model-qualifiers/">
            <rdf:Description rdf:about="#R_4HTHRS">
              <bqbiol:is>
                <rdf:Bag>
                  <rdf:li rdf:resource="http://identifiers.org/ec-code/4.2.3.1"/>
                </rdf:Bag>
              </bqbiol:is>
            </rdf:Description>
          </rdf:RDF>
        </annotation>
        <listOfReactants>
          <speciesReference species="M_h2o_c__91__c__93__" stoichiometry="1" constant="true"/>
          <speciesReference species="M_phthr_c__91__c__93__" stoichiometry="1" constant="true"/>
        </listOfReactants>
        <listOfProducts>
          <speciesReference species="M_4hthr_c__91__c__93__" stoichiometry="1" constant="true"/>
          <speciesReference species="M_pi_c__91__c__93__" stoichiometry="1" constant="true"/>
        </listOfProducts>
        <fbc:geneProductAssociation>
          <fbc:geneProductRef fbc:geneProduct="G_WP_002518907__46__1"/>
        </fbc:geneProductAssociation>
      </reaction>
      <reaction metaid="R_5DOAN" id="R_5DOAN" name="5&apos;-deoxyadenosine nuclosidase" reversible="false" fast="false" fbc:lowerFluxBound="FB3N0" fbc:upperFluxBound="FB5N1000">
        <listOfReactants>
          <speciesReference species="M_dad_5_c__91__c__93__" stoichiometry="1" constant="true"/>
          <speciesReference species="M_h2o_c__91__c__93__" stoichiometry="1" constant="true"/>
        </listOfReactants>
        <listOfProducts>
          <speciesReference species="M_5drib_c__91__c__93__" stoichiometry="1" constant="true"/>
          <speciesReference species="M_ade_c__91__c__93__" stoichiometry="1" constant="true"/>
        </listOfProducts>
        <fbc:geneProductAssociation>
          <fbc:geneProductRef fbc:geneProduct="G_WP_002518978__46__1"/>
        </fbc:geneProductAssociation>
      </reaction>
      <reaction metaid="R_AACPS1" id="R_AACPS1" name="Acyl-[acyl-carrier-protein] synthetase (n-C14:0)" reversible="false" fast="false" fbc:lowerFluxBound="FB3N0" fbc:upperFluxBound="FB5N1000">
        <annotation xmlns:sbml="http://www.sbml.org/sbml/level3/version1/core">
          <rdf:RDF xmlns:rdf="http://www.w3.org/1999/02/22-rdf-syntax-ns#" xmlns:dcterms="http://purl.org/dc/terms/" xmlns:vCard="http://www.w3.org/2001/vcard-rdf/3.0#" xmlns:vCard4="http://www.w3.org/2006/vcard/ns#" xmlns:bqbiol="http://biomodels.net/biology-qualifiers/" xmlns:bqmodel="http://biomodels.net/model-qualifiers/">
            <rdf:Description rdf:about="#R_AACPS1">
              <bqbiol:is>
                <rdf:Bag>
                  <rdf:li rdf:resource="http://identifiers.org/ec-code/6.2.1.20"/>
                </rdf:Bag>
              </bqbiol:is>
            </rdf:Description>
          </rdf:RDF>
        </annotation>
        <listOfReactants>
          <speciesReference species="M_ACP_c__91__c__93__" stoichiometry="1" constant="true"/>
          <speciesReference species="M_atp_c__91__c__93__" stoichiometry="1" constant="true"/>
          <speciesReference species="M_ttdca_c__91__c__93__" stoichiometry="1" constant="true"/>
        </listOfReactants>
        <listOfProducts>
          <speciesReference species="M_amp_c__91__c__93__" stoichiometry="1" constant="true"/>
          <speciesReference species="M_myrsACP_c__91__c__93__" stoichiometry="1" constant="true"/>
          <speciesReference species="M_ppi_c__91__c__93__" stoichiometry="1" constant="true"/>
        </listOfProducts>
        <fbc:geneProductAssociation>
          <fbc:or>
            <fbc:geneProductRef fbc:geneProduct="G_WP_002515593__46__1"/>
            <fbc:geneProductRef fbc:geneProduct="G_WP_002516470__46__1"/>
          </fbc:or>
        </fbc:geneProductAssociation>
      </reaction>
      <reaction metaid="R_AACPS2" id="R_AACPS2" name="Acyl-[acyl-carrier-protein] synthetase (n-C14:1)" reversible="false" fast="false" fbc:lowerFluxBound="FB3N0" fbc:upperFluxBound="FB5N1000">
        <annotation xmlns:sbml="http://www.sbml.org/sbml/level3/version1/core">
          <rdf:RDF xmlns:rdf="http://www.w3.org/1999/02/22-rdf-syntax-ns#" xmlns:dcterms="http://purl.org/dc/terms/" xmlns:vCard="http://www.w3.org/2001/vcard-rdf/3.0#" xmlns:vCard4="http://www.w3.org/2006/vcard/ns#" xmlns:bqbiol="http://biomodels.net/biology-qualifiers/" xmlns:bqmodel="http://biomodels.net/model-qualifiers/">
            <rdf:Description rdf:about="#R_AACPS2">
              <bqbiol:is>
                <rdf:Bag>
                  <rdf:li rdf:resource="http://identifiers.org/ec-code/6.2.1.20"/>
                </rdf:Bag>
              </bqbiol:is>
            </rdf:Description>
          </rdf:RDF>
        </annotation>
        <listOfReactants>
          <speciesReference species="M_ACP_c__91__c__93__" stoichiometry="1" constant="true"/>
          <speciesReference species="M_atp_c__91__c__93__" stoichiometry="1" constant="true"/>
          <speciesReference species="M_ttdcea_c__91__c__93__" stoichiometry="1" constant="true"/>
        </listOfReactants>
        <listOfProducts>
          <speciesReference species="M_amp_c__91__c__93__" stoichiometry="1" constant="true"/>
          <speciesReference species="M_ppi_c__91__c__93__" stoichiometry="1" constant="true"/>
          <speciesReference species="M_tdeACP_c__91__c__93__" stoichiometry="1" constant="true"/>
        </listOfProducts>
        <fbc:geneProductAssociation>
          <fbc:or>
            <fbc:geneProductRef fbc:geneProduct="G_WP_002515593__46__1"/>
            <fbc:geneProductRef fbc:geneProduct="G_WP_002516470__46__1"/>
          </fbc:or>
        </fbc:geneProductAssociation>
      </reaction>
      <reaction metaid="R_AACPS3" id="R_AACPS3" name="Acyl-[acyl-carrier-protein] synthetase (n-C16:0)" reversible="false" fast="false" fbc:lowerFluxBound="FB3N0" fbc:upperFluxBound="FB5N1000">
        <annotation xmlns:sbml="http://www.sbml.org/sbml/level3/version1/core">
          <rdf:RDF xmlns:rdf="http://www.w3.org/1999/02/22-rdf-syntax-ns#" xmlns:dcterms="http://purl.org/dc/terms/" xmlns:vCard="http://www.w3.org/2001/vcard-rdf/3.0#" xmlns:vCard4="http://www.w3.org/2006/vcard/ns#" xmlns:bqbiol="http://biomodels.net/biology-qualifiers/" xmlns:bqmodel="http://biomodels.net/model-qualifiers/">
            <rdf:Description rdf:about="#R_AACPS3">
              <bqbiol:is>
                <rdf:Bag>
                  <rdf:li rdf:resource="http://identifiers.org/ec-code/6.2.1.20"/>
                </rdf:Bag>
              </bqbiol:is>
            </rdf:Description>
          </rdf:RDF>
        </annotation>
        <listOfReactants>
          <speciesReference species="M_ACP_c__91__c__93__" stoichiometry="1" constant="true"/>
          <speciesReference species="M_atp_c__91__c__93__" stoichiometry="1" constant="true"/>
          <speciesReference species="M_hdca_c__91__c__93__" stoichiometry="1" constant="true"/>
        </listOfReactants>
        <listOfProducts>
          <speciesReference species="M_amp_c__91__c__93__" stoichiometry="1" constant="true"/>
          <speciesReference species="M_palmACP_c__91__c__93__" stoichiometry="1" constant="true"/>
          <speciesReference species="M_ppi_c__91__c__93__" stoichiometry="1" constant="true"/>
        </listOfProducts>
        <fbc:geneProductAssociation>
          <fbc:or>
            <fbc:geneProductRef fbc:geneProduct="G_WP_002515593__46__1"/>
            <fbc:geneProductRef fbc:geneProduct="G_WP_002516470__46__1"/>
          </fbc:or>
        </fbc:geneProductAssociation>
      </reaction>
      <reaction metaid="R_AACPS4" id="R_AACPS4" name="Acyl-[acyl-carrier-protein] synthetase (n-C16:1)" reversible="false" fast="false" fbc:lowerFluxBound="FB3N0" fbc:upperFluxBound="FB5N1000">
        <listOfReactants>
          <speciesReference species="M_ACP_c__91__c__93__" stoichiometry="1" constant="true"/>
          <speciesReference species="M_atp_c__91__c__93__" stoichiometry="1" constant="true"/>
          <speciesReference species="M_hdcea_c__91__c__93__" stoichiometry="1" constant="true"/>
        </listOfReactants>
        <listOfProducts>
          <speciesReference species="M_amp_c__91__c__93__" stoichiometry="1" constant="true"/>
          <speciesReference species="M_hdeACP_c__91__c__93__" stoichiometry="1" constant="true"/>
          <speciesReference species="M_ppi_c__91__c__93__" stoichiometry="1" constant="true"/>
        </listOfProducts>
        <fbc:geneProductAssociation>
          <fbc:or>
            <fbc:geneProductRef fbc:geneProduct="G_WP_002515593__46__1"/>
            <fbc:geneProductRef fbc:geneProduct="G_WP_002516470__46__1"/>
          </fbc:or>
        </fbc:geneProductAssociation>
      </reaction>
      <reaction metaid="R_AACPS5" id="R_AACPS5" name="Acyl-[acyl-carrier-protein] synthetase (n-C18:1)" reversible="false" fast="false" fbc:lowerFluxBound="FB3N0" fbc:upperFluxBound="FB5N1000">
        <listOfReactants>
          <speciesReference species="M_ACP_c__91__c__93__" stoichiometry="1" constant="true"/>
          <speciesReference species="M_atp_c__91__c__93__" stoichiometry="1" constant="true"/>
          <speciesReference species="M_ocdcea_c__91__c__93__" stoichiometry="1" constant="true"/>
        </listOfReactants>
        <listOfProducts>
          <speciesReference species="M_amp_c__91__c__93__" stoichiometry="1" constant="true"/>
          <speciesReference species="M_octeACP_c__91__c__93__" stoichiometry="1" constant="true"/>
          <speciesReference species="M_ppi_c__91__c__93__" stoichiometry="1" constant="true"/>
        </listOfProducts>
        <fbc:geneProductAssociation>
          <fbc:or>
            <fbc:geneProductRef fbc:geneProduct="G_WP_002515593__46__1"/>
            <fbc:geneProductRef fbc:geneProduct="G_WP_002516470__46__1"/>
          </fbc:or>
        </fbc:geneProductAssociation>
      </reaction>
      <reaction metaid="R_AACPS6" id="R_AACPS6" name="Acyl-[acyl-carrier-protein] synthetase (n-C18:0)" reversible="false" fast="false" fbc:lowerFluxBound="FB3N0" fbc:upperFluxBound="FB5N1000">
        <annotation xmlns:sbml="http://www.sbml.org/sbml/level3/version1/core">
          <rdf:RDF xmlns:rdf="http://www.w3.org/1999/02/22-rdf-syntax-ns#" xmlns:dcterms="http://purl.org/dc/terms/" xmlns:vCard="http://www.w3.org/2001/vcard-rdf/3.0#" xmlns:vCard4="http://www.w3.org/2006/vcard/ns#" xmlns:bqbiol="http://biomodels.net/biology-qualifiers/" xmlns:bqmodel="http://biomodels.net/model-qualifiers/">
            <rdf:Description rdf:about="#R_AACPS6">
              <bqbiol:is>
                <rdf:Bag>
                  <rdf:li rdf:resource="http://identifiers.org/ec-code/6.2.1.20"/>
                </rdf:Bag>
              </bqbiol:is>
            </rdf:Description>
          </rdf:RDF>
        </annotation>
        <listOfReactants>
          <speciesReference species="M_ACP_c__91__c__93__" stoichiometry="1" constant="true"/>
          <speciesReference species="M_atp_c__91__c__93__" stoichiometry="1" constant="true"/>
          <speciesReference species="M_ocdca_c__91__c__93__" stoichiometry="1" constant="true"/>
        </listOfReactants>
        <listOfProducts>
          <speciesReference species="M_amp_c__91__c__93__" stoichiometry="1" constant="true"/>
          <speciesReference species="M_ocdcaACP_c__91__c__93__" stoichiometry="1" constant="true"/>
          <speciesReference species="M_ppi_c__91__c__93__" stoichiometry="1" constant="true"/>
        </listOfProducts>
        <fbc:geneProductAssociation>
          <fbc:or>
            <fbc:geneProductRef fbc:geneProduct="G_WP_002515593__46__1"/>
            <fbc:geneProductRef fbc:geneProduct="G_WP_002516470__46__1"/>
          </fbc:or>
        </fbc:geneProductAssociation>
      </reaction>
      <reaction metaid="R_AACPS7" id="R_AACPS7" name="Acyl-[acyl-carrier-protein] synthetase (n-C12:0)" reversible="false" fast="false" fbc:lowerFluxBound="FB3N0" fbc:upperFluxBound="FB5N1000">
        <notes>
          <body xmlns="http://www.w3.org/1999/xhtml">
            <p>ECNumbers:6.2.1.l</p>
          </body>
        </notes>
        <listOfReactants>
          <speciesReference species="M_ACP_c__91__c__93__" stoichiometry="1" constant="true"/>
          <speciesReference species="M_atp_c__91__c__93__" stoichiometry="1" constant="true"/>
          <speciesReference species="M_ddca_c__91__c__93__" stoichiometry="1" constant="true"/>
        </listOfReactants>
        <listOfProducts>
          <speciesReference species="M_amp_c__91__c__93__" stoichiometry="1" constant="true"/>
          <speciesReference species="M_ddcaACP_c__91__c__93__" stoichiometry="1" constant="true"/>
          <speciesReference species="M_ppi_c__91__c__93__" stoichiometry="1" constant="true"/>
        </listOfProducts>
        <fbc:geneProductAssociation>
          <fbc:or>
            <fbc:geneProductRef fbc:geneProduct="G_WP_002515593__46__1"/>
            <fbc:geneProductRef fbc:geneProduct="G_WP_002516470__46__1"/>
          </fbc:or>
        </fbc:geneProductAssociation>
      </reaction>
      <reaction metaid="R_AACPS8" id="R_AACPS8" name="Acyl-[acyl-carrier-protein] synthetase (n-C10:0)" reversible="false" fast="false" fbc:lowerFluxBound="FB3N0" fbc:upperFluxBound="FB5N1000">
        <annotation xmlns:sbml="http://www.sbml.org/sbml/level3/version1/core">
          <rdf:RDF xmlns:rdf="http://www.w3.org/1999/02/22-rdf-syntax-ns#" xmlns:dcterms="http://purl.org/dc/terms/" xmlns:vCard="http://www.w3.org/2001/vcard-rdf/3.0#" xmlns:vCard4="http://www.w3.org/2006/vcard/ns#" xmlns:bqbiol="http://biomodels.net/biology-qualifiers/" xmlns:bqmodel="http://biomodels.net/model-qualifiers/">
            <rdf:Description rdf:about="#R_AACPS8">
              <bqbiol:is>
                <rdf:Bag>
                  <rdf:li rdf:resource="http://identifiers.org/ec-code/6.2.1.20"/>
                </rdf:Bag>
              </bqbiol:is>
            </rdf:Description>
          </rdf:RDF>
        </annotation>
        <listOfReactants>
          <speciesReference species="M_ACP_c__91__c__93__" stoichiometry="1" constant="true"/>
          <speciesReference species="M_atp_c__91__c__93__" stoichiometry="1" constant="true"/>
          <speciesReference species="M_dca_c__91__c__93__" stoichiometry="1" constant="true"/>
        </listOfReactants>
        <listOfProducts>
          <speciesReference species="M_amp_c__91__c__93__" stoichiometry="1" constant="true"/>
          <speciesReference species="M_dcaACP_c__91__c__93__" stoichiometry="1" constant="true"/>
          <speciesReference species="M_ppi_c__91__c__93__" stoichiometry="1" constant="true"/>
        </listOfProducts>
        <fbc:geneProductAssociation>
          <fbc:or>
            <fbc:geneProductRef fbc:geneProduct="G_WP_002515593__46__1"/>
            <fbc:geneProductRef fbc:geneProduct="G_WP_002516470__46__1"/>
          </fbc:or>
        </fbc:geneProductAssociation>
      </reaction>
      <reaction metaid="R_AACPS9" id="R_AACPS9" name="Acyl-[acyl-carrier-protein] synthetase (n-C8:0)" reversible="false" fast="false" fbc:lowerFluxBound="FB3N0" fbc:upperFluxBound="FB5N1000">
        <notes>
          <body xmlns="http://www.w3.org/1999/xhtml">
            <p>ECNumbers:6.2.1.l</p>
          </body>
        </notes>
        <listOfReactants>
          <speciesReference species="M_ACP_c__91__c__93__" stoichiometry="1" constant="true"/>
          <speciesReference species="M_atp_c__91__c__93__" stoichiometry="1" constant="true"/>
          <speciesReference species="M_octa_c__91__c__93__" stoichiometry="1" constant="true"/>
        </listOfReactants>
        <listOfProducts>
          <speciesReference species="M_amp_c__91__c__93__" stoichiometry="1" constant="true"/>
          <speciesReference species="M_ocACP_c__91__c__93__" stoichiometry="1" constant="true"/>
          <speciesReference species="M_ppi_c__91__c__93__" stoichiometry="1" constant="true"/>
        </listOfProducts>
        <fbc:geneProductAssociation>
          <fbc:or>
            <fbc:geneProductRef fbc:geneProduct="G_WP_002515593__46__1"/>
            <fbc:geneProductRef fbc:geneProduct="G_WP_002516470__46__1"/>
          </fbc:or>
        </fbc:geneProductAssociation>
      </reaction>
      <reaction metaid="R_AB6PGH" id="R_AB6PGH" name="Arbutin 6-phosphate glucohydrolase" reversible="false" fast="false" fbc:lowerFluxBound="FB3N0" fbc:upperFluxBound="FB5N1000">
        <annotation xmlns:sbml="http://www.sbml.org/sbml/level3/version1/core">
          <rdf:RDF xmlns:rdf="http://www.w3.org/1999/02/22-rdf-syntax-ns#" xmlns:dcterms="http://purl.org/dc/terms/" xmlns:vCard="http://www.w3.org/2001/vcard-rdf/3.0#" xmlns:vCard4="http://www.w3.org/2006/vcard/ns#" xmlns:bqbiol="http://biomodels.net/biology-qualifiers/" xmlns:bqmodel="http://biomodels.net/model-qualifiers/">
            <rdf:Description rdf:about="#R_AB6PGH">
              <bqbiol:is>
                <rdf:Bag>
                  <rdf:li rdf:resource="http://identifiers.org/ec-code/3.2.1.86"/>
                </rdf:Bag>
              </bqbiol:is>
            </rdf:Description>
          </rdf:RDF>
        </annotation>
        <listOfReactants>
          <speciesReference species="M_arbt6p_c__91__c__93__" stoichiometry="1" constant="true"/>
          <speciesReference species="M_h2o_c__91__c__93__" stoichiometry="1" constant="true"/>
        </listOfReactants>
        <listOfProducts>
          <speciesReference species="M_g6p_c__91__c__93__" stoichiometry="1" constant="true"/>
          <speciesReference species="M_hqn_c__91__c__93__" stoichiometry="1" constant="true"/>
        </listOfProducts>
        <fbc:geneProductAssociation>
          <fbc:or>
            <fbc:geneProductRef fbc:geneProduct="G_WP_002519820__46__1"/>
            <fbc:geneProductRef fbc:geneProduct="G_WP_002520523__46__1"/>
          </fbc:or>
        </fbc:geneProductAssociation>
      </reaction>
      <reaction metaid="R_ACCOAC" id="R_ACCOAC" name="Acetyl-CoA carboxylase" reversible="false" fast="false" fbc:lowerFluxBound="FB3N0" fbc:upperFluxBound="FB5N1000">
        <annotation xmlns:sbml="http://www.sbml.org/sbml/level3/version1/core">
          <rdf:RDF xmlns:rdf="http://www.w3.org/1999/02/22-rdf-syntax-ns#" xmlns:dcterms="http://purl.org/dc/terms/" xmlns:vCard="http://www.w3.org/2001/vcard-rdf/3.0#" xmlns:vCard4="http://www.w3.org/2006/vcard/ns#" xmlns:bqbiol="http://biomodels.net/biology-qualifiers/" xmlns:bqmodel="http://biomodels.net/model-qualifiers/">
            <rdf:Description rdf:about="#R_ACCOAC">
              <bqbiol:is>
                <rdf:Bag>
                  <rdf:li rdf:resource="http://identifiers.org/ec-code/6.4.1.2"/>
                </rdf:Bag>
              </bqbiol:is>
            </rdf:Description>
          </rdf:RDF>
        </annotation>
        <listOfReactants>
          <speciesReference species="M_accoa_c__91__c__93__" stoichiometry="1" constant="true"/>
          <speciesReference species="M_atp_c__91__c__93__" stoichiometry="1" constant="true"/>
          <speciesReference species="M_hco3_c__91__c__93__" stoichiometry="1" constant="true"/>
        </listOfReactants>
        <listOfProducts>
          <speciesReference species="M_adp_c__91__c__93__" stoichiometry="1" constant="true"/>
          <speciesReference species="M_h_c__91__c__93__" stoichiometry="1" constant="true"/>
          <speciesReference species="M_malcoa_c__91__c__93__" stoichiometry="1" constant="true"/>
          <speciesReference species="M_pi_c__91__c__93__" stoichiometry="1" constant="true"/>
        </listOfProducts>
        <fbc:geneProductAssociation>
          <fbc:and>
            <fbc:geneProductRef fbc:geneProduct="G_WP_002520635__46__1"/>
            <fbc:or>
              <fbc:geneProductRef fbc:geneProduct="G_WP_002520640__46__1"/>
              <fbc:geneProductRef fbc:geneProduct="G_WP_002516292__46__1"/>
            </fbc:or>
            <fbc:geneProductRef fbc:geneProduct="G_WP_002516542__46__1"/>
          </fbc:and>
        </fbc:geneProductAssociation>
      </reaction>
      <reaction metaid="R_ACGK" id="R_ACGK" name="Acetylglutamate kinase" reversible="false" fast="false" fbc:lowerFluxBound="FB3N0" fbc:upperFluxBound="FB5N1000">
        <annotation xmlns:sbml="http://www.sbml.org/sbml/level3/version1/core">
          <rdf:RDF xmlns:rdf="http://www.w3.org/1999/02/22-rdf-syntax-ns#" xmlns:dcterms="http://purl.org/dc/terms/" xmlns:vCard="http://www.w3.org/2001/vcard-rdf/3.0#" xmlns:vCard4="http://www.w3.org/2006/vcard/ns#" xmlns:bqbiol="http://biomodels.net/biology-qualifiers/" xmlns:bqmodel="http://biomodels.net/model-qualifiers/">
            <rdf:Description rdf:about="#R_ACGK">
              <bqbiol:is>
                <rdf:Bag>
                  <rdf:li rdf:resource="http://identifiers.org/ec-code/2.7.2.8"/>
                </rdf:Bag>
              </bqbiol:is>
            </rdf:Description>
          </rdf:RDF>
        </annotation>
        <listOfReactants>
          <speciesReference species="M_acglu_c__91__c__93__" stoichiometry="1" constant="true"/>
          <speciesReference species="M_atp_c__91__c__93__" stoichiometry="1" constant="true"/>
        </listOfReactants>
        <listOfProducts>
          <speciesReference species="M_acg5p_c__91__c__93__" stoichiometry="1" constant="true"/>
          <speciesReference species="M_adp_c__91__c__93__" stoichiometry="1" constant="true"/>
        </listOfProducts>
        <fbc:geneProductAssociation>
          <fbc:geneProductRef fbc:geneProduct="G_WP_002516381__46__1"/>
        </fbc:geneProductAssociation>
      </reaction>
      <reaction metaid="R_R05224" id="R_R05224" name="Hydrogenobyrinate &lt;=&gt; Hydrogenobyrinate a,c diamide" reversible="false" fast="false" fbc:lowerFluxBound="FB3N0" fbc:upperFluxBound="FB5N1000">
        <listOfReactants>
          <speciesReference species="M_atp_c__91__c__93__" stoichiometry="2" constant="true"/>
          <speciesReference species="M_gln__L_c__91__c__93__" stoichiometry="2" constant="true"/>
          <speciesReference species="M_h2o_c__91__c__93__" stoichiometry="1" constant="true"/>
          <speciesReference species="M_hgbyr_c__91__c__93__" stoichiometry="1" constant="true"/>
        </listOfReactants>
        <listOfProducts>
          <speciesReference species="M_adp_c__91__c__93__" stoichiometry="2" constant="true"/>
          <speciesReference species="M_glu__L_c__91__c__93__" stoichiometry="2" constant="true"/>
          <speciesReference species="M_h_c__91__c__93__" stoichiometry="2" constant="true"/>
          <speciesReference species="M_hgbam_c__91__c__93__" stoichiometry="1" constant="true"/>
          <speciesReference species="M_ppi_c__91__c__93__" stoichiometry="1" constant="true"/>
        </listOfProducts>
        <fbc:geneProductAssociation>
          <fbc:geneProductRef fbc:geneProduct="G_WP_002548204__46__1"/>
        </fbc:geneProductAssociation>
      </reaction>
      <reaction metaid="R_ACM6PH" id="R_ACM6PH" name="N-acetylmuramate 6-phosphate hydrolase" reversible="false" fast="false" fbc:lowerFluxBound="FB3N0" fbc:upperFluxBound="FB5N1000">
        <annotation xmlns:sbml="http://www.sbml.org/sbml/level3/version1/core">
          <rdf:RDF xmlns:rdf="http://www.w3.org/1999/02/22-rdf-syntax-ns#" xmlns:dcterms="http://purl.org/dc/terms/" xmlns:vCard="http://www.w3.org/2001/vcard-rdf/3.0#" xmlns:vCard4="http://www.w3.org/2006/vcard/ns#" xmlns:bqbiol="http://biomodels.net/biology-qualifiers/" xmlns:bqmodel="http://biomodels.net/model-qualifiers/">
            <rdf:Description rdf:about="#R_ACM6PH">
              <bqbiol:is>
                <rdf:Bag>
                  <rdf:li rdf:resource="http://identifiers.org/ec-code/4.2.1.126"/>
                </rdf:Bag>
              </bqbiol:is>
            </rdf:Description>
          </rdf:RDF>
        </annotation>
        <listOfReactants>
          <speciesReference species="M_acmum6p_c__91__c__93__" stoichiometry="1" constant="true"/>
          <speciesReference species="M_h2o_c__91__c__93__" stoichiometry="1" constant="true"/>
        </listOfReactants>
        <listOfProducts>
          <speciesReference species="M_acgam6p_c__91__c__93__" stoichiometry="1" constant="true"/>
          <speciesReference species="M_lac__D_c__91__c__93__" stoichiometry="1" constant="true"/>
        </listOfProducts>
        <fbc:geneProductAssociation>
          <fbc:geneProductRef fbc:geneProduct="G_WP_002516618__46__1"/>
        </fbc:geneProductAssociation>
      </reaction>
      <reaction metaid="R_THD2" id="R_THD2" name="NAD(P) transhydrogenase" reversible="false" fast="false" fbc:lowerFluxBound="FB3N0" fbc:upperFluxBound="FB5N1000">
        <annotation xmlns:sbml="http://www.sbml.org/sbml/level3/version1/core">
          <rdf:RDF xmlns:rdf="http://www.w3.org/1999/02/22-rdf-syntax-ns#" xmlns:dcterms="http://purl.org/dc/terms/" xmlns:vCard="http://www.w3.org/2001/vcard-rdf/3.0#" xmlns:vCard4="http://www.w3.org/2006/vcard/ns#" xmlns:bqbiol="http://biomodels.net/biology-qualifiers/" xmlns:bqmodel="http://biomodels.net/model-qualifiers/">
            <rdf:Description rdf:about="#R_THD2">
              <bqbiol:is>
                <rdf:Bag>
                  <rdf:li rdf:resource="http://identifiers.org/ec-code/1.6.1.1"/>
                </rdf:Bag>
              </bqbiol:is>
            </rdf:Description>
          </rdf:RDF>
        </annotation>
        <listOfReactants>
          <speciesReference species="M_h_e__91__c__93__" stoichiometry="2" constant="true"/>
          <speciesReference species="M_nadh_c__91__c__93__" stoichiometry="1" constant="true"/>
          <speciesReference species="M_nadp_c__91__c__93__" stoichiometry="1" constant="true"/>
        </listOfReactants>
        <listOfProducts>
          <speciesReference species="M_h_c__91__c__93__" stoichiometry="2" constant="true"/>
          <speciesReference species="M_nad_c__91__c__93__" stoichiometry="1" constant="true"/>
          <speciesReference species="M_nadph_c__91__c__93__" stoichiometry="1" constant="true"/>
        </listOfProducts>
        <fbc:geneProductAssociation>
          <fbc:and>
            <fbc:geneProductRef fbc:geneProduct="G_WP_002520335__46__1"/>
            <fbc:geneProductRef fbc:geneProduct="G_WP_002520336__46__1"/>
          </fbc:and>
        </fbc:geneProductAssociation>
      </reaction>
      <reaction metaid="R_ACOAD1f" id="R_ACOAD1f" name="Acyl-CoA dehydrogenase (butanoyl-CoA)" reversible="true" fast="false" fbc:lowerFluxBound="FB1N1000" fbc:upperFluxBound="FB5N1000">
        <annotation xmlns:sbml="http://www.sbml.org/sbml/level3/version1/core">
          <rdf:RDF xmlns:rdf="http://www.w3.org/1999/02/22-rdf-syntax-ns#" xmlns:dcterms="http://purl.org/dc/terms/" xmlns:vCard="http://www.w3.org/2001/vcard-rdf/3.0#" xmlns:vCard4="http://www.w3.org/2006/vcard/ns#" xmlns:bqbiol="http://biomodels.net/biology-qualifiers/" xmlns:bqmodel="http://biomodels.net/model-qualifiers/">
            <rdf:Description rdf:about="#R_ACOAD1f">
              <bqbiol:is>
                <rdf:Bag>
                  <rdf:li rdf:resource="http://identifiers.org/ec-code/1.3.3.6"/>
                  <rdf:li rdf:resource="http://identifiers.org/ec-code/1.3.8.1"/>
                  <rdf:li rdf:resource="http://identifiers.org/ec-code/1.3.8.7"/>
                  <rdf:li rdf:resource="http://identifiers.org/ec-code/1.3.99.-"/>
                  <rdf:li rdf:resource="http://identifiers.org/ec-code/1.3.99.3"/>
                </rdf:Bag>
              </bqbiol:is>
            </rdf:Description>
          </rdf:RDF>
        </annotation>
        <listOfReactants>
          <speciesReference species="M_btcoa_c__91__c__93__" stoichiometry="1" constant="true"/>
          <speciesReference species="M_fad_c__91__c__93__" stoichiometry="1" constant="true"/>
        </listOfReactants>
        <listOfProducts>
          <speciesReference species="M_b2coa_c__91__c__93__" stoichiometry="1" constant="true"/>
          <speciesReference species="M_fadh2_c__91__c__93__" stoichiometry="1" constant="true"/>
        </listOfProducts>
        <fbc:geneProductAssociation>
          <fbc:geneProductRef fbc:geneProduct="G_WP_002524195__46__1"/>
        </fbc:geneProductAssociation>
      </reaction>
      <reaction metaid="R_ALCD19" id="R_ALCD19" name="Alcohol dehydrogenase (glycerol)" reversible="true" fast="false" fbc:lowerFluxBound="FB1N1000" fbc:upperFluxBound="FB5N1000">
        <annotation xmlns:sbml="http://www.sbml.org/sbml/level3/version1/core">
          <rdf:RDF xmlns:rdf="http://www.w3.org/1999/02/22-rdf-syntax-ns#" xmlns:dcterms="http://purl.org/dc/terms/" xmlns:vCard="http://www.w3.org/2001/vcard-rdf/3.0#" xmlns:vCard4="http://www.w3.org/2006/vcard/ns#" xmlns:bqbiol="http://biomodels.net/biology-qualifiers/" xmlns:bqmodel="http://biomodels.net/model-qualifiers/">
            <rdf:Description rdf:about="#R_ALCD19">
              <bqbiol:is>
                <rdf:Bag>
                  <rdf:li rdf:resource="http://identifiers.org/ec-code/1.1.1.21"/>
                  <rdf:li rdf:resource="http://identifiers.org/ec-code/1.1.1.72"/>
                </rdf:Bag>
              </bqbiol:is>
            </rdf:Description>
          </rdf:RDF>
        </annotation>
        <listOfReactants>
          <speciesReference species="M_glyald_c__91__c__93__" stoichiometry="1" constant="true"/>
          <speciesReference species="M_h_c__91__c__93__" stoichiometry="1" constant="true"/>
          <speciesReference species="M_nadh_c__91__c__93__" stoichiometry="1" constant="true"/>
        </listOfReactants>
        <listOfProducts>
          <speciesReference species="M_glyc_c__91__c__93__" stoichiometry="1" constant="true"/>
          <speciesReference species="M_nad_c__91__c__93__" stoichiometry="1" constant="true"/>
        </listOfProducts>
        <fbc:geneProductAssociation>
          <fbc:or>
            <fbc:geneProductRef fbc:geneProduct="G_WP_002520084__46__1"/>
            <fbc:geneProductRef fbc:geneProduct="G_WP_002517861__46__1"/>
            <fbc:geneProductRef fbc:geneProduct="G_WP_002516239__46__1"/>
          </fbc:or>
        </fbc:geneProductAssociation>
      </reaction>
      <reaction metaid="R_ACOAD2f" id="R_ACOAD2f" name="Acyl-CoA dehydrogenase (hexanoyl-CoA)" reversible="true" fast="false" fbc:lowerFluxBound="FB1N1000" fbc:upperFluxBound="FB5N1000">
        <annotation xmlns:sbml="http://www.sbml.org/sbml/level3/version1/core">
          <rdf:RDF xmlns:rdf="http://www.w3.org/1999/02/22-rdf-syntax-ns#" xmlns:dcterms="http://purl.org/dc/terms/" xmlns:vCard="http://www.w3.org/2001/vcard-rdf/3.0#" xmlns:vCard4="http://www.w3.org/2006/vcard/ns#" xmlns:bqbiol="http://biomodels.net/biology-qualifiers/" xmlns:bqmodel="http://biomodels.net/model-qualifiers/">
            <rdf:Description rdf:about="#R_ACOAD2f">
              <bqbiol:is>
                <rdf:Bag>
                  <rdf:li rdf:resource="http://identifiers.org/ec-code/1.3.99.3"/>
                </rdf:Bag>
              </bqbiol:is>
            </rdf:Description>
          </rdf:RDF>
        </annotation>
        <listOfReactants>
          <speciesReference species="M_fad_c__91__c__93__" stoichiometry="1" constant="true"/>
          <speciesReference species="M_hxcoa_c__91__c__93__" stoichiometry="1" constant="true"/>
        </listOfReactants>
        <listOfProducts>
          <speciesReference species="M_fadh2_c__91__c__93__" stoichiometry="1" constant="true"/>
          <speciesReference species="M_hx2coa_c__91__c__93__" stoichiometry="1" constant="true"/>
        </listOfProducts>
        <fbc:geneProductAssociation>
          <fbc:geneProductRef fbc:geneProduct="G_WP_002524195__46__1"/>
        </fbc:geneProductAssociation>
      </reaction>
      <reaction metaid="R_ACOAD3f" id="R_ACOAD3f" name="Acyl-CoA dehydrogenase (octanoyl-CoA)" reversible="false" fast="false" fbc:lowerFluxBound="FB3N0" fbc:upperFluxBound="FB5N1000">
        <annotation xmlns:sbml="http://www.sbml.org/sbml/level3/version1/core">
          <rdf:RDF xmlns:rdf="http://www.w3.org/1999/02/22-rdf-syntax-ns#" xmlns:dcterms="http://purl.org/dc/terms/" xmlns:vCard="http://www.w3.org/2001/vcard-rdf/3.0#" xmlns:vCard4="http://www.w3.org/2006/vcard/ns#" xmlns:bqbiol="http://biomodels.net/biology-qualifiers/" xmlns:bqmodel="http://biomodels.net/model-qualifiers/">
            <rdf:Description rdf:about="#R_ACOAD3f">
              <bqbiol:is>
                <rdf:Bag>
                  <rdf:li rdf:resource="http://identifiers.org/ec-code/1.3.3.6"/>
                  <rdf:li rdf:resource="http://identifiers.org/ec-code/1.3.8.7"/>
                  <rdf:li rdf:resource="http://identifiers.org/ec-code/1.3.8.8"/>
                  <rdf:li rdf:resource="http://identifiers.org/ec-code/1.3.99.-"/>
                  <rdf:li rdf:resource="http://identifiers.org/ec-code/1.3.99.3"/>
                </rdf:Bag>
              </bqbiol:is>
            </rdf:Description>
          </rdf:RDF>
        </annotation>
        <listOfReactants>
          <speciesReference species="M_fad_c__91__c__93__" stoichiometry="1" constant="true"/>
          <speciesReference species="M_occoa_c__91__c__93__" stoichiometry="1" constant="true"/>
        </listOfReactants>
        <listOfProducts>
          <speciesReference species="M_fadh2_c__91__c__93__" stoichiometry="1" constant="true"/>
          <speciesReference species="M_oc2coa_c__91__c__93__" stoichiometry="1" constant="true"/>
        </listOfProducts>
        <fbc:geneProductAssociation>
          <fbc:geneProductRef fbc:geneProduct="G_WP_002524195__46__1"/>
        </fbc:geneProductAssociation>
      </reaction>
      <reaction metaid="R_ACOAD4f" id="R_ACOAD4f" name="Acyl-CoA dehydrogenase (decanoyl-CoA)" reversible="true" fast="false" fbc:lowerFluxBound="FB1N1000" fbc:upperFluxBound="FB5N1000">
        <annotation xmlns:sbml="http://www.sbml.org/sbml/level3/version1/core">
          <rdf:RDF xmlns:rdf="http://www.w3.org/1999/02/22-rdf-syntax-ns#" xmlns:dcterms="http://purl.org/dc/terms/" xmlns:vCard="http://www.w3.org/2001/vcard-rdf/3.0#" xmlns:vCard4="http://www.w3.org/2006/vcard/ns#" xmlns:bqbiol="http://biomodels.net/biology-qualifiers/" xmlns:bqmodel="http://biomodels.net/model-qualifiers/">
            <rdf:Description rdf:about="#R_ACOAD4f">
              <bqbiol:is>
                <rdf:Bag>
                  <rdf:li rdf:resource="http://identifiers.org/ec-code/1.3.99.3"/>
                </rdf:Bag>
              </bqbiol:is>
            </rdf:Description>
          </rdf:RDF>
        </annotation>
        <listOfReactants>
          <speciesReference species="M_dcacoa_c__91__c__93__" stoichiometry="1" constant="true"/>
          <speciesReference species="M_fad_c__91__c__93__" stoichiometry="1" constant="true"/>
        </listOfReactants>
        <listOfProducts>
          <speciesReference species="M_dc2coa_c__91__c__93__" stoichiometry="1" constant="true"/>
          <speciesReference species="M_fadh2_c__91__c__93__" stoichiometry="1" constant="true"/>
        </listOfProducts>
        <fbc:geneProductAssociation>
          <fbc:geneProductRef fbc:geneProduct="G_WP_002524195__46__1"/>
        </fbc:geneProductAssociation>
      </reaction>
      <reaction metaid="R_ACOAD5f" id="R_ACOAD5f" name="Acyl-CoA dehydrogenase (dodecanoyl-CoA)" reversible="false" fast="false" fbc:lowerFluxBound="FB3N0" fbc:upperFluxBound="FB5N1000">
        <annotation xmlns:sbml="http://www.sbml.org/sbml/level3/version1/core">
          <rdf:RDF xmlns:rdf="http://www.w3.org/1999/02/22-rdf-syntax-ns#" xmlns:dcterms="http://purl.org/dc/terms/" xmlns:vCard="http://www.w3.org/2001/vcard-rdf/3.0#" xmlns:vCard4="http://www.w3.org/2006/vcard/ns#" xmlns:bqbiol="http://biomodels.net/biology-qualifiers/" xmlns:bqmodel="http://biomodels.net/model-qualifiers/">
            <rdf:Description rdf:about="#R_ACOAD5f">
              <bqbiol:is>
                <rdf:Bag>
                  <rdf:li rdf:resource="http://identifiers.org/ec-code/1.3.3.6"/>
                  <rdf:li rdf:resource="http://identifiers.org/ec-code/1.3.8.7"/>
                  <rdf:li rdf:resource="http://identifiers.org/ec-code/1.3.8.8"/>
                  <rdf:li rdf:resource="http://identifiers.org/ec-code/1.3.99.-"/>
                  <rdf:li rdf:resource="http://identifiers.org/ec-code/1.3.99.3"/>
                </rdf:Bag>
              </bqbiol:is>
            </rdf:Description>
          </rdf:RDF>
        </annotation>
        <listOfReactants>
          <speciesReference species="M_ddcacoa_c__91__c__93__" stoichiometry="1" constant="true"/>
          <speciesReference species="M_fad_c__91__c__93__" stoichiometry="1" constant="true"/>
        </listOfReactants>
        <listOfProducts>
          <speciesReference species="M_dd2coa_c__91__c__93__" stoichiometry="1" constant="true"/>
          <speciesReference species="M_fadh2_c__91__c__93__" stoichiometry="1" constant="true"/>
        </listOfProducts>
        <fbc:geneProductAssociation>
          <fbc:geneProductRef fbc:geneProduct="G_WP_002524195__46__1"/>
        </fbc:geneProductAssociation>
      </reaction>
      <reaction metaid="R_ACOAD6f" id="R_ACOAD6f" name="Acyl-CoA dehydrogenase (tetradecanoyl-CoA)" reversible="false" fast="false" fbc:lowerFluxBound="FB3N0" fbc:upperFluxBound="FB5N1000">
        <annotation xmlns:sbml="http://www.sbml.org/sbml/level3/version1/core">
          <rdf:RDF xmlns:rdf="http://www.w3.org/1999/02/22-rdf-syntax-ns#" xmlns:dcterms="http://purl.org/dc/terms/" xmlns:vCard="http://www.w3.org/2001/vcard-rdf/3.0#" xmlns:vCard4="http://www.w3.org/2006/vcard/ns#" xmlns:bqbiol="http://biomodels.net/biology-qualifiers/" xmlns:bqmodel="http://biomodels.net/model-qualifiers/">
            <rdf:Description rdf:about="#R_ACOAD6f">
              <bqbiol:is>
                <rdf:Bag>
                  <rdf:li rdf:resource="http://identifiers.org/ec-code/1.3.3.6"/>
                  <rdf:li rdf:resource="http://identifiers.org/ec-code/1.3.8.7"/>
                  <rdf:li rdf:resource="http://identifiers.org/ec-code/1.3.8.8"/>
                  <rdf:li rdf:resource="http://identifiers.org/ec-code/1.3.8.9"/>
                  <rdf:li rdf:resource="http://identifiers.org/ec-code/1.3.99.-"/>
                  <rdf:li rdf:resource="http://identifiers.org/ec-code/1.3.99.3"/>
                </rdf:Bag>
              </bqbiol:is>
            </rdf:Description>
          </rdf:RDF>
        </annotation>
        <listOfReactants>
          <speciesReference species="M_fad_c__91__c__93__" stoichiometry="1" constant="true"/>
          <speciesReference species="M_tdcoa_c__91__c__93__" stoichiometry="1" constant="true"/>
        </listOfReactants>
        <listOfProducts>
          <speciesReference species="M_fadh2_c__91__c__93__" stoichiometry="1" constant="true"/>
          <speciesReference species="M_td2coa_c__91__c__93__" stoichiometry="1" constant="true"/>
        </listOfProducts>
        <fbc:geneProductAssociation>
          <fbc:geneProductRef fbc:geneProduct="G_WP_002524195__46__1"/>
        </fbc:geneProductAssociation>
      </reaction>
      <reaction metaid="R_ACOAD7f" id="R_ACOAD7f" name="Acyl-CoA dehydrogenase (hexadecanoyl-CoA)" reversible="false" fast="false" fbc:lowerFluxBound="FB3N0" fbc:upperFluxBound="FB5N1000">
        <annotation xmlns:sbml="http://www.sbml.org/sbml/level3/version1/core">
          <rdf:RDF xmlns:rdf="http://www.w3.org/1999/02/22-rdf-syntax-ns#" xmlns:dcterms="http://purl.org/dc/terms/" xmlns:vCard="http://www.w3.org/2001/vcard-rdf/3.0#" xmlns:vCard4="http://www.w3.org/2006/vcard/ns#" xmlns:bqbiol="http://biomodels.net/biology-qualifiers/" xmlns:bqmodel="http://biomodels.net/model-qualifiers/">
            <rdf:Description rdf:about="#R_ACOAD7f">
              <bqbiol:is>
                <rdf:Bag>
                  <rdf:li rdf:resource="http://identifiers.org/ec-code/1.3.3.6"/>
                  <rdf:li rdf:resource="http://identifiers.org/ec-code/1.3.8.7"/>
                  <rdf:li rdf:resource="http://identifiers.org/ec-code/1.3.8.8"/>
                  <rdf:li rdf:resource="http://identifiers.org/ec-code/1.3.8.9"/>
                  <rdf:li rdf:resource="http://identifiers.org/ec-code/1.3.99.-"/>
                  <rdf:li rdf:resource="http://identifiers.org/ec-code/1.3.99.3"/>
                </rdf:Bag>
              </bqbiol:is>
            </rdf:Description>
          </rdf:RDF>
        </annotation>
        <listOfReactants>
          <speciesReference species="M_fad_c__91__c__93__" stoichiometry="1" constant="true"/>
          <speciesReference species="M_pmtcoa_c__91__c__93__" stoichiometry="1" constant="true"/>
        </listOfReactants>
        <listOfProducts>
          <speciesReference species="M_fadh2_c__91__c__93__" stoichiometry="1" constant="true"/>
          <speciesReference species="M_hdd2coa_c__91__c__93__" stoichiometry="1" constant="true"/>
        </listOfProducts>
        <fbc:geneProductAssociation>
          <fbc:geneProductRef fbc:geneProduct="G_WP_002524195__46__1"/>
        </fbc:geneProductAssociation>
      </reaction>
      <reaction metaid="R_ACOAD8f" id="R_ACOAD8f" name="Acyl-CoA dehydrogenase (octadecanoyl-CoA)" reversible="false" fast="false" fbc:lowerFluxBound="FB3N0" fbc:upperFluxBound="FB5N1000">
        <listOfReactants>
          <speciesReference species="M_fad_c__91__c__93__" stoichiometry="1" constant="true"/>
          <speciesReference species="M_stcoa_c__91__c__93__" stoichiometry="1" constant="true"/>
        </listOfReactants>
        <listOfProducts>
          <speciesReference species="M_fadh2_c__91__c__93__" stoichiometry="1" constant="true"/>
          <speciesReference species="M_od2coa_c__91__c__93__" stoichiometry="1" constant="true"/>
        </listOfProducts>
        <fbc:geneProductAssociation>
          <fbc:geneProductRef fbc:geneProduct="G_WP_002524195__46__1"/>
        </fbc:geneProductAssociation>
      </reaction>
      <reaction metaid="R_ACOADH2" id="R_ACOADH2" name="ACOADH2" reversible="false" fast="false" fbc:lowerFluxBound="FB3N0" fbc:upperFluxBound="FB5N1000">
        <annotation xmlns:sbml="http://www.sbml.org/sbml/level3/version1/core">
          <rdf:RDF xmlns:rdf="http://www.w3.org/1999/02/22-rdf-syntax-ns#" xmlns:dcterms="http://purl.org/dc/terms/" xmlns:vCard="http://www.w3.org/2001/vcard-rdf/3.0#" xmlns:vCard4="http://www.w3.org/2006/vcard/ns#" xmlns:bqbiol="http://biomodels.net/biology-qualifiers/" xmlns:bqmodel="http://biomodels.net/model-qualifiers/">
            <rdf:Description rdf:about="#R_ACOADH2">
              <bqbiol:is>
                <rdf:Bag>
                  <rdf:li rdf:resource="http://identifiers.org/ec-code/1.3.99.2"/>
                </rdf:Bag>
              </bqbiol:is>
            </rdf:Description>
          </rdf:RDF>
        </annotation>
        <listOfReactants>
          <speciesReference species="M_ibcoa_c__91__c__93__" stoichiometry="2" constant="true"/>
          <speciesReference species="M_o2_c__91__c__93__" stoichiometry="1" constant="true"/>
        </listOfReactants>
        <listOfProducts>
          <speciesReference species="M_2mp2coa_c__91__c__93__" stoichiometry="2" constant="true"/>
          <speciesReference species="M_h2o_c__91__c__93__" stoichiometry="2" constant="true"/>
        </listOfProducts>
        <fbc:geneProductAssociation>
          <fbc:geneProductRef fbc:geneProduct="G_WP_002524195__46__1"/>
        </fbc:geneProductAssociation>
      </reaction>
      <reaction metaid="R_ACOATA" id="R_ACOATA" name="Acetyl-CoA ACP transacylase" reversible="true" fast="false" fbc:lowerFluxBound="FB1N1000" fbc:upperFluxBound="FB5N1000">
        <annotation xmlns:sbml="http://www.sbml.org/sbml/level3/version1/core">
          <rdf:RDF xmlns:rdf="http://www.w3.org/1999/02/22-rdf-syntax-ns#" xmlns:dcterms="http://purl.org/dc/terms/" xmlns:vCard="http://www.w3.org/2001/vcard-rdf/3.0#" xmlns:vCard4="http://www.w3.org/2006/vcard/ns#" xmlns:bqbiol="http://biomodels.net/biology-qualifiers/" xmlns:bqmodel="http://biomodels.net/model-qualifiers/">
            <rdf:Description rdf:about="#R_ACOATA">
              <bqbiol:is>
                <rdf:Bag>
                  <rdf:li rdf:resource="http://identifiers.org/ec-code/2.3.1.-"/>
                  <rdf:li rdf:resource="http://identifiers.org/ec-code/2.3.1.179"/>
                  <rdf:li rdf:resource="http://identifiers.org/ec-code/2.3.1.180"/>
                  <rdf:li rdf:resource="http://identifiers.org/ec-code/2.3.1.38"/>
                  <rdf:li rdf:resource="http://identifiers.org/ec-code/2.3.1.41"/>
                  <rdf:li rdf:resource="http://identifiers.org/ec-code/2.3.1.85"/>
                  <rdf:li rdf:resource="http://identifiers.org/ec-code/2.3.1.86"/>
                </rdf:Bag>
              </bqbiol:is>
            </rdf:Description>
          </rdf:RDF>
        </annotation>
        <listOfReactants>
          <speciesReference species="M_ACP_c__91__c__93__" stoichiometry="1" constant="true"/>
          <speciesReference species="M_accoa_c__91__c__93__" stoichiometry="1" constant="true"/>
        </listOfReactants>
        <listOfProducts>
          <speciesReference species="M_acACP_c__91__c__93__" stoichiometry="1" constant="true"/>
          <speciesReference species="M_coa_c__91__c__93__" stoichiometry="1" constant="true"/>
        </listOfProducts>
        <fbc:geneProductAssociation>
          <fbc:or>
            <fbc:geneProductRef fbc:geneProduct="G_WP_002515593__46__1"/>
            <fbc:and>
              <fbc:geneProductRef fbc:geneProduct="G_WP_002515642__46__1"/>
              <fbc:geneProductRef fbc:geneProduct="G_WP_002515524__46__1"/>
            </fbc:and>
          </fbc:or>
        </fbc:geneProductAssociation>
      </reaction>
      <reaction metaid="R_ACONT" id="R_ACONT" name="Aconitase" reversible="true" fast="false" fbc:lowerFluxBound="FB1N1000" fbc:upperFluxBound="FB5N1000">
        <annotation xmlns:sbml="http://www.sbml.org/sbml/level3/version1/core">
          <rdf:RDF xmlns:rdf="http://www.w3.org/1999/02/22-rdf-syntax-ns#" xmlns:dcterms="http://purl.org/dc/terms/" xmlns:vCard="http://www.w3.org/2001/vcard-rdf/3.0#" xmlns:vCard4="http://www.w3.org/2006/vcard/ns#" xmlns:bqbiol="http://biomodels.net/biology-qualifiers/" xmlns:bqmodel="http://biomodels.net/model-qualifiers/">
            <rdf:Description rdf:about="#R_ACONT">
              <bqbiol:is>
                <rdf:Bag>
                  <rdf:li rdf:resource="http://identifiers.org/ec-code/4.2.1.3"/>
                </rdf:Bag>
              </bqbiol:is>
            </rdf:Description>
          </rdf:RDF>
        </annotation>
        <listOfReactants>
          <speciesReference species="M_cit_c__91__c__93__" stoichiometry="1" constant="true"/>
        </listOfReactants>
        <listOfProducts>
          <speciesReference species="M_icit_c__91__c__93__" stoichiometry="1" constant="true"/>
        </listOfProducts>
        <fbc:geneProductAssociation>
          <fbc:geneProductRef fbc:geneProduct="G_WP_002517957__46__1"/>
        </fbc:geneProductAssociation>
      </reaction>
      <reaction metaid="R_ASPTA" id="R_ASPTA" name="Aspartate transaminase" reversible="true" fast="false" fbc:lowerFluxBound="FB1N1000" fbc:upperFluxBound="FB5N1000">
        <annotation xmlns:sbml="http://www.sbml.org/sbml/level3/version1/core">
          <rdf:RDF xmlns:rdf="http://www.w3.org/1999/02/22-rdf-syntax-ns#" xmlns:dcterms="http://purl.org/dc/terms/" xmlns:vCard="http://www.w3.org/2001/vcard-rdf/3.0#" xmlns:vCard4="http://www.w3.org/2006/vcard/ns#" xmlns:bqbiol="http://biomodels.net/biology-qualifiers/" xmlns:bqmodel="http://biomodels.net/model-qualifiers/">
            <rdf:Description rdf:about="#R_ASPTA">
              <bqbiol:is>
                <rdf:Bag>
                  <rdf:li rdf:resource="http://identifiers.org/ec-code/2.6.1.1"/>
                </rdf:Bag>
              </bqbiol:is>
            </rdf:Description>
          </rdf:RDF>
        </annotation>
        <listOfReactants>
          <speciesReference species="M_akg_c__91__c__93__" stoichiometry="1" constant="true"/>
          <speciesReference species="M_asp__L_c__91__c__93__" stoichiometry="1" constant="true"/>
        </listOfReactants>
        <listOfProducts>
          <speciesReference species="M_glu__L_c__91__c__93__" stoichiometry="1" constant="true"/>
          <speciesReference species="M_oaa_c__91__c__93__" stoichiometry="1" constant="true"/>
        </listOfProducts>
        <fbc:geneProductAssociation>
          <fbc:geneProductRef fbc:geneProduct="G_WP_002524356__46__1"/>
        </fbc:geneProductAssociation>
      </reaction>
      <reaction metaid="R_ACPPAT120" id="R_ACPPAT120" name="Acyl-(acyl carrier protein):phosphate acyltransferase (C12:0)" reversible="false" fast="false" fbc:lowerFluxBound="FB3N0" fbc:upperFluxBound="FB5N1000">
        <listOfReactants>
          <speciesReference species="M_ddcaACP_c__91__c__93__" stoichiometry="1" constant="true"/>
          <speciesReference species="M_h_c__91__c__93__" stoichiometry="1" constant="true"/>
          <speciesReference species="M_pi_c__91__c__93__" stoichiometry="1" constant="true"/>
        </listOfReactants>
        <listOfProducts>
          <speciesReference species="M_ACP_c__91__c__93__" stoichiometry="1" constant="true"/>
          <speciesReference species="M_ddcap_c__91__c__93__" stoichiometry="1" constant="true"/>
        </listOfProducts>
        <fbc:geneProductAssociation>
          <fbc:geneProductRef fbc:geneProduct="G_WP_002515593__46__1"/>
        </fbc:geneProductAssociation>
      </reaction>
      <reaction metaid="R_ACPPAT140" id="R_ACPPAT140" name="Acyl-(acyl carrier protein):phosphate acyltransferase (C14:0)" reversible="false" fast="false" fbc:lowerFluxBound="FB3N0" fbc:upperFluxBound="FB5N1000">
        <listOfReactants>
          <speciesReference species="M_h_c__91__c__93__" stoichiometry="1" constant="true"/>
          <speciesReference species="M_myrsACP_c__91__c__93__" stoichiometry="1" constant="true"/>
          <speciesReference species="M_pi_c__91__c__93__" stoichiometry="1" constant="true"/>
        </listOfReactants>
        <listOfProducts>
          <speciesReference species="M_ACP_c__91__c__93__" stoichiometry="1" constant="true"/>
          <speciesReference species="M_ttdcap_c__91__c__93__" stoichiometry="1" constant="true"/>
        </listOfProducts>
        <fbc:geneProductAssociation>
          <fbc:geneProductRef fbc:geneProduct="G_WP_002515593__46__1"/>
        </fbc:geneProductAssociation>
      </reaction>
      <reaction metaid="R_ACPPAT141" id="R_ACPPAT141" name="Acyl-(acyl carrier protein):phosphate acyltransferase (C14:1)" reversible="false" fast="false" fbc:lowerFluxBound="FB3N0" fbc:upperFluxBound="FB5N1000">
        <listOfReactants>
          <speciesReference species="M_h_c__91__c__93__" stoichiometry="1" constant="true"/>
          <speciesReference species="M_pi_c__91__c__93__" stoichiometry="1" constant="true"/>
          <speciesReference species="M_tdeACP_c__91__c__93__" stoichiometry="1" constant="true"/>
        </listOfReactants>
        <listOfProducts>
          <speciesReference species="M_ACP_c__91__c__93__" stoichiometry="1" constant="true"/>
          <speciesReference species="M_ttdceap_c__91__c__93__" stoichiometry="1" constant="true"/>
        </listOfProducts>
        <fbc:geneProductAssociation>
          <fbc:geneProductRef fbc:geneProduct="G_WP_002515593__46__1"/>
        </fbc:geneProductAssociation>
      </reaction>
      <reaction metaid="R_ACPPAT160" id="R_ACPPAT160" name="Acyl-(acyl carrier protein):phosphate acyltransferase (C16:0)" reversible="false" fast="false" fbc:lowerFluxBound="FB3N0" fbc:upperFluxBound="FB5N1000">
        <listOfReactants>
          <speciesReference species="M_h_c__91__c__93__" stoichiometry="1" constant="true"/>
          <speciesReference species="M_palmACP_c__91__c__93__" stoichiometry="1" constant="true"/>
          <speciesReference species="M_pi_c__91__c__93__" stoichiometry="1" constant="true"/>
        </listOfReactants>
        <listOfProducts>
          <speciesReference species="M_ACP_c__91__c__93__" stoichiometry="1" constant="true"/>
          <speciesReference species="M_hdcap_c__91__c__93__" stoichiometry="1" constant="true"/>
        </listOfProducts>
        <fbc:geneProductAssociation>
          <fbc:geneProductRef fbc:geneProduct="G_WP_002515593__46__1"/>
        </fbc:geneProductAssociation>
      </reaction>
      <reaction metaid="R_ACPPAT161" id="R_ACPPAT161" name="Acyl-(acyl carrier protein):phosphate acyltransferase (C16:1)" reversible="false" fast="false" fbc:lowerFluxBound="FB3N0" fbc:upperFluxBound="FB5N1000">
        <listOfReactants>
          <speciesReference species="M_h_c__91__c__93__" stoichiometry="1" constant="true"/>
          <speciesReference species="M_hdeACP_c__91__c__93__" stoichiometry="1" constant="true"/>
          <speciesReference species="M_pi_c__91__c__93__" stoichiometry="1" constant="true"/>
        </listOfReactants>
        <listOfProducts>
          <speciesReference species="M_ACP_c__91__c__93__" stoichiometry="1" constant="true"/>
          <speciesReference species="M_hdceap_c__91__c__93__" stoichiometry="1" constant="true"/>
        </listOfProducts>
        <fbc:geneProductAssociation>
          <fbc:geneProductRef fbc:geneProduct="G_WP_002515593__46__1"/>
        </fbc:geneProductAssociation>
      </reaction>
      <reaction metaid="R_ACPPAT180" id="R_ACPPAT180" name="Acyl-(acyl carrier protein):phosphate acyltransferase (C18:0)" reversible="false" fast="false" fbc:lowerFluxBound="FB3N0" fbc:upperFluxBound="FB5N1000">
        <listOfReactants>
          <speciesReference species="M_h_c__91__c__93__" stoichiometry="1" constant="true"/>
          <speciesReference species="M_ocdcaACP_c__91__c__93__" stoichiometry="1" constant="true"/>
          <speciesReference species="M_pi_c__91__c__93__" stoichiometry="1" constant="true"/>
        </listOfReactants>
        <listOfProducts>
          <speciesReference species="M_ACP_c__91__c__93__" stoichiometry="1" constant="true"/>
          <speciesReference species="M_ocdcap_c__91__c__93__" stoichiometry="1" constant="true"/>
        </listOfProducts>
        <fbc:geneProductAssociation>
          <fbc:geneProductRef fbc:geneProduct="G_WP_002515593__46__1"/>
        </fbc:geneProductAssociation>
      </reaction>
      <reaction metaid="R_ACPPAT181" id="R_ACPPAT181" name="Acyl-(acyl carrier protein):phosphate acyltransferase (C18:1)" reversible="false" fast="false" fbc:lowerFluxBound="FB3N0" fbc:upperFluxBound="FB5N1000">
        <listOfReactants>
          <speciesReference species="M_h_c__91__c__93__" stoichiometry="1" constant="true"/>
          <speciesReference species="M_octeACP_c__91__c__93__" stoichiometry="1" constant="true"/>
          <speciesReference species="M_pi_c__91__c__93__" stoichiometry="1" constant="true"/>
        </listOfReactants>
        <listOfProducts>
          <speciesReference species="M_ACP_c__91__c__93__" stoichiometry="1" constant="true"/>
          <speciesReference species="M_ocdceap_c__91__c__93__" stoichiometry="1" constant="true"/>
        </listOfProducts>
        <fbc:geneProductAssociation>
          <fbc:geneProductRef fbc:geneProduct="G_WP_002515593__46__1"/>
        </fbc:geneProductAssociation>
      </reaction>
      <reaction metaid="R_ADA" id="R_ADA" name="Adenosine deaminase" reversible="false" fast="false" fbc:lowerFluxBound="FB3N0" fbc:upperFluxBound="FB5N1000">
        <annotation xmlns:sbml="http://www.sbml.org/sbml/level3/version1/core">
          <rdf:RDF xmlns:rdf="http://www.w3.org/1999/02/22-rdf-syntax-ns#" xmlns:dcterms="http://purl.org/dc/terms/" xmlns:vCard="http://www.w3.org/2001/vcard-rdf/3.0#" xmlns:vCard4="http://www.w3.org/2006/vcard/ns#" xmlns:bqbiol="http://biomodels.net/biology-qualifiers/" xmlns:bqmodel="http://biomodels.net/model-qualifiers/">
            <rdf:Description rdf:about="#R_ADA">
              <bqbiol:is>
                <rdf:Bag>
                  <rdf:li rdf:resource="http://identifiers.org/ec-code/3.5.4.4"/>
                </rdf:Bag>
              </bqbiol:is>
            </rdf:Description>
          </rdf:RDF>
        </annotation>
        <listOfReactants>
          <speciesReference species="M_adn_c__91__c__93__" stoichiometry="1" constant="true"/>
          <speciesReference species="M_h2o_c__91__c__93__" stoichiometry="1" constant="true"/>
          <speciesReference species="M_h_c__91__c__93__" stoichiometry="1" constant="true"/>
        </listOfReactants>
        <listOfProducts>
          <speciesReference species="M_ins_c__91__c__93__" stoichiometry="1" constant="true"/>
          <speciesReference species="M_nh4_c__91__c__93__" stoichiometry="1" constant="true"/>
        </listOfProducts>
        <fbc:geneProductAssociation>
          <fbc:geneProductRef fbc:geneProduct="G_WP_002519568__46__1"/>
        </fbc:geneProductAssociation>
      </reaction>
      <reaction metaid="R_ADCL" id="R_ADCL" name="4-aminobenzoate synthase" reversible="false" fast="false" fbc:lowerFluxBound="FB3N0" fbc:upperFluxBound="FB5N1000">
        <annotation xmlns:sbml="http://www.sbml.org/sbml/level3/version1/core">
          <rdf:RDF xmlns:rdf="http://www.w3.org/1999/02/22-rdf-syntax-ns#" xmlns:dcterms="http://purl.org/dc/terms/" xmlns:vCard="http://www.w3.org/2001/vcard-rdf/3.0#" xmlns:vCard4="http://www.w3.org/2006/vcard/ns#" xmlns:bqbiol="http://biomodels.net/biology-qualifiers/" xmlns:bqmodel="http://biomodels.net/model-qualifiers/">
            <rdf:Description rdf:about="#R_ADCL">
              <bqbiol:is>
                <rdf:Bag>
                  <rdf:li rdf:resource="http://identifiers.org/ec-code/4.1.3.38"/>
                </rdf:Bag>
              </bqbiol:is>
            </rdf:Description>
          </rdf:RDF>
        </annotation>
        <listOfReactants>
          <speciesReference species="M_4adcho_c__91__c__93__" stoichiometry="1" constant="true"/>
        </listOfReactants>
        <listOfProducts>
          <speciesReference species="M_4abz_c__91__c__93__" stoichiometry="1" constant="true"/>
          <speciesReference species="M_h_c__91__c__93__" stoichiometry="1" constant="true"/>
          <speciesReference species="M_pyr_c__91__c__93__" stoichiometry="1" constant="true"/>
        </listOfProducts>
        <fbc:geneProductAssociation>
          <fbc:geneProductRef fbc:geneProduct="G_WP_002548144__46__1"/>
        </fbc:geneProductAssociation>
      </reaction>
      <reaction metaid="R_UDP3GNACA" id="R_UDP3GNACA" name="UDP-3-keto-GlcNAcA aminotransferase" reversible="true" fast="false" fbc:lowerFluxBound="FB1N1000" fbc:upperFluxBound="FB5N1000">
        <listOfReactants>
          <speciesReference species="M_glu__L_c__91__c__93__" stoichiometry="1" constant="true"/>
          <speciesReference species="M_udp3kglcnaca_c__91__c__93__" stoichiometry="1" constant="true"/>
        </listOfReactants>
        <listOfProducts>
          <speciesReference species="M_akg_c__91__c__93__" stoichiometry="1" constant="true"/>
          <speciesReference species="M_udp3aglcnaca_c__91__c__93__" stoichiometry="1" constant="true"/>
        </listOfProducts>
        <fbc:geneProductAssociation>
          <fbc:geneProductRef fbc:geneProduct="G_WP_002524223__46__1"/>
        </fbc:geneProductAssociation>
      </reaction>
      <reaction metaid="R_ADK1" id="R_ADK1" name="Adenylate kinase" reversible="true" fast="false" fbc:lowerFluxBound="FB1N1000" fbc:upperFluxBound="FB5N1000">
        <annotation xmlns:sbml="http://www.sbml.org/sbml/level3/version1/core">
          <rdf:RDF xmlns:rdf="http://www.w3.org/1999/02/22-rdf-syntax-ns#" xmlns:dcterms="http://purl.org/dc/terms/" xmlns:vCard="http://www.w3.org/2001/vcard-rdf/3.0#" xmlns:vCard4="http://www.w3.org/2006/vcard/ns#" xmlns:bqbiol="http://biomodels.net/biology-qualifiers/" xmlns:bqmodel="http://biomodels.net/model-qualifiers/">
            <rdf:Description rdf:about="#R_ADK1">
              <bqbiol:is>
                <rdf:Bag>
                  <rdf:li rdf:resource="http://identifiers.org/ec-code/2.7.4.3"/>
                </rdf:Bag>
              </bqbiol:is>
            </rdf:Description>
          </rdf:RDF>
        </annotation>
        <listOfReactants>
          <speciesReference species="M_amp_c__91__c__93__" stoichiometry="1" constant="true"/>
          <speciesReference species="M_atp_c__91__c__93__" stoichiometry="1" constant="true"/>
        </listOfReactants>
        <listOfProducts>
          <speciesReference species="M_adp_c__91__c__93__" stoichiometry="2" constant="true"/>
        </listOfProducts>
        <fbc:geneProductAssociation>
          <fbc:geneProductRef fbc:geneProduct="G_WP_002515951__46__1"/>
        </fbc:geneProductAssociation>
      </reaction>
      <reaction metaid="R_ADPRDP" id="R_ADPRDP" name="ADPribose diphosphatase" reversible="false" fast="false" fbc:lowerFluxBound="FB3N0" fbc:upperFluxBound="FB5N1000">
        <annotation xmlns:sbml="http://www.sbml.org/sbml/level3/version1/core">
          <rdf:RDF xmlns:rdf="http://www.w3.org/1999/02/22-rdf-syntax-ns#" xmlns:dcterms="http://purl.org/dc/terms/" xmlns:vCard="http://www.w3.org/2001/vcard-rdf/3.0#" xmlns:vCard4="http://www.w3.org/2006/vcard/ns#" xmlns:bqbiol="http://biomodels.net/biology-qualifiers/" xmlns:bqmodel="http://biomodels.net/model-qualifiers/">
            <rdf:Description rdf:about="#R_ADPRDP">
              <bqbiol:is>
                <rdf:Bag>
                  <rdf:li rdf:resource="http://identifiers.org/ec-code/3.6.1.13"/>
                </rdf:Bag>
              </bqbiol:is>
            </rdf:Description>
          </rdf:RDF>
        </annotation>
        <listOfReactants>
          <speciesReference species="M_adprib_c__91__c__93__" stoichiometry="1" constant="true"/>
          <speciesReference species="M_h2o_c__91__c__93__" stoichiometry="1" constant="true"/>
        </listOfReactants>
        <listOfProducts>
          <speciesReference species="M_amp_c__91__c__93__" stoichiometry="1" constant="true"/>
          <speciesReference species="M_h_c__91__c__93__" stoichiometry="2" constant="true"/>
          <speciesReference species="M_r5p_c__91__c__93__" stoichiometry="1" constant="true"/>
        </listOfProducts>
        <fbc:geneProductAssociation>
          <fbc:or>
            <fbc:geneProductRef fbc:geneProduct="G_WP_002514996__46__1"/>
            <fbc:geneProductRef fbc:geneProduct="G_WP_002516495__46__1"/>
          </fbc:or>
        </fbc:geneProductAssociation>
      </reaction>
      <reaction metaid="R_ADPT" id="R_ADPT" name="Adenine phosphoribosyltransferase" reversible="false" fast="false" fbc:lowerFluxBound="FB3N0" fbc:upperFluxBound="FB5N1000">
        <annotation xmlns:sbml="http://www.sbml.org/sbml/level3/version1/core">
          <rdf:RDF xmlns:rdf="http://www.w3.org/1999/02/22-rdf-syntax-ns#" xmlns:dcterms="http://purl.org/dc/terms/" xmlns:vCard="http://www.w3.org/2001/vcard-rdf/3.0#" xmlns:vCard4="http://www.w3.org/2006/vcard/ns#" xmlns:bqbiol="http://biomodels.net/biology-qualifiers/" xmlns:bqmodel="http://biomodels.net/model-qualifiers/">
            <rdf:Description rdf:about="#R_ADPT">
              <bqbiol:is>
                <rdf:Bag>
                  <rdf:li rdf:resource="http://identifiers.org/ec-code/2.4.2.7"/>
                  <rdf:li rdf:resource="http://identifiers.org/ec-code/2.4.2.8"/>
                </rdf:Bag>
              </bqbiol:is>
            </rdf:Description>
          </rdf:RDF>
        </annotation>
        <listOfReactants>
          <speciesReference species="M_ade_c__91__c__93__" stoichiometry="1" constant="true"/>
          <speciesReference species="M_prpp_c__91__c__93__" stoichiometry="1" constant="true"/>
        </listOfReactants>
        <listOfProducts>
          <speciesReference species="M_amp_c__91__c__93__" stoichiometry="1" constant="true"/>
          <speciesReference species="M_ppi_c__91__c__93__" stoichiometry="1" constant="true"/>
        </listOfProducts>
        <fbc:geneProductAssociation>
          <fbc:geneProductRef fbc:geneProduct="G_WP_002516613__46__1"/>
        </fbc:geneProductAssociation>
      </reaction>
      <reaction metaid="R_ADSL1r" id="R_ADSL1r" name="Adenylsuccinate lyase" reversible="true" fast="false" fbc:lowerFluxBound="FB1N1000" fbc:upperFluxBound="FB5N1000">
        <annotation xmlns:sbml="http://www.sbml.org/sbml/level3/version1/core">
          <rdf:RDF xmlns:rdf="http://www.w3.org/1999/02/22-rdf-syntax-ns#" xmlns:dcterms="http://purl.org/dc/terms/" xmlns:vCard="http://www.w3.org/2001/vcard-rdf/3.0#" xmlns:vCard4="http://www.w3.org/2006/vcard/ns#" xmlns:bqbiol="http://biomodels.net/biology-qualifiers/" xmlns:bqmodel="http://biomodels.net/model-qualifiers/">
            <rdf:Description rdf:about="#R_ADSL1r">
              <bqbiol:is>
                <rdf:Bag>
                  <rdf:li rdf:resource="http://identifiers.org/ec-code/4.3.2.2"/>
                </rdf:Bag>
              </bqbiol:is>
            </rdf:Description>
          </rdf:RDF>
        </annotation>
        <listOfReactants>
          <speciesReference species="M_dcamp_c__91__c__93__" stoichiometry="1" constant="true"/>
        </listOfReactants>
        <listOfProducts>
          <speciesReference species="M_amp_c__91__c__93__" stoichiometry="1" constant="true"/>
          <speciesReference species="M_fum_c__91__c__93__" stoichiometry="1" constant="true"/>
        </listOfProducts>
        <fbc:geneProductAssociation>
          <fbc:geneProductRef fbc:geneProduct="G_WP_002519663__46__1"/>
        </fbc:geneProductAssociation>
      </reaction>
      <reaction metaid="R_ADSL2r" id="R_ADSL2r" name="Adenylosuccinate lyase" reversible="true" fast="false" fbc:lowerFluxBound="FB1N1000" fbc:upperFluxBound="FB5N1000">
        <annotation xmlns:sbml="http://www.sbml.org/sbml/level3/version1/core">
          <rdf:RDF xmlns:rdf="http://www.w3.org/1999/02/22-rdf-syntax-ns#" xmlns:dcterms="http://purl.org/dc/terms/" xmlns:vCard="http://www.w3.org/2001/vcard-rdf/3.0#" xmlns:vCard4="http://www.w3.org/2006/vcard/ns#" xmlns:bqbiol="http://biomodels.net/biology-qualifiers/" xmlns:bqmodel="http://biomodels.net/model-qualifiers/">
            <rdf:Description rdf:about="#R_ADSL2r">
              <bqbiol:is>
                <rdf:Bag>
                  <rdf:li rdf:resource="http://identifiers.org/ec-code/4.3.2.2"/>
                </rdf:Bag>
              </bqbiol:is>
            </rdf:Description>
          </rdf:RDF>
        </annotation>
        <listOfReactants>
          <speciesReference species="M_25aics_c__91__c__93__" stoichiometry="1" constant="true"/>
        </listOfReactants>
        <listOfProducts>
          <speciesReference species="M_aicar_c__91__c__93__" stoichiometry="1" constant="true"/>
          <speciesReference species="M_fum_c__91__c__93__" stoichiometry="1" constant="true"/>
        </listOfProducts>
        <fbc:geneProductAssociation>
          <fbc:geneProductRef fbc:geneProduct="G_WP_002519663__46__1"/>
        </fbc:geneProductAssociation>
      </reaction>
      <reaction metaid="R_ADSS" id="R_ADSS" name="Adenylosuccinate synthase" reversible="false" fast="false" fbc:lowerFluxBound="FB3N0" fbc:upperFluxBound="FB5N1000">
        <annotation xmlns:sbml="http://www.sbml.org/sbml/level3/version1/core">
          <rdf:RDF xmlns:rdf="http://www.w3.org/1999/02/22-rdf-syntax-ns#" xmlns:dcterms="http://purl.org/dc/terms/" xmlns:vCard="http://www.w3.org/2001/vcard-rdf/3.0#" xmlns:vCard4="http://www.w3.org/2006/vcard/ns#" xmlns:bqbiol="http://biomodels.net/biology-qualifiers/" xmlns:bqmodel="http://biomodels.net/model-qualifiers/">
            <rdf:Description rdf:about="#R_ADSS">
              <bqbiol:is>
                <rdf:Bag>
                  <rdf:li rdf:resource="http://identifiers.org/ec-code/6.3.4.4"/>
                </rdf:Bag>
              </bqbiol:is>
            </rdf:Description>
          </rdf:RDF>
        </annotation>
        <listOfReactants>
          <speciesReference species="M_asp__L_c__91__c__93__" stoichiometry="1" constant="true"/>
          <speciesReference species="M_gtp_c__91__c__93__" stoichiometry="1" constant="true"/>
          <speciesReference species="M_imp_c__91__c__93__" stoichiometry="1" constant="true"/>
        </listOfReactants>
        <listOfProducts>
          <speciesReference species="M_dcamp_c__91__c__93__" stoichiometry="1" constant="true"/>
          <speciesReference species="M_gdp_c__91__c__93__" stoichiometry="1" constant="true"/>
          <speciesReference species="M_h_c__91__c__93__" stoichiometry="2" constant="true"/>
          <speciesReference species="M_pi_c__91__c__93__" stoichiometry="1" constant="true"/>
        </listOfProducts>
        <fbc:geneProductAssociation>
          <fbc:geneProductRef fbc:geneProduct="G_WP_002524174__46__1"/>
        </fbc:geneProductAssociation>
      </reaction>
      <reaction metaid="R_AGDC" id="R_AGDC" name="N-acetylglucosamine-6-phosphate deacetylase" reversible="false" fast="false" fbc:lowerFluxBound="FB3N0" fbc:upperFluxBound="FB5N1000">
        <annotation xmlns:sbml="http://www.sbml.org/sbml/level3/version1/core">
          <rdf:RDF xmlns:rdf="http://www.w3.org/1999/02/22-rdf-syntax-ns#" xmlns:dcterms="http://purl.org/dc/terms/" xmlns:vCard="http://www.w3.org/2001/vcard-rdf/3.0#" xmlns:vCard4="http://www.w3.org/2006/vcard/ns#" xmlns:bqbiol="http://biomodels.net/biology-qualifiers/" xmlns:bqmodel="http://biomodels.net/model-qualifiers/">
            <rdf:Description rdf:about="#R_AGDC">
              <bqbiol:is>
                <rdf:Bag>
                  <rdf:li rdf:resource="http://identifiers.org/ec-code/3.5.1.25"/>
                </rdf:Bag>
              </bqbiol:is>
            </rdf:Description>
          </rdf:RDF>
        </annotation>
        <listOfReactants>
          <speciesReference species="M_acgam6p_c__91__c__93__" stoichiometry="1" constant="true"/>
          <speciesReference species="M_h2o_c__91__c__93__" stoichiometry="1" constant="true"/>
        </listOfReactants>
        <listOfProducts>
          <speciesReference species="M_ac_c__91__c__93__" stoichiometry="1" constant="true"/>
          <speciesReference species="M_gam6p_c__91__c__93__" stoichiometry="1" constant="true"/>
        </listOfProducts>
        <fbc:geneProductAssociation>
          <fbc:geneProductRef fbc:geneProduct="G_WP_002516723__46__1"/>
        </fbc:geneProductAssociation>
      </reaction>
      <reaction metaid="R_AGM3PH" id="R_AGM3PH" name="N-Acetyl-D-glucosamine(anhydrous)N-Acetylmuramyl-tripeptide beta -1,4-N-acetylglucosaminidase" reversible="false" fast="false" fbc:lowerFluxBound="FB3N0" fbc:upperFluxBound="FB5N1000">
        <listOfReactants>
          <speciesReference species="M_anhgm3p_c__91__c__93__" stoichiometry="1" constant="true"/>
          <speciesReference species="M_h2o_c__91__c__93__" stoichiometry="1" constant="true"/>
        </listOfReactants>
        <listOfProducts>
          <speciesReference species="M_acgam_c__91__c__93__" stoichiometry="1" constant="true"/>
          <speciesReference species="M_anhm3p_c__91__c__93__" stoichiometry="1" constant="true"/>
        </listOfProducts>
        <fbc:geneProductAssociation>
          <fbc:geneProductRef fbc:geneProduct="G_WP_002519712__46__1"/>
        </fbc:geneProductAssociation>
      </reaction>
      <reaction metaid="R_AGM4PH" id="R_AGM4PH" name="N-Acetyl-D-glucosamine(anhydrous)N-Acetylmuramyl-tetrapeptide beta -1,4-N-acetylglucosaminidase" reversible="false" fast="false" fbc:lowerFluxBound="FB3N0" fbc:upperFluxBound="FB5N1000">
        <listOfReactants>
          <speciesReference species="M_anhgm4p_c__91__c__93__" stoichiometry="1" constant="true"/>
          <speciesReference species="M_h2o_c__91__c__93__" stoichiometry="1" constant="true"/>
        </listOfReactants>
        <listOfProducts>
          <speciesReference species="M_acgam_c__91__c__93__" stoichiometry="1" constant="true"/>
          <speciesReference species="M_anhm4p_c__91__c__93__" stoichiometry="1" constant="true"/>
        </listOfProducts>
        <fbc:geneProductAssociation>
          <fbc:geneProductRef fbc:geneProduct="G_WP_002519712__46__1"/>
        </fbc:geneProductAssociation>
      </reaction>
      <reaction metaid="R_AGMH" id="R_AGMH" name="N-Acetyl-D-glucosamine(anhydrous)N-Acetylmuramyl beta -1,4-N-acetylglucosaminidase" reversible="false" fast="false" fbc:lowerFluxBound="FB3N0" fbc:upperFluxBound="FB5N1000">
        <listOfReactants>
          <speciesReference species="M_anhgm_c__91__c__93__" stoichiometry="1" constant="true"/>
          <speciesReference species="M_h2o_c__91__c__93__" stoichiometry="1" constant="true"/>
        </listOfReactants>
        <listOfProducts>
          <speciesReference species="M_acgam_c__91__c__93__" stoichiometry="1" constant="true"/>
          <speciesReference species="M_anhm_c__91__c__93__" stoichiometry="1" constant="true"/>
        </listOfProducts>
        <fbc:geneProductAssociation>
          <fbc:geneProductRef fbc:geneProduct="G_WP_002519712__46__1"/>
        </fbc:geneProductAssociation>
      </reaction>
      <reaction metaid="R_FRDO" id="R_FRDO" name="FRDO" reversible="false" fast="false" fbc:lowerFluxBound="FB3N0" fbc:upperFluxBound="FB5N1000">
        <annotation xmlns:sbml="http://www.sbml.org/sbml/level3/version1/core">
          <rdf:RDF xmlns:rdf="http://www.w3.org/1999/02/22-rdf-syntax-ns#" xmlns:dcterms="http://purl.org/dc/terms/" xmlns:vCard="http://www.w3.org/2001/vcard-rdf/3.0#" xmlns:vCard4="http://www.w3.org/2006/vcard/ns#" xmlns:bqbiol="http://biomodels.net/biology-qualifiers/" xmlns:bqmodel="http://biomodels.net/model-qualifiers/">
            <rdf:Description rdf:about="#R_FRDO">
              <bqbiol:is>
                <rdf:Bag>
                  <rdf:li rdf:resource="http://identifiers.org/ec-code/1.18.1.2"/>
                </rdf:Bag>
              </bqbiol:is>
            </rdf:Description>
          </rdf:RDF>
        </annotation>
        <listOfReactants>
          <speciesReference species="M_fdxrd_c__91__c__93__" stoichiometry="1" constant="true"/>
          <speciesReference species="M_nadp_c__91__c__93__" stoichiometry="1" constant="true"/>
        </listOfReactants>
        <listOfProducts>
          <speciesReference species="M_fdxox_c__91__c__93__" stoichiometry="1" constant="true"/>
          <speciesReference species="M_h_c__91__c__93__" stoichiometry="1" constant="true"/>
          <speciesReference species="M_nadph_c__91__c__93__" stoichiometry="1" constant="true"/>
        </listOfProducts>
        <fbc:geneProductAssociation>
          <fbc:geneProductRef fbc:geneProduct="G_WP_002519895__46__1"/>
        </fbc:geneProductAssociation>
      </reaction>
      <reaction metaid="R_AHCYSNS" id="R_AHCYSNS" name="S-adenosylhomocysteine nucleosidase" reversible="false" fast="false" fbc:lowerFluxBound="FB3N0" fbc:upperFluxBound="FB5N1000">
        <annotation xmlns:sbml="http://www.sbml.org/sbml/level3/version1/core">
          <rdf:RDF xmlns:rdf="http://www.w3.org/1999/02/22-rdf-syntax-ns#" xmlns:dcterms="http://purl.org/dc/terms/" xmlns:vCard="http://www.w3.org/2001/vcard-rdf/3.0#" xmlns:vCard4="http://www.w3.org/2006/vcard/ns#" xmlns:bqbiol="http://biomodels.net/biology-qualifiers/" xmlns:bqmodel="http://biomodels.net/model-qualifiers/">
            <rdf:Description rdf:about="#R_AHCYSNS">
              <bqbiol:is>
                <rdf:Bag>
                  <rdf:li rdf:resource="http://identifiers.org/ec-code/3.2.2.9"/>
                </rdf:Bag>
              </bqbiol:is>
            </rdf:Description>
          </rdf:RDF>
        </annotation>
        <listOfReactants>
          <speciesReference species="M_ahcys_c__91__c__93__" stoichiometry="1" constant="true"/>
          <speciesReference species="M_h2o_c__91__c__93__" stoichiometry="1" constant="true"/>
        </listOfReactants>
        <listOfProducts>
          <speciesReference species="M_ade_c__91__c__93__" stoichiometry="1" constant="true"/>
          <speciesReference species="M_rhcys_c__91__c__93__" stoichiometry="1" constant="true"/>
        </listOfProducts>
        <fbc:geneProductAssociation>
          <fbc:geneProductRef fbc:geneProduct="G_WP_002518978__46__1"/>
        </fbc:geneProductAssociation>
      </reaction>
      <reaction metaid="R_AHSERL4" id="R_AHSERL4" name="Cysteine synthase Thiosulfate " reversible="false" fast="false" fbc:lowerFluxBound="FB3N0" fbc:upperFluxBound="FB5N1000">
        <annotation xmlns:sbml="http://www.sbml.org/sbml/level3/version1/core">
          <rdf:RDF xmlns:rdf="http://www.w3.org/1999/02/22-rdf-syntax-ns#" xmlns:dcterms="http://purl.org/dc/terms/" xmlns:vCard="http://www.w3.org/2001/vcard-rdf/3.0#" xmlns:vCard4="http://www.w3.org/2006/vcard/ns#" xmlns:bqbiol="http://biomodels.net/biology-qualifiers/" xmlns:bqmodel="http://biomodels.net/model-qualifiers/">
            <rdf:Description rdf:about="#R_AHSERL4">
              <bqbiol:is>
                <rdf:Bag>
                  <rdf:li rdf:resource="http://identifiers.org/ec-code/2.5.1.47"/>
                  <rdf:li rdf:resource="http://identifiers.org/ec-code/2.5.1.49"/>
                  <rdf:li rdf:resource="http://identifiers.org/ec-code/4.2.99.8"/>
                </rdf:Bag>
              </bqbiol:is>
            </rdf:Description>
          </rdf:RDF>
        </annotation>
        <listOfReactants>
          <speciesReference species="M_acser_c__91__c__93__" stoichiometry="1" constant="true"/>
          <speciesReference species="M_trdrd_c__91__c__93__" stoichiometry="1" constant="true"/>
          <speciesReference species="M_tsul_c__91__c__93__" stoichiometry="1" constant="true"/>
        </listOfReactants>
        <listOfProducts>
          <speciesReference species="M_ac_c__91__c__93__" stoichiometry="1" constant="true"/>
          <speciesReference species="M_cys__L_c__91__c__93__" stoichiometry="1" constant="true"/>
          <speciesReference species="M_h_c__91__c__93__" stoichiometry="1" constant="true"/>
          <speciesReference species="M_so3_c__91__c__93__" stoichiometry="1" constant="true"/>
          <speciesReference species="M_trdox_c__91__c__93__" stoichiometry="1" constant="true"/>
        </listOfProducts>
        <fbc:geneProductAssociation>
          <fbc:geneProductRef fbc:geneProduct="G_WP_002515499__46__1"/>
        </fbc:geneProductAssociation>
      </reaction>
      <reaction metaid="R_AICART" id="R_AICART" name="Phosphoribosylaminoimidazolecarboxamide formyltransferase" reversible="true" fast="false" fbc:lowerFluxBound="FB1N1000" fbc:upperFluxBound="FB5N1000">
        <annotation xmlns:sbml="http://www.sbml.org/sbml/level3/version1/core">
          <rdf:RDF xmlns:rdf="http://www.w3.org/1999/02/22-rdf-syntax-ns#" xmlns:dcterms="http://purl.org/dc/terms/" xmlns:vCard="http://www.w3.org/2001/vcard-rdf/3.0#" xmlns:vCard4="http://www.w3.org/2006/vcard/ns#" xmlns:bqbiol="http://biomodels.net/biology-qualifiers/" xmlns:bqmodel="http://biomodels.net/model-qualifiers/">
            <rdf:Description rdf:about="#R_AICART">
              <bqbiol:is>
                <rdf:Bag>
                  <rdf:li rdf:resource="http://identifiers.org/ec-code/2.1.2.3"/>
                </rdf:Bag>
              </bqbiol:is>
            </rdf:Description>
          </rdf:RDF>
        </annotation>
        <listOfReactants>
          <speciesReference species="M_10fthf_c__91__c__93__" stoichiometry="1" constant="true"/>
          <speciesReference species="M_aicar_c__91__c__93__" stoichiometry="1" constant="true"/>
        </listOfReactants>
        <listOfProducts>
          <speciesReference species="M_fprica_c__91__c__93__" stoichiometry="1" constant="true"/>
          <speciesReference species="M_thf_c__91__c__93__" stoichiometry="1" constant="true"/>
        </listOfProducts>
        <fbc:geneProductAssociation>
          <fbc:geneProductRef fbc:geneProduct="G_WP_002516039__46__1"/>
        </fbc:geneProductAssociation>
      </reaction>
      <reaction metaid="R_AIRCr" id="R_AIRCr" name="Phosphoribosylaminoimidazole carboxylase" reversible="true" fast="false" fbc:lowerFluxBound="FB1N1000" fbc:upperFluxBound="FB5N1000">
        <annotation xmlns:sbml="http://www.sbml.org/sbml/level3/version1/core">
          <rdf:RDF xmlns:rdf="http://www.w3.org/1999/02/22-rdf-syntax-ns#" xmlns:dcterms="http://purl.org/dc/terms/" xmlns:vCard="http://www.w3.org/2001/vcard-rdf/3.0#" xmlns:vCard4="http://www.w3.org/2006/vcard/ns#" xmlns:bqbiol="http://biomodels.net/biology-qualifiers/" xmlns:bqmodel="http://biomodels.net/model-qualifiers/">
            <rdf:Description rdf:about="#R_AIRCr">
              <bqbiol:is>
                <rdf:Bag>
                  <rdf:li rdf:resource="http://identifiers.org/ec-code/4.1.1.21"/>
                </rdf:Bag>
              </bqbiol:is>
            </rdf:Description>
          </rdf:RDF>
        </annotation>
        <listOfReactants>
          <speciesReference species="M_air_c__91__c__93__" stoichiometry="1" constant="true"/>
          <speciesReference species="M_co2_c__91__c__93__" stoichiometry="1" constant="true"/>
        </listOfReactants>
        <listOfProducts>
          <speciesReference species="M_5aizc_c__91__c__93__" stoichiometry="1" constant="true"/>
          <speciesReference species="M_h_c__91__c__93__" stoichiometry="1" constant="true"/>
        </listOfProducts>
        <fbc:geneProductAssociation>
          <fbc:or>
            <fbc:geneProductRef fbc:geneProduct="G_WP_002516520__46__1"/>
            <fbc:geneProductRef fbc:geneProduct="G_WP_002516545__46__1"/>
          </fbc:or>
        </fbc:geneProductAssociation>
      </reaction>
      <reaction metaid="R_ALCD2y" id="R_ALCD2y" name="Alcohol dehydrogenase (ethanol, NADP)" reversible="true" fast="false" fbc:lowerFluxBound="FB1N1000" fbc:upperFluxBound="FB5N1000">
        <annotation xmlns:sbml="http://www.sbml.org/sbml/level3/version1/core">
          <rdf:RDF xmlns:rdf="http://www.w3.org/1999/02/22-rdf-syntax-ns#" xmlns:dcterms="http://purl.org/dc/terms/" xmlns:vCard="http://www.w3.org/2001/vcard-rdf/3.0#" xmlns:vCard4="http://www.w3.org/2006/vcard/ns#" xmlns:bqbiol="http://biomodels.net/biology-qualifiers/" xmlns:bqmodel="http://biomodels.net/model-qualifiers/">
            <rdf:Description rdf:about="#R_ALCD2y">
              <bqbiol:is>
                <rdf:Bag>
                  <rdf:li rdf:resource="http://identifiers.org/ec-code/1.1.1.1"/>
                  <rdf:li rdf:resource="http://identifiers.org/ec-code/1.1.1.184"/>
                  <rdf:li rdf:resource="http://identifiers.org/ec-code/1.1.1.2"/>
                  <rdf:li rdf:resource="http://identifiers.org/ec-code/1.1.1.21"/>
                  <rdf:li rdf:resource="http://identifiers.org/ec-code/1.1.1.71"/>
                </rdf:Bag>
              </bqbiol:is>
            </rdf:Description>
          </rdf:RDF>
        </annotation>
        <listOfReactants>
          <speciesReference species="M_etoh_c__91__c__93__" stoichiometry="1" constant="true"/>
          <speciesReference species="M_nadp_c__91__c__93__" stoichiometry="1" constant="true"/>
        </listOfReactants>
        <listOfProducts>
          <speciesReference species="M_acald_c__91__c__93__" stoichiometry="1" constant="true"/>
          <speciesReference species="M_h_c__91__c__93__" stoichiometry="1" constant="true"/>
          <speciesReference species="M_nadph_c__91__c__93__" stoichiometry="1" constant="true"/>
        </listOfProducts>
        <fbc:geneProductAssociation>
          <fbc:or>
            <fbc:geneProductRef fbc:geneProduct="G_WP_002520084__46__1"/>
            <fbc:geneProductRef fbc:geneProduct="G_WP_002517861__46__1"/>
[truncated: 1,974,415 more chars]
