# Supplementary material for: Genome-scale metabolic modeling and in silico analysis of opportunistic skin pathogen Cutibacterium acnes
Source: Front Cell Infect Microbiol. 2023 Jul 13;13:1099314. doi: 10.3389/fcimb.2023.1099314 (PMC10374032; doi:10.3389/fcimb.2023.1099314)
Supplement: Supplementary Data Sheet 2 [file DataSheet_2.zip › Supplementary_Data_Sheet_2.xlsx]

## Sheet: Reaction List
Abbreviation	Description	Reaction	GPR	Lower bound	Upper bound	Objective	Subsystem	RHEA	KEGG Reaction	SEED Reaction	MetaNetX (MNX) Equation	BiGG	Reactome Reaction	EC Number	brenda	BioCyc
EX_for_e	R_EX_for_e	for_e <=>		0	1000	0	Exchange	29679;29680;29681;29682		rxn08525;rxn08526;rxn09682;rxn09754	MNXR99620		R-HSA-6803255			META:TRANS-RXN-1
EX_ac_e	R_EX_ac_e	ac_e <=>		0	1000	0	Exchange	27814;27815;27816;27817		rxn08063;rxn09787;rxn09866;rxn10904	MNXR95431					META:RXN0-1981;META:TRANS-RXN0-567
EX_ppa_e	R_EX_ppa_e	ppa_e <=>		0	1000	0	Exchange				MNXR103094
EX_but_e	R_EX_but_e	but_e <=>		0	1000	0	Exchange				MNXR96352
EX_ibt_e	R_EX_ibt_e	ibt_e <=>		0	1000	0	Exchange				MNXR100778
EX_pta_e	R_EX_pta_e	pta_e <=>		0	1000	0	Exchange				MNXR103320
EX_3mb_e	R_EX_3mb_e	3mb_e <=>		0	1000	0	Exchange				MNXR94918
EX_lac__L_e	R_EX_lac__L_e	lac__L_e <=>		0	1000	0	Exchange	34987;34988;34989;34990		rxn08795;rxn11016	MNXR100999
Ex_cpp3_e	R_EX_cpp3_e	cpp3_c ->		0	1000	0	Exchange
Ex_ppp9_e	R_EX_ppp9_e	ppp9_c ->		0	1000	0	Exchange
EX_glc__D_e	R_EX_glc__D_e	glc__D_e <=>		0	1000	0	Exchange			rxn08617;rxn09679;rxn09875	MNXR100188					META:TRANS-RXN0-574
Growth	Biomass synthesis	0.432 PROTEIN_c + 0.0377 DNA_c + 0.175 RNA_c + 0.03 PHOSPHOLIPID_c + 0.0578 CARBOHYDRATE_c + 0.0072 LIPOMANNAN_c + 0.135 PEPTIDOGLYCAN_c + 0.0314 SMALLMOLECULES_c ->		0	1000	1	Biomass synthesis
ASPT	L-aspartase	asp__L_c -> nh4_c + fum_c	WP_002548085.1	0	1000	0	Alanine and Aspartate Metabolism	16601;16602;16603;16604	R00490	rxn00347	MNXR96099			4.3.1.1	4.3.1.1	META:ASPARTASE-RXN
DNA	DNA synthesis	0.644 datp_c + 0.647 dttp_c + 0.974 dctp_c + 0.971 dgtp_c + 4.44 atp_c -> DNA_c + 4.44 adp_c + 4.44 pi_c		0	1000	0	Biomass synthesis
RNA	RNA synthesis	1.93 atp_c + 1.085 ctp_c + 0.729 gtp_c + 0.640 utp_c -> 1.25 adp_c + 1.25 pi_c + 3.135 ppi_c + RNA_c		0	1000	0	Biomass synthesis
AKGDH	2-Oxogluterate dehydrogenase	nad_c + coa_c + akg_c -> nadh_c + co2_c + succoa_c	WP_002520558.1 and (WP_002520549.1 or WP_002516527.1)	0	1000	0	Citric Acid Cycle	27786;27787;27788;27789	R08549	rxn08094	MNXR95655		R-ATH-71401;R-BTA-71401;R-CEL-71401;R-CFA-71401;R-DDI-71401;R-DME-71401;R-DRE-71401;R-GGA-373042;R-GGA-71401;R-HSA-71401;R-MMU-71401;R-OSA-71401;R-PFA-71401;R-RNO-71401;R-SCE-71401;R-SPO-71401;R-SSC-71401;R-TGU-71401;R-XTR-71401	1.2.1.52;1.2.4.2;1.8.1.4;2.3.1.61	1.2.1.52;1.2.4.2;1.8.1.4;2.3.1.61	META:2OXOGLUTARATEDEH-RXN
POLYSAC	polysaccharide symthesis	0.912 udpg_c + 0.912 udpgal_c + 0.304 gdpmann_c + 0.912 uacgam_c + 1.825 udpmannac3naca_c -> CARBOHYDRATE_c + 4.561 udp_c + 0.304 gdp_c		0	1000	0	Biomass synthesis
LIPMAN	Lipomannan synthesis	6.173 gdpmann_c -> 6.173 gdp_c + 6.173 h_c + LIPOMANNAN_c		0	1000	0	Biomass synthesis
PEPGLY	Peptidoglycan synthesis	1.22 uamr_c + 0.959 uacgam_c + 0.877 ala__L_c + 0.342 alaala_c + 1.071 26dap_LL_c + 1.245 glu__D_c + 0.971 gly_c + 4.769 atp_c -> 0.342 ala__D_e + 4.769 adp_c + 4.769 pi_c + PEPTIDOGLYCAN_c		0	1000	0	Biomass synthesis
GAPD	Glyceraldehyde-3-phosphate dehydrogenase	pi_c + nad_c + g3p_c <=> h_c + nadh_c + 13dpg_c	WP_002515621.1	-1000	1000	0	Glycolysis/Gluconeogenesis	10300;10301;10302;10303	R01061	rxn00781	MNXR100040		R-ATH-70449;R-ATH-70482;R-BTA-70449;R-BTA-70482;R-CEL-70449;R-CEL-70482;R-CFA-70449;R-CFA-70482;R-DDI-70449;R-DDI-70482;R-DME-70449;R-DME-70482;R-DRE-70449;R-DRE-70482;R-GGA-352921;R-GGA-352956;R-GGA-70449;R-GGA-70482;R-HSA-70449;R-HSA-70482;R-MMU-70449;R-MMU-70482;R-OSA-70449;R-OSA-70482;R-PFA-70449;R-PFA-70482;R-RNO-70449;R-RNO-70482;R-SCE-70449;R-SCE-70482;R-SPO-70449;R-SPO-70482;R-SSC-70449;R…	1.2.1.12;1.2.1.59	1.2.1.12;1.2.1.59	META:GAPOXNPHOSPHN-RXN
EX_fru_e	R_EX_fru_e	fru_e <=>		0	1000	0	Exchange			rxn08537;rxn12996	MNXR99663		R-ATH-189222;R-BTA-189222;R-CFA-189222;R-DDI-189222;R-DME-189222;R-DRE-189222;R-GGA-189222;R-HSA-189222;R-MMU-189222;R-OSA-189222;R-RNO-189222;R-SCE-189222;R-SSC-189222;R-TGU-189222;R-XTR-189222
EX_gal_e	R_EX_gal_e	gal_e <=>		0	1000	0	Exchange	34915;34916;34917;34918		rxn08585;rxn10911	MNXR100025
EX_man_e	R_EX_man_e	man_e <=>		0	1000	0	Exchange			rxn08886;rxn12997	MNXR101402
EX_glyc_e	R_EX_glyc_e	glyc_e <=>		0	1000	0	Exchange	29675;29676;29677;29678		rxn05581;rxn08654;rxn08658	MNXR100343		R-BTA-432049;R-BTA-432074;R-BTA-507869;R-BTA-507871;R-CEL-432049;R-CEL-432074;R-CEL-507869;R-CEL-507871;R-CFA-432049;R-CFA-432074;R-CFA-507869;R-CFA-507871;R-DRE-432049;R-DRE-432074;R-DRE-507869;R-DRE-507871;R-GGA-432049;R-GGA-432074;R-GGA-507869;R-GGA-507871;R-HSA-432049;R-HSA-432074;R-HSA-507869;R-HSA-507871;R-MMU-432049;R-MMU-432074;R-MMU-507869;R-MMU-507871;R-PFA-432049;R-PFA-432074;R-PFA-507…			META:TRANS-RXN-131
EX_tre_e	R_EX_tre_e	tre_e <=>		0	1000	0	Exchange	17629;17630;17631;17632		rxn09323	MNXR104933
EX_malt_e	R_EX_malt_e	malt_e <=>		0	1000	0	Exchange	33171;33172;33173;33174		rxn08874	MNXR101364					META:RXN-14351;META:RXN0-1741;META:TRANS-RXN0-575
EX_rib__D_e	R_EX_rib__D_e	rib__D_e <=>		0	1000	0	Exchange			rxn09228	MNXR104036
EX_sbt__D_e	R_EX_sbt__D_e	sbt__D_e <=>		0	1000	0	Exchange			rxn09243;rxn09662	MNXR104288
EX_raffin_e	R_EX_raffin_e	raffin_e <=>		0	1000	0	Exchange				MNXR103418
EX_arab__D_e	R_EX_arab__D_e	arab__D_e <=>		0	1000	0	Exchange			rxn05499	MNXR95912
EX_arab__L_e	R_EX_arab__L_e	arab__L_e <=>		0	1000	0	Exchange				MNXR95913
EX_xyl__D_e	R_EX_xyl__D_e	xyl__D_e <=>		0	1000	0	Exchange			rxn09385;rxn09650	MNXR105270
EX_rmn_e	R_EX_rmn_e	rmn_e <=>		0	1000	0	Exchange	34995;34996;34997;34998		rxn09229	MNXR104042
EX_sucr_e	R_EX_sucr_e	sucr_e <=>		0	1000	0	Exchange			rxn09275	MNXR104641
EX_cellb_e	R_EX_cellb_e	cellb_e <=>		0	1000	0	Exchange				MNXR96760
EX_melib_e	R_EX_melib_e	melib_e <=>		0	1000	0	Exchange				MNXR138589
EX_inost_e	R_EX_inost_e	inost_e <=>		0	1000	0	Exchange	32867;32868;32869;32870		rxn08755	MNXR100848
EX_mnl_e	R_EX_mnl_e	mnl_e <=>		0	1000	0	Exchange			rxn08950	MNXR101678
EX_galt_e	R_EX_galt_e	galt_e <=>		0	1000	0	Exchange	33143;33144;33145;33146		rxn08587	MNXR100019
EX_gam_e	R_EX_gam_e	gam_e <=>		0	1000	0	Exchange			rxn08593	MNXR100035
EX_glcn_e	R_EX_glcn_e	glcn_e <=>		0	1000	0	Exchange			rxn08610;rxn12424	MNXR100210
EX_glcur_e	R_EX_glcur_e	glcur_e <=>		0	1000	0	Exchange			rxn08623	MNXR100235
EX_pheme_e	R_EX_pheme_e	pheme_e <=>		0	1000	0	Exchange				MNXR102625		R-BTA-917892;R-CEL-917892;R-CFA-917892;R-DME-917892;R-DRE-917892;R-GGA-917892;R-HSA-917892;R-MMU-917892;R-RNO-917892;R-SSC-917892;R-TGU-917892;R-XTR-917892
EX_lcts_e	R_EX_lcts_e	lcts_e <=>		0	1000	0	Exchange			rxn08780	MNXR101027
EX_pyr_e	R_EX_pyr_e	pyr_e <=>		0	1000	0	Exchange			rxn09218;rxn10929	MNXR103384					META:TRANS-RXN0-506;META:TRANS-RXN0-570
EX_ribflv_e	riboflavin exchange	ribflv_c <=>		-1000	1000	0	Exchange	35015;35016;35017;35018		rxn05224;rxn09715	MNXR104033		R-BTA-3165230;R-CEL-3165230;R-CFA-3165230;R-DME-3165230;R-DRE-3165230;R-GGA-3165230;R-HSA-3165230;R-MMU-3165230;R-RNO-3165230;R-SSC-3165230;R-TGU-3165230;R-XTR-3165230
EX_ascb__L_e	R_EX_ascb__L_e	ascb__L_e <=>		0	1000	0	Exchange			rxn08159	MNXR138070
EX_chol_e	R_EX_chol_e	chol_e <=>		-1000	1000	0	Exchange	32751;32752;32753;32754		rxn08214	MNXR96693		R-ATH-444433;R-ATH-6797956;R-BTA-444433;R-BTA-6797956;R-CEL-444433;R-CFA-444433;R-CFA-6797956;R-DDI-444433;R-DDI-6797956;R-DME-444433;R-DME-6797956;R-DRE-444433;R-DRE-6797956;R-GGA-444433;R-GGA-6797956;R-HSA-444433;R-HSA-6797956;R-MMU-444433;R-MMU-6797956;R-OSA-444433;R-OSA-6797956;R-RNO-444433;R-RNO-6797956;R-SCE-444433;R-SCE-6797956;R-SSC-444433;R-SSC-6797956;R-TGU-444433;R-TGU-6797956;R-XTR-44…			META:TRANS-RXN-319
EX_fol_e	R_EX_fol_e	fol_e <=>		-1000	1000	0	Exchange				MNXR105408		R-BTA-200646;R-BTA-200729;R-CEL-200646;R-CEL-200729;R-CFA-200646;R-CFA-200729;R-DME-200646;R-DME-200729;R-DRE-200646;R-DRE-200729;R-GGA-200646;R-GGA-200729;R-HSA-200646;R-HSA-200729;R-MMU-200646;R-MMU-200729;R-RNO-200646;R-RNO-200729;R-SSC-200646;R-SSC-200729;R-TGU-200646;R-TGU-200729;R-XTR-200646;R-XTR-200729
EX_thm_e	R_EX_thm_e	thm_e <=>		-1000	1000	0	Exchange			rxn09300;rxn11006	MNXR131128
EX_cbl1_e	R_EX_cbl1_e	cbl1_e <=>		-1000	1000	0	Exchange	29719;29720;29721;29722			MNXR123114					META:RXN0-1565
EX_cbl2_e	Cob II alamin exchange	cbl2_e <=>		0	1000	0	Exchange				MNXR96475
GLUDxi	Glutamate dehydrogenase NAD	glu__L_c + h2o_c + nad_c <=> nh4_c + h_c + nadh_c + akg_c	WP_110463923.1	-1000	1000	0	Glutamate metabolism	15133;15134;15135;15136	R00243	rxn00182	MNXR100085			1.4.1.2;1.4.1.3;1.4.1.4	1.4.1.2;1.4.1.3;1.4.1.4	META:GLUTAMATE-DEHYDROGENASE-RXN
EX_h2o_e	R_EX_h2o_e	h2o_e <=>		-1000	1000	0	Exchange	29667;29668;29669;29670		rxn05319;rxn08686;rxn08687;rxn09643;rxn09745;rxn09812;rxn09838;rxn09874	MNXR98641		R-ATH-432010;R-ATH-432054;R-ATH-432065;R-ATH-432067;R-ATH-507868;R-ATH-507870;R-BTA-432010;R-BTA-432054;R-BTA-432065;R-BTA-432067;R-BTA-445714;R-BTA-507868;R-BTA-507870;R-CEL-445714;R-CEL-507868;R-CEL-507870;R-CFA-432010;R-CFA-432054;R-CFA-432065;R-CFA-432067;R-CFA-445714;R-CFA-507868;R-CFA-507870;R-DDI-432010;R-DDI-432054;R-DDI-432065;R-DDI-432067;R-DDI-507868;R-DDI-507870;R-DME-432010;R-DME-432…			META:TRANS-RXN-145;META:TRANS-RXN0-547
EX_h_e	R_EX_h_e	h_e <=>		-1000	1000	0	Exchange	34979;34980;34981;34982		rxn08730;rxn11009	MNXR100765		R-ATH-170026;R-ATH-74723;R-BTA-170026;R-BTA-2534378;R-BTA-74723;R-CEL-170026;R-CEL-74723;R-CFA-170026;R-CFA-2534378;R-CFA-74723;R-DDI-74723;R-DME-170026;R-DME-74723;R-DRE-170026;R-DRE-2534378;R-DRE-74723;R-GGA-170026;R-GGA-2534378;R-GGA-74723;R-HSA-170026;R-HSA-2534378;R-HSA-74723;R-MMU-170026;R-MMU-2534378;R-MMU-74723;R-OSA-170026;R-PFA-74723;R-RNO-170026;R-RNO-2534378;R-RNO-74723;R-SCE-170026;R…			META:RXN-14452
EX_leu__L_e	R_EX_leu__L_e	leu__L_e <=>		-0.5	1000	0	Exchange			rxn08786;rxn11003	MNXR101057					META:RXN66-447
EX_ala__L_e	R_EX_ala__L_e	ala__L_e <=>		-0.5	1000	0	Exchange			rxn08104;rxn10921;rxn13221	MNXR95706
EX_cl_e	R_EX_cl_e	cl_e <=>		-1000	1000	0	Exchange	29823;29824;29825;29826		rxn08234;rxn10473	MNXR96797		R-ATH-2684901;R-ATH-427570;R-BTA-2684901;R-BTA-2744228;R-BTA-2744242;R-BTA-2744349;R-BTA-2744361;R-BTA-427570;R-BTA-975340;R-BTA-975389;R-BTA-975449;R-CEL-2684901;R-CEL-2744228;R-CEL-2744361;R-CEL-427570;R-CEL-975340;R-CEL-975389;R-CFA-2684901;R-CFA-2744228;R-CFA-2744242;R-CFA-2744349;R-CFA-2744361;R-CFA-427570;R-CFA-975340;R-CFA-975389;R-CFA-975449;R-DDI-2684901;R-DDI-2744228;R-DDI-427570;R-DME-…			META:TRANS-RXN-139
EX_pi_e	R_EX_pi_e	pi_e <=>		-1000	1000	0	Exchange	32823;32824;32825;32826		rxn09121;rxn09722;rxn10838;rxn13178	MNXR102871					META:TRANS-RXN0-470
EX_nh4_e	R_EX_nh4_e	nh4_e <=>		-1000	1000	0	Exchange	28747;28748;28749;28750		rxn05466;rxn08986;rxn08987;rxn09736;rxn09835;rxn13364	MNXR101950		R-BTA-444416;R-CEL-444416;R-CFA-444416;R-DDI-444416;R-DME-444416;R-DRE-444416;R-GGA-444416;R-HSA-444416;R-MMU-444416;R-RNO-444416;R-SSC-444416;R-TGU-444416;R-XTR-444416			META:RXN-9615;META:TRANS-RXN0-206;META:TRANS-RXN0-544
EX_asn__L_e	R_EX_asn__L_e	asn__L_e <=>		-0.5	1000	0	Exchange			rxn05220;rxn08162	MNXR96069
EX_ala__D_e	R_EX_ala__D_e	ala__D_e <=>		0	1000	0	Exchange			rxn08302;rxn10991	MNXR95702
EX_gln__L_e	R_EX_gln__L_e	gln__L_e <=>		-0.5	1000	0	Exchange			rxn08625;rxn10928	MNXR100259		R-BTA-212614;R-CFA-212614;R-GGA-212614;R-HSA-212614;R-HSA-212651;R-MMU-212614;R-RNO-212614;R-SCE-212614;R-SSC-212614;R-TGU-212614			META:TRANS-RXN-233
EX_gly_e	R_EX_gly_e	gly_e <=>		-0.5	1000	0	Exchange			rxn05218;rxn08662;rxn13111	MNXR100371		R-BTA-351963;R-CEL-351963;R-CFA-351963;R-DRE-351963;R-GGA-351963;R-HSA-351963;R-MMU-351963;R-RNO-351963;R-SSC-351963;R-TGU-351963			META:TRANS-RXN0-537
EX_ser__L_e	R_EX_ser__L_e	ser__L_e <=>		-0.5	1000	0	Exchange	35031;35032;35033;35034		rxn09248;rxn10999;rxn13110	MNXR104354		R-ATH-8932980;R-BTA-8932980;R-CEL-8932980;R-CFA-8932980;R-DDI-8932980;R-DME-8932980;R-DRE-8932980;R-GGA-8932980;R-HSA-8932980;R-MMU-8932980;R-OSA-8932980;R-RNO-8932980;R-SCE-8932980;R-SPO-8932980;R-SSC-8932980;R-TGU-8932980;R-XTR-8932980
EX_thr__L_e	R_EX_thr__L_e	thr__L_e <=>		-0.5	1000	0	Exchange	35019;35020;35021;35022		rxn09307;rxn10898;rxn13117	MNXR104852
EX_arg__L_e	R_EX_arg__L_e	arg__L_e <=>		-0.5	1000	0	Exchange	32143;32144;32145;32146		rxn08155;rxn10840	MNXR95951					META:RXN66-448
EX_fe3_e	R_EX_fe3_e	fe3_e <=>		-1000	1000	0	Exchange	34971;34972;34973;34974		rxn05292;rxn08492	MNXR99522		R-BTA-442368;R-CFA-442368;R-GGA-442368;R-HSA-442368;R-MMU-442368;R-RNO-442368;R-SSC-442368;R-TGU-442368
EX_lys__L_e	R_EX_lys__L_e	lys__L_e <=>		-0.5	1000	0	Exchange			rxn08856;rxn10834	MNXR101269					META:TRANS-RXN0-569
EX_orn_e	R_EX_orn_e	orn_e <=>		0	1000	0	Exchange			rxn09048;rxn10824	MNXR102223					META:TRANS-RXN-230
EX_phe__L_e	R_EX_phe__L_e	phe__L_e <=>		-0.5	1000	0	Exchange	27950;27951;27952;27953		rxn09118;rxn11018	MNXR102637					META:RXN66-445
EX_k_e	R_EX_k_e	k_e <=>		-1000	1000	0	Exchange	29463;29464;29465;29466		rxn05206;rxn08771	MNXR100950		R-ATH-1296043;R-BTA-1013020;R-BTA-1296024;R-BTA-1296035;R-BTA-1296037;R-BTA-1296039;R-BTA-1296043;R-BTA-1296045;R-BTA-1296046;R-BTA-1296127;R-BTA-1296348;R-BTA-1299297;R-BTA-1299304;R-BTA-1299318;R-BTA-1299338;R-BTA-1299359;R-BTA-1369017;R-BTA-2534365;R-BTA-5577050;R-BTA-5577234;R-BTA-5577237;R-BTA-5578910;R-BTA-5678261;R-BTA-877187;R-CEL-1013020;R-CEL-1296035;R-CEL-1296039;R-CEL-1296045;R-CEL-12…			META:TRANS-RXN-143;META:TRANS-RXN-185;META:TRANS-RXN-186;META:TRANS-RXN-187;META:TRANS-RXN-190
EX_pro__L_e	R_EX_pro__L_e	pro__L_e <=>		-0.5	1000	0	Exchange			rxn09193;rxn09720;rxn10945;rxn11339	MNXR103213
EX_ala_B_e	R_EX_ala_B_e	ala_B_e <=>		0	1000	0	Exchange			rxn08175	MNXR95682		R-HSA-909765;R-RNO-909763
EX_ca2_e	R_EX_ca2_e	ca2_e <=>		-1000	1000	0	Exchange	29671;29672;29673;29674		rxn08186	MNXR96436		R-ATH-2685505;R-ATH-418309;R-BTA-139854;R-BTA-139855;R-BTA-2089943;R-BTA-210420;R-BTA-2534359;R-BTA-265645;R-BTA-2685505;R-BTA-2855020;R-BTA-3295579;R-BTA-418309;R-BTA-432164;R-BTA-5263618;R-BTA-5577213;R-CEL-139854;R-CEL-2089943;R-CEL-265645;R-CEL-3295579;R-CEL-418309;R-CEL-432164;R-CEL-5263618;R-CFA-139854;R-CFA-139855;R-CFA-2089943;R-CFA-210420;R-CFA-2534359;R-CFA-265645;R-CFA-2685505;R-CFA-28…	3.6.3.8	3.6.3.8	META:TRANS-RXN-144;META:TRANS-RXN0-497
EX_mg2_e	R_EX_mg2_e	mg2_e <=>		-1000	1000	0	Exchange	29827;29828;29829;29830		rxn05616;rxn08922;rxn08923	MNXR101507		R-ATH-5336453;R-ATH-5336466;R-BTA-442661;R-BTA-5336453;R-BTA-5336466;R-BTA-5339528;R-BTA-5339538;R-CEL-442661;R-CEL-5336453;R-CEL-5339528;R-CEL-5339538;R-CFA-442661;R-CFA-5336453;R-CFA-5336466;R-CFA-5339528;R-CFA-5339538;R-DDI-5336466;R-DME-442661;R-DME-5336453;R-DME-5339528;R-DME-5339538;R-DRE-442661;R-DRE-5336453;R-DRE-5336466;R-DRE-5339528;R-DRE-5339538;R-GGA-442661;R-GGA-5336453;R-GGA-5336466…			META:TRANS-RXN-141
EX_mn2_e	R_EX_mn2_e	mn2_e <=>		-1000	1000	0	Exchange	28699;28700;28701;28702		rxn08947;rxn08952	MNXR101670					META:RXN0-16;META:TRANS-RXN0-487
EX_cobalt2_e	R_EX_cobalt2_e	cobalt2_e <=>		-1000	1000	0	Exchange	28578;28579;28580;28581		rxn08241;rxn08242;rxn10474	MNXR96821					META:TRANS-RXN-141A
EX_zn2_e	R_EX_zn2_e	zn2_e <=>		-1000	1000	0	Exchange	29351;29352;29353;29354		rxn09390;rxn09391	MNXR105280		R-ATH-437085;R-ATH-437136;R-ATH-442393;R-ATH-442422;R-BTA-435366;R-BTA-437085;R-BTA-437139;R-BTA-442317;R-BTA-442387;R-BTA-442393;R-BTA-442422;R-CEL-435366;R-CEL-437085;R-CEL-437136;R-CEL-437139;R-CEL-442317;R-CEL-442387;R-CEL-442393;R-CEL-442422;R-CFA-435366;R-CFA-437085;R-CFA-437136;R-CFA-437139;R-CFA-442317;R-CFA-442387;R-CFA-442393;R-CFA-442422;R-DDI-435366;R-DDI-437085;R-DDI-437136;R-DDI-442…			META:RXN0-12
EX_csn_e	R_EX_csn_e	csn_e <=>		-1000	1000	0	Exchange			rxn08267	MNXR96928
EX_cu2_e	R_EX_cu2_e	cu2_e <=>		-1000	1000	0	Exchange	28703;28704;28705;28706		rxn05212;rxn08273;rxn08274	MNXR96951		R-BTA-437300;R-CFA-437300;R-DME-437300;R-DRE-437300;R-GGA-437300;R-HSA-437300;R-MMU-437300;R-RNO-437300;R-SCE-437300;R-SSC-437300;R-TGU-437300;R-XTR-437300			META:RXN0-14
COBNAD	Cobyrinate amidation	2.0 atp_c + 2.0 gln__L_c + 2.0 h2o_c + cobya_c -> 2.0 adp_c + 2.0 glu__L_c + 2.0 h_c + 2.0 pi_c + co2dam_c	WP_002548204.1	0	1000	0	Cofactor and Prosthetic Group Biosynthesis				MNXR96823
EX_ser__D_e	R_EX_ser__D_e	ser__D_e <=>		0	1000	0	Exchange	29455;29456;29457;29458		rxn08373;rxn10965	MNXR97799					META:TRANS-RXN0-495
EX_fe2_e	R_EX_fe2_e	fe2_e <=>		-1000	1000	0	Exchange	28486;28487;28488;28489		rxn08475;rxn08476;rxn10963;rxn13286	MNXR99505					META:TRANS-RXN-8
EX_his__L_e	R_EX_his__L_e	his__L_e <=>		-0.5	1000	0	Exchange			rxn08721;rxn10932	MNXR100649
EX_taur_e	R_EX_taur_e	taur_e <=>		0	1000	0	Exchange			rxn09286;rxn13402	MNXR104733
EX_ile__L_e	R_EX_ile__L_e	ile__L_e <=>		-0.5	1000	0	Exchange			rxn08747;rxn10933;rxn13323	MNXR100824
EX_met__L_e	R_EX_met__L_e	met__L_e <=>		-0.5	1000	0	Exchange			rxn08920;rxn10976	MNXR101493
EX_nmn_e	R_EX_nmn_e	nmn_e <=>		0	1000	0	Exchange	28482;28483;28484;28485		rxn08995;rxn08997;rxn10181	MNXR101972
EX_so4_e	R_EX_so4_e	so4_e <=>		-1000	1000	0	Exchange	34983;34984;34985;34986		rxn05238;rxn09261	MNXR104469		R-ATH-8875871;R-BTA-8875871;R-CFA-8875871;R-DME-8875871;R-DRE-8875871;R-GGA-8875871;R-HSA-8875871;R-MMU-8875871;R-OSA-8875871;R-PFA-8875871;R-RNO-8875871;R-SCE-8875871;R-SPO-8875871;R-SSC-8875871;R-TGU-8875871;R-XTR-8875871
EX_trp__L_e	R_EX_trp__L_e	trp__L_e <=>		-0.5	1000	0	Exchange			rxn05222;rxn09327	MNXR104949					META:RXN66-449
EX_tyr__L_e	R_EX_tyr__L_e	tyr__L_e <=>		-0.5	1000	0	Exchange			rxn09339;rxn10974	MNXR105002					META:RXN66-446
EX_val__L_e	R_EX_val__L_e	val__L_e <=>		-0.5	1000	0	Exchange	29703;29704;29705;29706		rxn05245;rxn09375	MNXR105190					META:TRANS-RXN0-269
EX_so3_e	R_EX_so3_e	so3_e <=>		-1000	1000	0	Exchange			rxn09260;rxn12453	MNXR104460
EX_ura_e	R_EX_ura_e	ura_e <=>		-1000	1000	0	Exchange	27318;27319;27320;28622		rxn09366;rxn10993	MNXR105147					META:TRANS-RXN0-560
EX_2fe2s_e	R_EX_2fe2s_e	2fe2s_e <=>		-1000	1000	0	Exchange
EX_4fe4s_e	R_EX_4fe4s_e	4fe4s_e <=>		-1000	1000	0	Exchange
EX_acgal_e	R_EX_acgal_e	acgal_e <=>		0	1000	0	Exchange			rxn08037	MNXR95244
EX_gpc_e	R_EX_gpc_e	gpc_CA_e <=>		0	1000	0	Exchange
EX_na1_e	R_EX_na1_e	na1_e <=>		-1000	1000	0	Exchange	34963;34964;34965;34966		rxn08985;rxn10899	MNXR101804		R-BTA-2671885;R-BTA-2672334;R-BTA-2730664;R-BTA-3295580;R-BTA-5576895;R-CEL-2671885;R-CEL-2730664;R-CEL-3295580;R-CFA-2671885;R-CFA-2672334;R-CFA-2730664;R-CFA-3295580;R-CFA-5576895;R-DME-2730664;R-DME-3295580;R-DRE-2671885;R-DRE-3295580;R-DRE-5576895;R-GGA-2671885;R-GGA-2672334;R-GGA-2730664;R-GGA-3295580;R-GGA-5576895;R-HSA-2671885;R-HSA-2672334;R-HSA-2730664;R-HSA-3295580;R-HSA-5576895;R-MMU-2…			META:TRANS-RXN-189
EX_aacp_e	R_EX_aacp_e	apoACP_e <=>		-1000	1000	0	Exchange
EX_fe3dcit_e	Fe(III)dicitrate exchange	fe3dcit_e <=>		0	1000	0	Exchange				MNXR142958
EX_mal__L_e	L-Malate exchange	mal__L_e <=>		0	1000	0	Exchange			rxn08868;rxn10967	MNXR101367					META:TRANS-RXN-224;META:TRANS-RXN-225
EX_succ_e	Succinate exchange	succ_e <=>		0	1000	0	Exchange			rxn09271;rxn10952	MNXR104619					META:TRANS-RXN0-552
EX_glyclt_e	R_EX_glyclt_e	glyclt_e <=>		0	1000	0	Exchange	29447;29448;29449;29450		rxn08653;rxn12426	MNXR100333					META:RXN0-5111
EX_indole_e	indole demand	indole_e <=>		0	1000	0	Exchange			rxn08751	MNXR100836					META:TRANS-RXN0-563
4HTHRS	4-Hydroxy-L-threonine synthase	h2o_c + phthr_c -> pi_c + 4hthr_c	WP_002518907.1	0	1000	0	Cofactor and Prosthetic Group Biosynthesis	30659;30660;30661;30662	R05086	rxn03446	MNXR95024			4.2.3;4.2.3.1	4.2.3.1	META:RXN-14125
5DOAN	5'-deoxyadenosine nuclosidase	h2o_c + dad_5_c -> 5drib_c + ade_c	WP_002518978.1	0	1000	0	Cofactor and Prosthetic Group Biosynthesis	29859;29860;29861;29862		rxn08013;rxn13649	MNXR95069					META:RXN0-6550
AACPS1	Acyl-[acyl-carrier-protein] synthetase (n-C14:0)	atp_c + ttdca_c + ACP_c -> amp_c + ppi_c + myrsACP_c	( WP_002515593.1 or WP_002516470.1 )	0	1000	0	Cell Envelope Biosynthesis				MNXR95138			6.2.1.20	6.2.1.20
AACPS2	Acyl-[acyl-carrier-protein] synthetase (n-C14:1)	atp_c + ttdcea_c + ACP_c -> amp_c + ppi_c + tdeACP_c	( WP_002515593.1 or WP_002516470.1 )	0	1000	0	Cell Envelope Biosynthesis				MNXR95141			6.2.1.20	6.2.1.20
AACPS3	Acyl-[acyl-carrier-protein] synthetase (n-C16:0)	atp_c + hdca_c + ACP_c -> amp_c + ppi_c + palmACP_c	( WP_002515593.1 or WP_002516470.1 )	0	1000	0	Cell Envelope Biosynthesis				MNXR95142			6.2.1.20	6.2.1.20
AACPS4	Acyl-[acyl-carrier-protein] synthetase (n-C16:1)	atp_c + hdcea_c + ACP_c -> amp_c + ppi_c + hdeACP_c	( WP_002515593.1 or WP_002516470.1 )	0	1000	0	Cell Envelope Biosynthesis				MNXR95143
AACPS5	Acyl-[acyl-carrier-protein] synthetase (n-C18:1)	atp_c + ocdcea_c + ACP_c -> amp_c + ppi_c + octeACP_c	( WP_002515593.1 or WP_002516470.1 )	0	1000	0	Cell Envelope Biosynthesis				MNXR95144
AACPS6	Acyl-[acyl-carrier-protein] synthetase (n-C18:0)	atp_c + ocdca_c + ACP_c -> amp_c + ppi_c + ocdcaACP_c	( WP_002515593.1 or WP_002516470.1 )	0	1000	0	Cell Envelope Biosynthesis				MNXR95145			6.2.1.20	6.2.1.20
AACPS7	Acyl-[acyl-carrier-protein] synthetase (n-C12:0)	atp_c + ddca_c + ACP_c -> amp_c + ppi_c + ddcaACP_c	( WP_002515593.1 or WP_002516470.1 )	0	1000	0	Cell Envelope Biosynthesis				MNXR95146			6.2.1.l
AACPS8	Acyl-[acyl-carrier-protein] synthetase (n-C10:0)	atp_c + ACP_c + dca_c -> amp_c + ppi_c + dcaACP_c	( WP_002515593.1 or WP_002516470.1 )	0	1000	0	Cell Envelope Biosynthesis				MNXR95147			6.2.1.20	6.2.1.20
AACPS9	Acyl-[acyl-carrier-protein] synthetase (n-C8:0)	atp_c + ACP_c + octa_c -> amp_c + ppi_c + ocACP_c	( WP_002515593.1 or WP_002516470.1 )	0	1000	0	Cell Envelope Biosynthesis				MNXR95148			6.2.1.l
AB6PGH	Arbutin 6-phosphate glucohydrolase	h2o_c + arbt6p_c -> g6p_c + hqn_c	WP_002519820.1 or WP_002520523.1	0	1000	0	Alternate Carbon Metabolism			rxn08025	MNXR95165			3.2.1.86	3.2.1.86
ACCOAC	Acetyl-CoA carboxylase	atp_c + hco3_c + accoa_c -> adp_c + pi_c + h_c + malcoa_c	WP_002520635.1 and (WP_002520640.1 or WP_002516292.1) and WP_002516542.1	0	1000	0	Membrane Lipid Metabolism	11308;11309;11310;11311	R00742	rxn00533	MNXR95219		R-ATH-200555;R-ATH-75851;R-ATH-8876889;R-BTA-200555;R-BTA-75851;R-BTA-8876889;R-CEL-200555;R-CEL-75851;R-CEL-8876889;R-CFA-200555;R-CFA-75851;R-CFA-8876889;R-DDI-200555;R-DDI-75851;R-DDI-8876889;R-DME-200555;R-DME-75851;R-DME-8876889;R-DRE-200555;R-DRE-75851;R-DRE-8876889;R-GGA-200555;R-GGA-75851;R-GGA-8876889;R-HSA-200555;R-HSA-75851;R-HSA-8876889;R-MMU-200555;R-MMU-75851;R-MMU-8876889;R-PFA-200…	6.4.1.2	6.4.1.2	META:ACETYL-COA-CARBOXYLTRANSFER-RXN
ACGK	Acetylglutamate kinase	atp_c + acglu_c -> adp_c + acg5p_c	WP_002516381.1	0	1000	0	Arginine and Proline Metabolism	14629;14630;14631;14632	R02649	rxn01917	MNXR95256			2.7.2.8	2.7.2.8	META:ACETYLGLUTKIN-RXN
R05224	Hydrogenobyrinate <=> Hydrogenobyrinate a,c diamide	2.0 atp_c + 2.0 gln__L_c + h2o_c + hgbyr_c -> 2.0 adp_c + 2.0 glu__L_c + 2 h_c + ppi_c + hgbam_c	WP_002548204.1	0	1000	0	Cofactor and Prosthetic Group Biosynthesis			rxn11544	MNXR103405
ACM6PH	N-acetylmuramate 6-phosphate hydrolase	h2o_c + acmum6p_c -> acgam6p_c + lac__D_c	WP_002516618.1	0	1000	0	Alternate Carbon Metabolism	26410;26411;26412;26413	R08555	rxn08044	MNXR95273			4.2.1.126	4.2.1.126
THD2	NAD(P) transhydrogenase	nadh_c + nadp_c + 2 h_e -> 2 h_c + nad_c + nadph_c	( WP_002520335.1 and WP_002520336.1 )	0	1000	0	Transport reactions			rxn09295;rxn10125	MNXR104805			1.6.1.1	1.6.1.1
ACOAD1f	Acyl-CoA dehydrogenase (butanoyl-CoA)	fad_c + btcoa_c <=> fadh2_c + b2coa_c	WP_002524195.1	-1000	1000	0	Membrane Lipid Metabolism	24004;24005;24006;24007;30731;30732;30733;30734	R01175	rxn00872	MNXR95302		R-BTA-77319;R-CFA-77319;R-DME-77319;R-DRE-77319;R-GGA-77319;R-HSA-77319;R-MMU-77319;R-RNO-77319;R-SSC-77319;R-TGU-77319;R-XTR-77319	1.3.3.6;1.3.8.1;1.3.8.7;1.3.99.-;1.3.99.3	1.3.3.6;1.3.8.1;1.3.8.7;1.3.99.3
ALCD19	Alcohol dehydrogenase (glycerol)	h_c + nadh_c + glyald_c <=> nad_c + glyc_c	WP_002520084.1 or WP_002517861.1 or WP_002516239.1	-1000	1000	0	Alternate Carbon Metabolism	30027;30028;30029;30030	R01036	rxn00763	MNXR95709			1.1.1.21;1.1.1.72	1.1.1.21;1.1.1.72
ACOAD2f	Acyl-CoA dehydrogenase (hexanoyl-CoA)	fad_c + hxcoa_c <=> fadh2_c + hx2coa_c	WP_002524195.1	-1000	1000	0	Membrane Lipid Metabolism				MNXR95303			1.3.99.3	1.3.99.3
ACOAD3f	Acyl-CoA dehydrogenase (octanoyl-CoA)	fad_c + occoa_c -> fadh2_c + oc2coa_c	WP_002524195.1	0	1000	0	Membrane Lipid Metabolism	30943;30944;30945;30946;48180;48181;48182;48183	R03777	rxn02679	MNXR95304		R-BTA-77338;R-CEL-77338;R-CFA-77338;R-DME-77338;R-DRE-77338;R-HSA-77338;R-MMU-77338;R-RNO-77338;R-SSC-77338;R-TGU-77338;R-XTR-77338	1.3.3.6;1.3.8.7;1.3.8.8;1.3.99.-;1.3.99.3	1.3.3.6;1.3.8.7;1.3.8.8;1.3.99.3
ACOAD4f	Acyl-CoA dehydrogenase (decanoyl-CoA)	fad_c + dcacoa_c <=> fadh2_c + dc2coa_c	WP_002524195.1	-1000	1000	0	Membrane Lipid Metabolism				MNXR95298			1.3.99.3	1.3.99.3
ACOAD5f	Acyl-CoA dehydrogenase (dodecanoyl-CoA)	fad_c + ddcacoa_c -> fadh2_c + dd2coa_c	WP_002524195.1	0	1000	0	Membrane Lipid Metabolism	31039;31040;31041;31042;47296;47297;47298;47299	R03857	rxn02720	MNXR95299		R-BTA-77263;R-CFA-77263;R-DRE-77263;R-GGA-77263;R-HSA-77263;R-MMU-77263;R-RNO-77263;R-SSC-77263;R-TGU-77263;R-XTR-77263	1.3.3.6;1.3.8.7;1.3.8.8;1.3.99.-;1.3.99.3	1.3.3.6;1.3.8.7;1.3.8.8;1.3.99.3
ACOAD6f	Acyl-CoA dehydrogenase (tetradecanoyl-CoA)	fad_c + tdcoa_c -> fadh2_c + td2coa_c	WP_002524195.1	0	1000	0	Membrane Lipid Metabolism	28358;28359;28360;28361;47316;47317;47318;47319	R03990	rxn02803	MNXR95300		R-BTA-77274;R-CFA-77274;R-DRE-77274;R-GGA-77274;R-HSA-77274;R-MMU-77274;R-RNO-77274;R-SSC-77274;R-TGU-77274;R-XTR-77274	1.3.3.6;1.3.8.7;1.3.8.8;1.3.8.9;1.3.99.-;1.3.99.3	1.3.3.6;1.3.8.7;1.3.8.8;1.3.8.9;1.3.99.3
ACOAD7f	Acyl-CoA dehydrogenase (hexadecanoyl-CoA)	pmtcoa_c + fad_c -> fadh2_c + hdd2coa_c	WP_002524195.1	0	1000	0	Membrane Lipid Metabolism	30747;30748;30749;30750;43448;43449;43450;43451	R01279	rxn00946	MNXR95301			1.3.3.6;1.3.8.7;1.3.8.8;1.3.8.9;1.3.99.-;1.3.99.3	1.3.3.6;1.3.8.7;1.3.8.8;1.3.8.9;1.3.99.3
ACOAD8f	Acyl-CoA dehydrogenase (octadecanoyl-CoA)	fad_c + stcoa_c -> fadh2_c + od2coa_c	WP_002524195.1	0	1000	0	Membrane Lipid Metabolism	40843;40844;40845;40846;47240;47241;47242;47243		rxn08053	MNXR95317
ACOADH2	ACOADH2	o2_c + 2 ibcoa_c -> 2 h2o_c + 2 2mp2coa_c	WP_002524195.1	0	1000	0	Membrane Lipid Metabolism			rxn01923	MNXR95362			1.3.99.2	1.3.99.2
ACOATA	Acetyl-CoA ACP transacylase	ACP_c + accoa_c <=> coa_c + acACP_c	( WP_002515593.1 ) or ( WP_002515642.1 and WP_002515524.1 )	-1000	1000	0	Membrane Lipid Metabolism		R01624	rxn05349	MNXR95376			2.3.1.-;2.3.1.179;2.3.1.180;2.3.1.38;2.3.1.41;2.3.1.85;2.3.1.86	2.3.1.179;2.3.1.180;2.3.1.38;2.3.1.41;2.3.1.85;2.3.1.86	META:ACP-S-ACETYLTRANSFER-RXN
ACONT	Aconitase	cit_c <=> icit_c	WP_002517957.1	-1000	1000	0	Citric Acid Cycle	10336;10337;10338;10339	R01324	rxn00973	MNXR95384			4.2.1.3	4.2.1.3
ASPTA	Aspartate transaminase	akg_c + asp__L_c <=> glu__L_c + oaa_c	WP_002524356.1	-1000	1000	0	Alanine and Aspartate Metabolism	21824;21825;21826;21827	R00355	rxn00260	MNXR96079		R-ATH-70596;R-ATH-70613;R-BTA-70581;R-BTA-70592;R-BTA-70596;R-BTA-70613;R-CEL-70581;R-CEL-70592;R-CEL-70596;R-CEL-70613;R-CFA-70581;R-CFA-70592;R-CFA-70596;R-CFA-70613;R-DDI-70596;R-DDI-70613;R-DME-70581;R-DME-70592;R-DME-70596;R-DME-70613;R-DRE-70581;R-DRE-70592;R-DRE-70596;R-DRE-70613;R-GGA-372559;R-GGA-372564;R-GGA-372717;R-GGA-372719;R-GGA-70581;R-GGA-70592;R-GGA-70596;R-GGA-70613;R-HSA-70581…	2.6.1.1	2.6.1.1	META:ASPAMINOTRANS-RXN;META:RXN-13697
ACPPAT120	Acyl-(acyl carrier protein):phosphate acyltransferase (C12:0)	pi_c + h_c + ddcaACP_c -> ACP_c + ddcap_c	WP_002515593.1	0	1000	0	Glycerophospholipid Metabolism				MNXR95395
ACPPAT140	Acyl-(acyl carrier protein):phosphate acyltransferase (C14:0)	pi_c + h_c + myrsACP_c -> ACP_c + ttdcap_c	WP_002515593.1	0	1000	0	Glycerophospholipid Metabolism				MNXR95396
ACPPAT141	Acyl-(acyl carrier protein):phosphate acyltransferase (C14:1)	pi_c + h_c + tdeACP_c -> ACP_c + ttdceap_c	WP_002515593.1	0	1000	0	Glycerophospholipid Metabolism				MNXR95397
ACPPAT160	Acyl-(acyl carrier protein):phosphate acyltransferase (C16:0)	pi_c + h_c + palmACP_c -> ACP_c + hdcap_c	WP_002515593.1	0	1000	0	Glycerophospholipid Metabolism				MNXR95398
ACPPAT161	Acyl-(acyl carrier protein):phosphate acyltransferase (C16:1)	pi_c + h_c + hdeACP_c -> ACP_c + hdceap_c	WP_002515593.1	0	1000	0	Glycerophospholipid Metabolism				MNXR95399
ACPPAT180	Acyl-(acyl carrier protein):phosphate acyltransferase (C18:0)	pi_c + h_c + ocdcaACP_c -> ACP_c + ocdcap_c	WP_002515593.1	0	1000	0	Glycerophospholipid Metabolism				MNXR95400
ACPPAT181	Acyl-(acyl carrier protein):phosphate acyltransferase (C18:1)	pi_c + h_c + octeACP_c -> ACP_c + ocdceap_c	WP_002515593.1	0	1000	0	Glycerophospholipid Metabolism				MNXR95401
ADA	Adenosine deaminase	h2o_c + h_c + adn_c -> nh4_c + ins_c	WP_002519568.1	0	1000	0	Nucleotide Salvage Pathway	24408;24409;24410;24411	R01560	rxn01137	MNXR95432		R-BTA-5693346;R-CFA-5693346;R-DDI-5693346;R-DME-5693346;R-DRE-5693346;R-GGA-5693346;R-HSA-5693346;R-SSC-5693346;R-TGU-5693346;R-XTR-5693346	3.5.4.4	3.5.4.4	META:ADENODEAMIN-RXN
ADCL	4-aminobenzoate synthase	4adcho_c -> h_c + pyr_c + 4abz_c	WP_002548144.1	0	1000	0	Cofactor and Prosthetic Group Biosynthesis	16201;16202;16203;16204	R05553	rxn03841	MNXR95436			4.1.3.38	4.1.3.38	META:ADCLY-RXN
UDP3GNACA	UDP-3-keto-GlcNAcA aminotransferase	udp3kglcnaca_c + glu__L_c <=> udp3aglcnaca_c + akg_c	WP_002524223.1	-1000	1000	0	Cell Envelope Biosynthesis
ADK1	Adenylate kinase	atp_c + amp_c <=> 2 adp_c	WP_002515951.1	-1000	1000	0	Nucleotide Salvage Pathway	12973;12974;12975;12976	R00127	rxn00097	MNXR95450		R-ATH-110144;R-ATH-110145;R-BTA-110144;R-BTA-110145;R-CEL-110144;R-CEL-110145;R-CFA-110144;R-CFA-110145;R-DDI-110144;R-DDI-110145;R-DME-110144;R-DME-110145;R-DRE-110144;R-DRE-110145;R-GGA-110144;R-GGA-110145;R-HSA-110144;R-HSA-110145;R-MMU-110144;R-MMU-110145;R-OSA-110144;R-OSA-110145;R-PFA-110144;R-PFA-110145;R-RNO-110144;R-RNO-110145;R-SCE-110144;R-SCE-110145;R-SPO-110144;R-SPO-110145;R-SSC-110…	2.7.4.3	2.7.4.3	META:ADENYL-KIN-RXN
ADPRDP	ADPribose diphosphatase	h2o_c + adprib_c -> 2 h_c + amp_c + r5p_c	( WP_002514996.1 or WP_002516495.1 )	0	1000	0	Cofactor and Prosthetic Group Biosynthesis				MNXR95480			3.6.1.13	3.6.1.13
ADPT	Adenine phosphoribosyltransferase	ade_c + prpp_c -> amp_c + ppi_c	WP_002516613.1	0	1000	0	Nucleotide Salvage Pathway	16609;16610;16611;16612	R00190	rxn00139	MNXR95482		R-ATH-74213;R-BTA-74213;R-CEL-74213;R-CFA-74213;R-DDI-74213;R-DME-74213;R-DRE-74213;R-GGA-74213;R-HSA-74213;R-MMU-74213;R-OSA-74213;R-RNO-74213;R-SCE-74213;R-SPO-74213;R-SSC-74213;R-TGU-74213;R-XTR-74213	2.4.2.7;2.4.2.8	2.4.2.7;2.4.2.8	META:ADENPRIBOSYLTRAN-RXN
ADSL1r	Adenylsuccinate lyase	dcamp_c <=> amp_c + fum_c	WP_002519663.1	-1000	1000	0	Purine and Pyrimidine Biosynthesis	16853;16854;16855;16856	R01083	rxn00800	MNXR95493		R-ATH-73828;R-BTA-73828;R-CEL-73828;R-DDI-73828;R-DME-73828;R-DRE-73828;R-GGA-421197;R-GGA-73828;R-HSA-73828;R-MMU-73828;R-OSA-73828;R-PFA-73828;R-RNO-73828;R-SCE-73828;R-SPO-73828;R-SSC-73828;R-TGU-73828;R-XTR-73828	4.3.2.2	4.3.2.2	META:AMPSYN-RXN
ADSL2r	Adenylosuccinate lyase	25aics_c <=> aicar_c + fum_c	WP_002519663.1	-1000	1000	0	Purine and Pyrimidine Biosynthesis	23920;23921;23922;23923	R04559		MNXR108966		R-ATH-73800;R-BTA-73800;R-CEL-73800;R-DDI-73800;R-DME-73800;R-DRE-73800;R-GGA-419255;R-GGA-73800;R-HSA-73800;R-MMU-73800;R-OSA-73800;R-PFA-73800;R-RNO-73800;R-SCE-73800;R-SPO-73800;R-SSC-73800;R-TGU-73800;R-XTR-73800	4.3.2.2	4.3.2.2	META:AICARSYN-RXN
ADSS	Adenylosuccinate synthase	gtp_c + asp__L_c + imp_c -> pi_c + 2 h_c + gdp_c + dcamp_c	WP_002524174.1	0	1000	0	Purine and Pyrimidine Biosynthesis	15753;15754;15755;15756	R01135	rxn00838	MNXR95495		R-ATH-111524;R-BTA-111524;R-CEL-111524;R-CFA-111524;R-DDI-111524;R-DME-111524;R-DRE-111524;R-GGA-111524;R-GGA-421201;R-HSA-111524;R-MMU-111519;R-MMU-111524;R-OSA-111524;R-PFA-111524;R-RNO-111524;R-SCE-111524;R-SPO-111524;R-SSC-111524;R-TGU-111524;R-XTR-111524	6.3.4.4	6.3.4.4	META:ADENYLOSUCCINATE-SYNTHASE-RXN
AGDC	N-acetylglucosamine-6-phosphate deacetylase	h2o_c + acgam6p_c -> ac_c + gam6p_c	WP_002516723.1	0	1000	0	Alternate Carbon Metabolism	22936;22937;22938;22939	R02059	rxn01484	MNXR95528			3.5.1.25	3.5.1.25	META:NAG6PDEACET-RXN
AGM3PH	N-Acetyl-D-glucosamine(anhydrous)N-Acetylmuramyl-tripeptide beta -1,4-N-acetylglucosaminidase	h2o_c + anhgm3p_c -> acgam_c + anhm3p_c	WP_002519712.1	0	1000	0	Murein Recycling			rxn08074	MNXR95544
AGM4PH	N-Acetyl-D-glucosamine(anhydrous)N-Acetylmuramyl-tetrapeptide beta -1,4-N-acetylglucosaminidase	h2o_c + anhgm4p_c -> acgam_c + anhm4p_c	WP_002519712.1	0	1000	0	Murein Recycling			rxn08078	MNXR95548
AGMH	N-Acetyl-D-glucosamine(anhydrous)N-Acetylmuramyl beta -1,4-N-acetylglucosaminidase	h2o_c + anhgm_c -> acgam_c + anhm_c	WP_002519712.1	0	1000	0	Murein Recycling			rxn08080	MNXR95550
FRDO	FRDO	nadp_c + fdxrd_c -> nadph_c + fdxox_c + h_c	WP_002519895.1	0	1000	0	Energy Metabolism			rxn05937	MNXR99642			1.18.1.2	1.18.1.2
AHCYSNS	S-adenosylhomocysteine nucleosidase	h2o_c + ahcys_c -> ade_c + rhcys_c	WP_002518978.1	0	1000	0	Methionine Metabolism	17805;17806;17807;17808	R00194	rxn00143	MNXR95625			3.2.2.9	3.2.2.9	META:ADENOSYLHOMOCYSTEINE-NUCLEOSIDASE-RXN
AHSERL4	Cysteine synthase Thiosulfate	acser_c + tsul_c + trdrd_c -> so3_c + cys__L_c + ac_c + trdox_c + h_c	WP_002515499.1	0	1000	0	Cysteine metabolism		R04859	rxn05733	MNXR95636			2.5.1.47;2.5.1.49;4.2.99.8	2.5.1.47;2.5.1.49;4.2.99.8
AICART	Phosphoribosylaminoimidazolecarboxamide formyltransferase	10fthf_c + aicar_c <=> fprica_c + thf_c	WP_002516039.1	-1000	1000	0	Purine and Pyrimidine Biosynthesis	22192;22193;22194;22195	R04560		MNXR95639		R-ATH-73798;R-BTA-73798;R-CFA-73798;R-DDI-73798;R-DME-73798;R-DRE-73798;R-GGA-419254;R-GGA-73798;R-HSA-73798;R-MMU-73798;R-OSA-73798;R-RNO-73798;R-SCE-73798;R-SPO-73798;R-SSC-73798;R-TGU-73798;R-XTR-73798	2.1.2.3	2.1.2.3
AIRCr	Phosphoribosylaminoimidazole carboxylase	co2_c + air_c <=> h_c + 5aizc_c	( WP_002516520.1 or WP_002516545.1)	-1000	1000	0	Purine and Pyrimidine Biosynthesis	10792;10793;10794;10795			MNXR95646			4.1.1.21	4.1.1.21
ALCD2y	Alcohol dehydrogenase (ethanol, NADP)	nadp_c + etoh_c <=> h_c + nadph_c + acald_c	WP_002520084.1 or WP_002517861.1 or WP_002516239.1	-1000	1000	0	Pyruvate Metabolism		R00746	rxn00536	MNXR95726			1.1.1.1;1.1.1.184;1.1.1.2;1.1.1.21;1.1.1.71	1.1.1.1;1.1.1.184;1.1.1.2;1.1.1.21;1.1.1.71	META:RXN-12484
ALAALAr	D-alanine-D-alanine ligase (reversible)	atp_c + 2 ala__D_c -> adp_c + pi_c + h_c + alaala_c	( WP_002519775.1 or WP_002520171.1 )	0	1000	0	Cell Envelope Biosynthesis	11224;11225;11226;11227	R01150	rxn00851;rxn13802	MNXR95678			6.3.2.4	6.3.2.4	META:DALADALALIG-RXN
UDPKAAT	UDP-4''-ketopentose:UDP-4-amino-4-deoxy-L-arabinose aminotransferase	glu__L_c + udpLa4o_c <=> akg_c + udpLa4n_c	WP_002524223.1	-1000	1000	0	Lipopolysaccharide Biosynthesis / Recycling	24710;24711;24712;24713	R07659	rxn07474	MNXR105074			2.6.1.87	2.6.1.87	META:RXN0-1863
ALAR	Alanine racemase	ala__L_c <=> ala__D_c	( WP_002515851.1 or WP_002517508.1 )	-1000	1000	0	Alanine and Aspartate Metabolism	20249;20250;20251;20252	R00401	rxn00283	MNXR95693			5.1.1.1	5.1.1.1	META:ALARACECAT-RXN
ALATA_D2	D-alanine transaminase	ala__D_c + pydx5p_c <=> pyr_c + pyam5p_c	WP_002517066.1	-1000	1000	0	Cofactor and Prosthetic Group Biosynthesis	28562;28563;28564;28565	R01147	rxn00848	MNXR95697					META:RXN0-5240
ALATA_L2	Alanine transaminase	ala__L_c + pydx5p_c -> pyr_c + pyam5p_c	WP_002517066.1	0	1000	0	Cofactor and Prosthetic Group Biosynthesis	30023;30024;30025;30026		rxn08103	MNXR95699
THRD	L-threonine dehydrogenase	nad_c + thr__L_c -> h_c + nadh_c + 2aobut_c	WP_002520027.1	0	1000	0	Glycine and Serine Metabolism	13161;13162;13163;13164	R01465	rxn01068	MNXR103402		R-HSA-6798667	1.1.1.103	1.1.1.103	META:THREODEHYD-RXN
UAPGR	UDP-N-acetylenolpyruvoylglucosamine reductase	h_c + nadph_c + uaccg_c -> nadp_c + uamr_c	WP_002520584.1	0	1000	0	Cell Envelope Biosynthesis	12248;12249;12250;12251	R03192	rxn02285	MNXR141027			1.3.1.98	1.3.1.98	META:UDPNACETYLMURAMATEDEHYDROG-RXN
IMPD	IMP dehydrogenase	h2o_c + nad_c + imp_c -> h_c + nadh_c + xmp_c	( WP_002514772.1 and WP_002518330.1 and WP_002520623.1 )	0	1000	0	Purine and Pyrimidine Biosynthesis	11708;11709;11710;11711	R01130	rxn00834	MNXR100830		R-ATH-73794;R-BTA-73794;R-CFA-73794;R-DDI-73794;R-DME-73794;R-DRE-73794;R-GGA-421222;R-GGA-73794;R-HSA-73794;R-MMU-73794;R-OSA-73794;R-PFA-73794;R-RNO-73794;R-SCE-73794;R-SPO-73794;R-SSC-73794;R-TGU-73794;R-XTR-73794	1.1.1.205	1.1.1.205	META:IMP-DEHYDROG-RXN
DHDPRy	Dihydrodipicolinate reductase (NADPH)	h_c + nadph_c + 23dhdp_c -> nadp_c + thdp_c	( WP_002516882.1 or WP_002518511.1 )	0	1000	0	Threonine and Lysine Metabolism			rxn02929	MNXR134418			1.3.1.26	1.3.1.26
ALLTAHr	Allantoate amidinohydrolase reversible	h2o_c + alltt_c + h_c -> urea_c + urdglyc_c	WP_002519714.1	0	1000	0	Histidine Metabolism	11016;11017;11018;11019	R02422	rxn01746	MNXR95767			3.5.3.4	3.5.3.4	META:ALLANTOICASE-RXN
ALLTAMH	Allantoate amidohydrolase	2 h2o_c + 2 h_c + alltt_c -> 2 nh4_c + co2_c + urdglyc_c	WP_002519714.1	0	1000	0	Alternate Carbon Metabolism	32279;32280;32281;32282		rxn08114	MNXR95768			3.5.3.9	3.5.3.9
AMALT1	Amylomaltase (maltotriose)	malt_c + malttr_c -> glc__D_c + maltttr_c	WP_002520647.1	0	1000	0	Alternate Carbon Metabolism			rxn08126	MNXR95800			2.4.1.25	2.4.1.25	META:AMYLOMALT-RXN
AMALT2	Amylomaltase (maltotetraose)	malt_c + maltttr_c -> glc__D_c + maltpt_c	WP_002520647.1	0	1000	0	Alternate Carbon Metabolism			rxn08127	MNXR95801			2.4.1.25	2.4.1.25	META:RXN-14260
AMALT3	Amylomaltase (maltopentaose)	malt_c + maltpt_c -> glc__D_c + malthx_c	WP_002520647.1	0	1000	0	Alternate Carbon Metabolism			rxn08128	MNXR95802			2.4.1.25	2.4.1.25	META:RXN-14261
AMALT4	Amylomaltase (maltohexaose)	malthx_c + malt_c -> glc__D_c + malthp_c	WP_002520647.1	0	1000	0	Alternate Carbon Metabolism			rxn08129	MNXR95803			2.4.1.25	2.4.1.25	META:MALTODEG-RXN
AMANAPEr	N-acetylmannosamine 6-phosphate epimerase	acmanap_c <=> acgam6p_c	( WP_002516270.1 or WP_002517172.1 )	-1000	1000	0	Alternate Carbon Metabolism	25257;25258;25259;25260	R02087	rxn01506	MNXR95804			5.1.3.9	5.1.3.9	META:NANE-RXN
AMPTASECG	Alanyl aminopeptidase (cys-gly)	h2o_c + cgly_c -> cys__L_c + gly_c	WP_002515412.1 or WP_002519154.1 or WP_002524361.1	0	1000	0	Cysteine Metabolism	28783;28784;28785;28786	R00899	rxn00650	MNXR95828		R-BTA-1247910;R-CEL-1247910;R-CFA-1247910;R-DDI-1247910;R-DME-1247910;R-DRE-1247910;R-GGA-1247910;R-HSA-1247910;R-MMU-1247910;R-RNO-1247910;R-SCE-1247910;R-SPO-1247910;R-SSC-1247910;R-TGU-1247910;R-XTR-1247910	3.4.11.1;3.4.11.2;3.4.11.23;3.4.13.-;3.4.13.18	3.4.11.1;3.4.11.2;3.4.11.23;3.4.13.18	META:RXN-6622
AMPTASEPG	Aminopeptidase (pro-gly)	h2o_c + progly_c -> gly_c + pro__L_c	WP_002519154.1	0	1000	0	Arginine and Proline Metabolism	28799;28800;28801;28802		rxn08133	MNXR95829
SULR	Sulfite reductase NADPH2	5 h_c + 3 nadph_c + so3_c <=> 3 h2o_c + 3 nadp_c + h2s_c		-1000	1000	0	Cysteine Metabolism	13801;13802;13803;13804	R00858	rxn00623	MNXR104650			1.8.1.2	1.8.1.2	META:SULFITE-REDUCT-RXN
ARABDI	L-fucose isomerase	arab__D_c <=> rbl__D_c	WP_015588689.1 or WP_002520329.1	-1000	1000	0	Alternate Carbon Metabolism	13849;13850;13851;13852	R01577	rxn01152	MNXR95909			5.3.1.3	5.3.1.3	META:DARABISOM-RXN
ARGDr	Arginine deiminase	h2o_c + arg__L_c <=> nh4_c + citr__L_c	WP_230615358.1	-1000	1000	0	Arginine and proline metabolism	19597;19598;19599;19600	R00552	rxn00395	MNXR95941			3.5.3.6	3.5.3.6	META:ARGININE-DEIMINASE-RXN
ARGSL	Argininosuccinate lyase	argsuc_c <=> fum_c + arg__L_c	WP_002516417.1	-1000	1000	0	Arginine and Proline Metabolism	24020;24021;24022;24023	R01086	rxn00802	MNXR138059		R-ATH-70573;R-BTA-70573;R-DME-70573;R-DRE-70573;R-GGA-70573;R-HSA-70573;R-OSA-70573;R-SCE-70573;R-SPO-70573;R-SSC-70573;R-TGU-70573;R-XTR-70573	4.3.2.1	4.3.2.1	META:ARGSUCCINLYA-RXN
ASNN	L-asparaginase	h2o_c + asn__L_c -> nh4_c + asp__L_c	WP_002520016.1	0	1000	0	Alanine and Aspartate Metabolism	21016;21017;21018;21019	R00485	rxn00342	MNXR96056		R-BTA-6797627;R-CEL-6797627;R-CFA-6797627;R-DDI-6797627;R-DME-6797627;R-DRE-6797627;R-GGA-6797627;R-HSA-6797627;R-MMU-6797627;R-RNO-6797627;R-SPO-6797627;R-TGU-6797627;R-XTR-6797627	3.5.1.1;3.5.1.38;3.5.5.4	3.5.1.1;3.5.1.38;3.5.5.4	META:ASPARAGHYD-RXN
UDPACGA6D	UDP-N-acetyl-D-glucosamine 6-dehydrogenase	h2o_c + 2.0 nad_c + uacgam_c <=> 3.0 h_c + 2.0 nadh_c + udpadgluc_c	WP_002515750.1	-1000	1000	0	Cell Envelope Biosynthesis
SUCASPtpp	Succinate:aspartate antiporter (periplasm)	succ_c + asp__L_e <=> succ_e + asp__L_c	WP_002519856.1 or WP_002513675.1	0	0	0	Transport, Inner Membrane	29343;29344;29345;29346			MNXR104611					META:TRANS-RXN-106A
FUMASPt_AC	(aerobic) L-aspartate:fumarate antiport (C4-dicarboxylate transporter DcuA)	fum_c + asp__L_e + o2_c -> fum_e + asp__L_c + o2_e	WP_002519856.1	0	0	0	Transport reactions
ARGSS	Argininosuccinate synthase	atp_c + asp__L_c + citr__L_c -> h_c + amp_c + ppi_c + argsuc_c	WP_002519556.1	0	1000	0	Arginine and Proline Metabolism	10932;10933;10934;10935	R01954	rxn01434	MNXR138060		R-BTA-70577;R-CFA-70577;R-GGA-70577;R-HSA-70577;R-MMU-70577;R-RNO-70577;R-SSC-70577;R-TGU-70577;R-XTR-70577	6.3.4.5	6.3.4.5	META:ARGSUCCINSYN-RXN
ASPTRS	Aspartyl-tRNA synthetase	asp__L_c + atp_c + trnaasp_c -> amp_c + asptrna_c + ppi_c	WP_002518939.1	0	1000	0	tRNA Charging		R05577	rxn06936	MNXR96101			6.1.1.12;6.1.1.23	6.1.1.12;6.1.1.23
PRASCSi	Phosphoribosylaminoimidazolesuccinocarboxamide synthase	atp_c + asp__L_c + 5aizc_c -> adp_c + pi_c + h_c + 25aics_c	WP_002518075.1	0	1000	0	Purine and Pyrimidine Biosynthesis	22628;22629;22630;22631	R04591		MNXR108987		R-BTA-73805;R-CEL-73805;R-CFA-73805;R-DME-73805;R-DRE-73805;R-GGA-419223;R-GGA-73805;R-HSA-73805;R-MMU-73805;R-RNO-73805;R-SSC-73805;R-TGU-73805;R-XTR-73805	6.3.2.6	6.3.2.6	META:SAICARSYN-RXN
UDPAC2A2DG	UDP-N-acetyl-2-amino-2-deoxy-alpha-D-glucuronate	nad_c + udpadgluc_c <=> udp3kglcnaca_c + nadh_c + h_c	WP_002520059.1	-1000	1000	0	Cell Envelope Biosynthesis
ATPPRT	ATP phosphoribosyltransferase	atp_c + prpp_c -> ppi_c + prbatp_c	WP_002518420.1	0	1000	0	Histidine Metabolism	18473;18474;18475;18476	R01071	rxn00789	MNXR96132			2.4.2.17	2.4.2.17	META:ATPPHOSPHORIBOSYLTRANS-RXN
BGLA1	6-phospho-beta-glucosidase	h2o_c + 6pgg_c -> glc__D_c + g6p_c	WP_002519820.1	0	1000	0	Alternate Carbon Metabolism				MNXR96242
BMOCOS	Bis-molybdenum cofactor synthase	moco_c + mptamp_c -> amp_c + bmoco_c + cu2_c	( WP_002516639.1 or WP_002518797.1 )	0	1000	0	Cofactor and Prosthetic Group Biosynthesis				MNXR138144
BTS3r	Biotin synthase	dtbt_c + 2 s_c -> h2s_c + btn_c	WP_002519341.1	0	1000	0	Cofactor and Prosthetic Group Biosynthesis				MNXR138148			2.8.1.6	2.8.1.6
CBIAT	Cobinamide adenyltransferase	atp_c + h_c + cbi_c <=> pppi_c + adocbi_c	WP_002515069.1 or WP_002516791.1	-1000	1000	0	Cofactor and Prosthetic Group Biosynthesis				MNXR96465			2.5.1.17	2.5.1.17	META:BTUR2-RXN
CBLAT	Cob(I)alamin adenosyltransferase	atp_c + h_c + cbl1_c <=> pppi_c + adocbl_c	WP_002515069.1 or WP_002516791.1	-1000	1000	0	Cofactor and Prosthetic Group Biosynthesis		R01492		MNXR96476			2.5.1.17	2.5.1.17	META:COBALADENOSYLTRANS-RXN
CBMKr	Carbamate kinase	adp_c + 2 h_c + cbp_c <=> atp_c + nh4_c + co2_c	WP_002515151.1	-1000	1000	0	Unassigned	10152;10153;10154;10155	R00150	rxn00114	MNXR96482			2.7.2.2	2.7.2.2	META:CARBAMATE-KINASE-RXN
GLU5K	Glutamate 5-kinase	atp_c + glu__L_c -> adp_c + glu5p_c	WP_002520414.1	0	1000	0	Arginine and Proline Metabolism	14877;14878;14879;14880	R00239	rxn00179	MNXR100277			2.7.2.11	2.7.2.11	META:GLUTKIN-RXN
CDPMEK	4-(cytidine 5'-diphospho)-2-C-methyl-D-erythritol kinase	atp_c + 4c2me_c -> adp_c + h_c + 2p4c2me_c	WP_002516739.1	0	1000	0	Cofactor and Prosthetic Group Biosynthesis	18437;18438;18439;18440	R05634	rxn03908	MNXR96558			2.7.1.148	2.7.1.148	META:2.7.1.148-RXN
CHORM	Chorismate mutase	chor_c -> pphn_c	WP_002516071.1	0	1000	0	Tyrosine, Tryptophan, and Phenylalanine Metabolism	13897;13898;13899;13900	R01715	rxn01256	MNXR96708			5.4.99.5	5.4.99.5	META:CHORISMATEMUT-RXN
CHORS	Chorismate synthase	3psme_c -> pi_c + chor_c	WP_002520534.1	0	1000	0	Tyrosine, Tryptophan, and Phenylalanine Metabolism	21020;21021;21022;21023	R01714	rxn01255	MNXR96709			4.2.3.5	4.2.3.5	META:CHORISMATE-SYNTHASE-RXN
CMPDAi	CMP deaminase	h2o_c + h_c + cmp_c -> nh4_c + ump_c	WP_002514951.1	0	1000	0	Nucleotide Salvage Pathway			rxn10054	MNXR96803			3.5.4.12	3.5.4.12
CPMPS	Cyclic pyranopterin monophosphate synthase	h2o_c + gtp_c -> ppi_c + cpmp_c	( WP_002518796.1 or ( WP_002516682.1 and WP_002518796.1 ))	0	1000	0	Cofactor and Prosthetic Group Biosynthesis				MNXR142714			4.1.99.18	4.1.99.18
CPPPGO	Coproporphyrinogen oxidase (O2 required)	o2_c + 2 h_c + cpppg3_c -> 2 h2o_c + 2 co2_c + pppg9_c	WP_002520441.1	0	1000	0	Cofactor and Prosthetic Group Biosynthesis	18257;18258;18259;18260	R03220	rxn02303	MNXR96880			1.3.3.3	1.3.3.3	META:RXN0-1461
CS	Citrate synthase	h2o_c + accoa_c + oaa_c -> h_c + coa_c + cit_c	( WP_002516118.1 or WP_002516561.1 )	0	1000	0	Citric Acid Cycle	16845;16846;16847;16848	R00351	rxn00256	MNXR96920		R-ATH-70975;R-BTA-70975;R-CEL-70975;R-CFA-70975;R-DDI-70975;R-DME-70975;R-DRE-70975;R-GGA-373006;R-GGA-70975;R-HSA-70975;R-MMU-70975;R-OSA-70975;R-PFA-70975;R-RNO-70975;R-SCE-70975;R-SPO-70975;R-SSC-70975;R-XTR-70975	2.3.3.1;2.3.3.16;2.3.3.3	2.3.3.1;2.3.3.16;2.3.3.3	META:CITSYN-RXN;META:RXN-14905
CSND	Cytosine deaminase	h2o_c + h_c + csn_c -> nh4_c + ura_c	WP_002519547.1	0	1000	0	Nucleotide Salvage Pathway	20605;20606;20607;20608	R00974	rxn00717	MNXR96927			3.5.4.1	3.5.4.1	META:CYTDEAM-RXN
CTPS1	CTP synthase NH3	atp_c + nh4_c + utp_c -> adp_c + pi_c + 2 h_c + ctp_c	WP_002517885.1	0	1000	0	Purine and Pyrimidine Biosynthesis	16597;16598;16599;16600	R00571	rxn00410	MNXR96944			6.3.4.2	6.3.4.2	META:RXN-14325
P5CD	1-pyrroline-5-carboxylate dehydrogenase	2 h2o_c + nad_c + 1pyr5c_c -> glu__L_c + h_c + nadh_c	WP_002520333.1	0	1000	0	Arginine and Proline Metabolism	16417;16418;16419;16420	R00707	rxn00503	MNXR102301			1.2.1.88;1.5.1.12	1.2.1.88;1.5.1.12	META:PYRROLINECARBDEHYDROG-RXN
CYO1b	CYO1b	0.5 o2_c + 2 focytc_c -> h2o_c + 2 ficytc_c	WP_002518277.1 and WP_002519151.1 and WP_002520375.1	0	1000	0	Oxidative phosphorylation				MNXR96966
CYSDS	Cysteine Desulfhydrase	h2o_c + cys__L_c -> nh4_c + pyr_c + h2s_c	WP_002517780.1	0	1000	0	Cysteine Metabolism	24931;24932;24933;24934	R00782	rxn00566	MNXR96994			4.4.1.1;4.4.1.28;4.4.1.8	4.4.1.1;4.4.1.28;4.4.1.8	META:LCYSDESULF-RXN
CYSDSF	Cysteine desulfurase	cys__L_c -> ala__L_c + s_c	WP_002518968.1	0	1000	0	Cysteine Metabolism				MNXR138195
CYSS	Cysteine synthase	acser_c + h2s_c -> h_c + cys__L_c + ac_c	WP_002515499.1	0	1000	0	Cysteine Metabolism	14829;14830;14831;14832	R00897	rxn00649	MNXR97007			2.5.1.47;2.5.1.65	2.5.1.47;2.5.1.65	META:ACSERLY-RXN
CYTD	Cytidine deaminase	h2o_c + h_c + cytd_c -> nh4_c + uri_c	WP_002514731.1	0	1000	0	Nucleotide Salvage Pathway	16069;16070;16071;16072	R01878	rxn01368	MNXR97039			3.5.4.5	3.5.4.5	META:CYTIDEAM2-RXN
CYTK1	Cytidylate kinase (CMP)	atp_c + cmp_c <=> adp_c + cdp_c	WP_002516760.1	-1000	1000	0	Nucleotide Salvage Pathway	11600;11601;11602;11603	R00512	rxn00364	MNXR97047			2.7.4.14;2.7.4.25	2.7.4.14;2.7.4.25	META:RXN-11832
CYTK2	Cytidylate kinase (dCMP)	atp_c + dcmp_c <=> adp_c + dcdp_c	WP_002516760.1	-1000	1000	0	Nucleotide Salvage Pathway	25094;25095;25096;25097	R01665	rxn01219	MNXR97053			2.7.4.13;2.7.4.14;2.7.4.25	2.7.4.13;2.7.4.14;2.7.4.25	META:RXN-7913
DADK	Deoxyadenylate kinase	atp_c + damp_c -> adp_c + dadp_c	WP_002515951.1	0	1000	0	Nucleotide Salvage Pathway	23100;23101;23102;23103	R01547	rxn01127	MNXR96117		R-BTA-110141;R-BTA-74220;R-CEL-110141;R-CEL-74220;R-CFA-110141;R-CFA-74220;R-DME-110141;R-DME-74220;R-DRE-110141;R-DRE-74220;R-GGA-110141;R-GGA-74220;R-HSA-110141;R-HSA-74220;R-MMU-110141;R-MMU-74220;R-PFA-110141;R-PFA-74220;R-RNO-110141;R-RNO-74220;R-SCE-110141;R-SCE-74220;R-SSC-110141;R-SSC-74220;R-TGU-110141;R-TGU-74220;R-XTR-110141;R-XTR-74220	2.7.4.11;2.7.4.13;2.7.4.3	2.7.4.11;2.7.4.13;2.7.4.3	META:DEOXYADENYLATE-KINASE-RXN
DAPDC	Diaminopimelate decarboxylase	h_c + 26dap__M_c -> co2_c + lys__L_c	WP_002516817.1	0	1000	0	Threonine and Lysine Metabolism	15101;15102;15103;15104	R00451	rxn00313	MNXR97141			4.1.1.20	4.1.1.20	META:DIAMINOPIMDECARB-RXN
DAPE	Diaminopimelate epimerase	26dap_LL_c <=> 26dap__M_c	WP_002515604.1	-1000	1000	0	Threonine and Lysine Metabolism	15393;15394;15395;15396	R02735	rxn01974	MNXR97143			5.1.1.7	5.1.1.7	META:DIAMINOPIMEPIM-RXN
DCMPDA	DCMP deaminase	h2o_c + h_c + dcmp_c <=> nh4_c + dump_c	WP_002514951.1	-1000	1000	0	Purine and Pyrimidine Biosynthesis	22924;22925;22926;22927	R01663	rxn01217	MNXR97185		R-ATH-73596;R-BTA-73596;R-CEL-73596;R-CFA-73596;R-DME-73596;R-DRE-73596;R-GGA-73596;R-HSA-73596;R-MMU-73596;R-OSA-73596;R-RNO-73596;R-SCE-73596;R-SPO-73596;R-SSC-73596;R-TGU-73596;R-XTR-73596	3.5.4.12	3.5.4.12	META:DCMP-DEAMINASE-RXN
DDGLK	2-dehydro-3-deoxygluconokinase	atp_c + 2ddglcn_c -> adp_c + h_c + 2ddg6p_c	WP_002517216.1 or WP_002513840.1	0	1000	0	Alternate Carbon Metabolism	14797;14798;14799;14800	R01541	rxn01123	MNXR138209			2.7.1.178;2.7.1.45	2.7.1.178;2.7.1.45	META:DEOXYGLUCONOKIN-RXN
DDPA	3-deoxy-D-arabino-heptulosonate 7-phosphate synthetase	h2o_c + pep_c + e4p_c -> pi_c + 2dda7p_c	WP_002519136.1	0	1000	0	Tyrosine, Tryptophan, and Phenylalanine Metabolism	14717;14718;14719;14720	R01826	rxn01332	MNXR97218		R-MTU-964912	2.5.1.54	2.5.1.54	META:DAHPSYN-RXN
DGK1	Deoxyguanylate kinase (dGMP:ATP)	atp_c + dgmp_c <=> adp_c + dgdp_c	( WP_002516820.1 or WP_002520639.1 )	-1000	1000	0	Nucleotide Salvage Pathway	12697;12698;12699;12700	R02090	rxn01509	MNXR97320		R-BTA-110133;R-BTA-73788;R-CEL-110133;R-CEL-73788;R-CFA-110133;R-CFA-73788;R-DDI-110133;R-DDI-73788;R-DME-110133;R-DME-73788;R-DRE-110133;R-DRE-73788;R-GGA-110133;R-GGA-73788;R-HSA-110133;R-HSA-73788;R-MMU-110133;R-MMU-73788;R-PFA-110133;R-PFA-73788;R-RNO-110133;R-RNO-73788;R-SCE-110133;R-SCE-73788;R-SPO-110133;R-SPO-73788;R-SSC-110133;R-SSC-73788;R-TGU-110133;R-TGU-73788;R-XTR-110133;R-XTR-73788	2.7.4.12;2.7.4.13;2.7.4.8	2.7.4.12;2.7.4.13;2.7.4.8	META:GMKALT-RXN
DGUNC	Diguanylate cyclase	2 gtp_c -> 2 ppi_c + cdigmp_c	( WP_002516347.1 or WP_002517140.1 or WP_002519775.1 or WP_002519873.1 )	0	1000	0	Nucleotide Salvage Pathway				MNXR97353
DHAK	Dihydroxyacetone kinase	atp_c + dha_c -> adp_c + h_c + dhap_c	( WP_002520429.1 or WP_002551012.1 )	0	1000	0	Glycerolipid Metabolism	15773;15774;15775;15776	R01011	rxn00744	MNXR97361			2.7.1.29	2.7.1.29	META:GLYCERONE-KINASE-RXN
DHAPT	Dihydroxyacetone phosphotransferase	pep_c + dha_c -> pyr_c + dhap_c	(( WP_002514950.1 and WP_002518009.1 and WP_002520112.1 ) or ( WP_002518009.1 and WP_002520112.1 ) ) or WP_002551012.1	0	1000	0	Alternate Carbon Metabolism	18381;18382;18383;18384	R01012	rxn00745	MNXR97364			2.7.1.121	2.7.1.121	META:2.7.1.121-RXN
DHFR	Dihydrofolate reductase	h_c + nadph_c + dhf_c <=> nadp_c + thf_c	WP_002516137.1	-1000	1000	0	Cofactor and Prosthetic Group Biosynthesis	15009;15010;15011;15012	R00939		MNXR97401		R-BTA-197972;R-CEL-197972;R-CFA-197972;R-DDI-197972;R-DME-197972;R-DRE-197972;R-GGA-197972;R-HSA-197972;R-MMU-197972;R-RNO-197972;R-SCE-197972;R-SPO-197972;R-SSC-197972;R-TGU-197972;R-XTR-197972	1.5.1.3	1.5.1.3
DHDPS	Dihydrodipicolinate synthase	pyr_c + aspsa_c -> 2 h2o_c + h_c + 23dhdp_c	( WP_002514058.1 or WP_002519666.1 )	0	1000	0	Threonine and Lysine Metabolism	14845;14846;14847;14848		rxn01644	MNXR125801
SMALLMOL	Small molecule synthesis	0.072 thmpp_c + 0.039 fad_c + 0.081 ribflv_c + 0.046 nad_c + 0.046 nadh_c + 0.041 nadp_c + 0.041 nadph_c + 0.04 coa_c + 0.124 pydx5p_c + 0.126 btn_c + 0.248 nac_c + 0.139 pnto__R_c + 0.065 10fthf_c + 0.067 5mthf_c + 0.067 mlthf_c + 0.069 thf_c + 0.019 adocbl_c + 0.039 mql9_c + 0.077 amet_c + 0.034 sheme_c + 0.05 pheme_c + 0.057 2fe2s_c + 0.029 4fe4s_c + 0.394 nh3_c + 0.158 cl_c + 0.001 co2_c + 0.…		0	1000	0	Biomass synthesis
PUTA3	PUTA3	h2o_c + nad_c + glu5sa_c -> glu__L_c + 2 h_c + nadh_c	WP_002520333.1	0	1000	0	Glutamate Metabolism	30235;30236;30237;30238	R00245	rxn00183	MNXR103352		R-BTA-70679;R-CEL-70679;R-CFA-70679;R-DDI-70679;R-DME-70679;R-DRE-70679;R-GGA-70679;R-HSA-70679;R-MMU-70679;R-RNO-70679;R-SCE-70679;R-SPO-70679;R-SSC-70679;R-TGU-70679;R-XTR-70679	1.2.1.88;1.5.1.12	1.2.1.88;1.5.1.12	META:RXN-14116
DHNPA2r	Dihydroneopterin aldolase reversible	dhnpt_c -> gcald_c + 6hmhpt_c	WP_002517487.1	0	1000	0	Cofactor and Prosthetic Group Biosynthesis	10540;10541;10542;10543	R03504	rxn02504	MNXR125603			4.1.2.25	4.1.2.25	META:H2NEOPTERINALDOL-RXN
DHORDi	Dihydoorotic acid dehydrogenase irreversible	o2_c + dhor__S_c -> h2o2_c + orot_c	( WP_002515545.1 and WP_002515603.1 )	0	1000	0	Nucleotide Salvage Pathway	15441;15442;15443;15444		rxn01360	MNXR97426			1.3.99.11	1.3.99.11
DHORTS	Dihydroorotase	h2o_c + dhor__S_c <=> h_c + cbasp_c	WP_002520469.1	-1000	1000	0	Purine and Pyrimidine Biosynthesis	24296;24297;24298;24299	R01993	rxn01465	MNXR97428		R-ATH-73571;R-BTA-73571;R-CEL-73571;R-CFA-73571;R-DDI-73571;R-DME-73571;R-DRE-73571;R-GGA-419465;R-GGA-73571;R-HSA-73571;R-MMU-73571;R-OSA-73571;R-PFA-73571;R-RNO-73571;R-SCE-73571;R-SPO-73571;R-SSC-73571;R-TGU-73571;R-XTR-73571	3.5.2.3	3.5.2.3	META:DIHYDROOROT-RXN
DHPPDA	Diaminohydroxyphosphoribosylaminopyrimidine deaminase	h2o_c + h_c + 25dhpp_c -> nh4_c + 5apru_c	WP_002520627.1	0	1000	0	Riboflavin metabolism				MNXR97430
DHPS2	Dihydropteroate synthase	4abz_c + 6hmhptpp_c -> ppi_c + dhpt_c	WP_002517047.1	0	1000	0	Cofactor and Prosthetic Group Biosynthesis	19949;19950;19951;19952	R03067	rxn12954	MNXR140085			2.5.1.15	2.5.1.15	META:H2PTEROATESYNTH-RXN
DHQS	3-dehydroquinate synthase	2dda7p_c -> pi_c + 3dhq_c	WP_002516868.1	0	1000	0	Tyrosine, Tryptophan, and Phenylalanine Metabolism	21968;21969;21970;21971	R03083	rxn02212	MNXR97447			4.2.3.4	4.2.3.4	META:3-DEHYDROQUINATE-SYNTHASE-RXN
DHQTi	3-dehydroquinate dehydratase, irreversible	3dhq_c -> h2o_c + 3dhsk_c	WP_002516132.1	0	1000	0	Tyrosine, Tryptophan, and Phenylalanine Metabolism	21096;21097;21098;21099	R03084	rxn02213	MNXR97449			4.2.1.10	4.2.1.10	META:3-DEHYDROQUINATE-DEHYDRATASE-RXN
DMATT	Dimethylallyltranstransferase	ipdp_c + dmpp_c -> ppi_c + grdp_c	WP_002515272.1	0	1000	0	Cofactor and Prosthetic Group Biosynthesis	22408;22409;22410;22411	R01658	rxn01213	MNXR97512		R-ATH-191322;R-BTA-191322;R-CEL-191322;R-CFA-191322;R-DDI-191322;R-DME-191322;R-DRE-191322;R-GGA-191322;R-HSA-191322;R-MMU-191322;R-OSA-191322;R-PFA-191322;R-RNO-191322;R-SCE-191322;R-SPO-191322;R-SSC-191322;R-TGU-191322;R-XTR-191322	2.5.1.1	2.5.1.1	META:GPPSYN-RXN
FASC100ACP	Fatty acid biosynthesis (n-C10:0)	3 h_c + 2 nadph_c + malACP_c + ocACP_c -> h2o_c + 2 nadp_c + co2_c + ACP_c + dcaACP_c	WP_002516062.1	0	1000	0	Fatty acid biosynthesis
DNTPPA	Dihydroneopterin triphosphate pyrophosphatase	h2o_c + ahdt_c -> ppi_c + dhpmp_c + h_c	WP_002514996.1	0	1000	0	Cofactor and Prosthetic Group Biosynthesis	25302;25303;25304;25305	R04638	rxn03173	MNXR97680			3.6.1.67	3.6.1.67	META:H2NEOPTERINP3PYROPHOSPHOHYDRO-RXN
DPCOAK	Dephospho-CoA kinase	atp_c + dpcoa_c -> adp_c + h_c + coa_c	WP_002519108.1	0	1000	0	Cofactor and Prosthetic Group Biosynthesis	18245;18246;18247;18248	R00130	rxn00100	MNXR97762		R-ATH-196773;R-BTA-196773;R-CEL-196773;R-CFA-196773;R-DDI-196773;R-DME-196773;R-DRE-196773;R-GGA-196773;R-HSA-196773;R-MMU-196773;R-OSA-196773;R-PFA-196773;R-RNO-196773;R-SCE-196773;R-SSC-196773;R-TGU-196773;R-XTR-196773	2.7.1.24	2.7.1.24	META:DEPHOSPHOCOAKIN-RXN
FASC120ACP	Fatty acid biosynthesis (n-C12:0)	3 h_c + 2 nadph_c + malACP_c + dcaACP_c -> h2o_c + 2 nadp_c + co2_c + ACP_c + ddcaACP_c	WP_002516062.1	0	1000	0	Fatty acid biosynthesis				MNXR99388
DRBK	Deoxyribokinase	atp_c + drib_c -> adp_c + h_c + 2dr5p_c	( WP_002516803.1 or WP_002519790.1 )	0	1000	0	Pentose phosphate pathway		R02750	rxn01987	MNXR97781			2.7.1.15	2.7.1.15
DRPA	Deoxyribose-phosphate aldolase	2dr5p_c -> acald_c + g3p_c	( WP_002517775.1 or WP_002516188.1 or WP_002520053.1 )	0	1000	0	Alternate Carbon Metabolism	12821;12822;12823;12824	R01066	rxn00784	MNXR97787		R-BTA-6787321;R-CEL-6787321;R-CFA-6787321;R-DME-6787321;R-DRE-6787321;R-GGA-6787321;R-HSA-6787321;R-MMU-6787321;R-PFA-6787321;R-RNO-6787321;R-SSC-6787321;R-TGU-6787321;R-XTR-6787321	4.1.2.4	4.1.2.4	META:DEOXYRIBOSE-P-ALD-RXN
FASC80ACP	Fatty acid biosynthesis (n-C8:0)	3 h_c + 2 nadph_c + malACP_c + hexACP_c -> h2o_c + 2 nadp_c + co2_c + ACP_c + ocACP_c	WP_002516062.1	0	1000	0	Fatty acid biosynthesis
DTMPK	DTMP kinase	atp_c + dtmp_c -> adp_c + dtdp_c	WP_002517149.1	0	1000	0	Nucleotide Salvage Pathway	13517;13518;13519;13520	R02094	rxn01513	MNXR97804			2.7.4.12;2.7.4.13;2.7.4.9	2.7.4.12;2.7.4.13;2.7.4.9	META:DTMPKI-RXN
DURIK1	Deoxyuridine kinase (ATP:Deoxyuridine)	atp_c + duri_c -> adp_c + h_c + dump_c	WP_002518996.1	0	1000	0	Nucleotide Salvage Pathway	28206;28207;28208;28209	R02099	rxn01518	MNXR97817			2.7.1.145;2.7.1.21	2.7.1.145;2.7.1.21	META:DURIDKI-RXN
DUTPDP	DUTP diphosphatase	h2o_c + dutp_c -> h_c + ppi_c + dump_c	WP_002517815.1	0	1000	0	Nucleotide Salvage Pathway	10248;10249;10250;10251	R02100	rxn01519	MNXR97822		R-ATH-73666;R-BTA-73666;R-CEL-73666;R-CFA-73666;R-DDI-73666;R-DME-73666;R-DRE-73666;R-GGA-73666;R-HSA-73666;R-MMU-73666;R-OSA-73666;R-RNO-73666;R-SCE-73666;R-SPO-73666;R-SSC-73666;R-TGU-73666	3.6.1.-;3.6.1.23;3.6.1.9	3.6.1.23;3.6.1.9	META:DUTP-PYROP-RXN
FASC60ACP	Fatty acid biosynthesis (n-C6:0)	3 h_c + 2 nadph_c + malACP_c + butACP_c -> h2o_c + 2 nadp_c + co2_c + ACP_c + hexACP_c	(( WP_002515642.1 and WP_002515524.1 ) and ( WP_002520246.1 or WP_002515845.1 or WP_002516062.1 ) and WP_002516999.1 )	0	1000	0	Fatty acid biosynthesis
DXPS	1-deoxy-D-xylulose 5-phosphate synthase	h_c + pyr_c + g3p_c -> co2_c + dxyl5p_c	WP_002518991.1	0	1000	0	Cofactor and Prosthetic Group Biosynthesis	12605;12606;12607;12608	R05636	rxn03909	MNXR97831			2.2.1.7	2.2.1.7	META:DXS-RXN
FASC40ACP	Fatty acid biosynthesis (n-C4:0)	3 h_c + 2 nadph_c + malACP_c + acACP_c -> h2o_c + 2 nadp_c + co2_c + ACP_c + butACP_c	(( WP_002515642.1 and WP_002515524.1 ) and ( WP_002520246.1 or WP_002515845.1 or WP_002516062.1 ) and WP_002516999.1 )	0	1000	0	Fatty acid biosynthesis
EDA	2-dehydro-3-deoxy-phosphogluconate aldolase	2ddg6p_c -> pyr_c + g3p_c	WP_002517175.1 or WP_002516229.1	0	1000	0	Pentose Phosphate Pathway	17089;17090;17091;17092	R05605	rxn03884	MNXR97897			4.1.2.14;4.1.2.55	4.1.2.14;4.1.2.55	META:KDPGALDOL-RXN
ENO	Enolase	2pg_c <=> h2o_c + pep_c	WP_002520086.1	-1000	1000	0	Glycolysis/Gluconeogenesis	10164;10165;10166;10167	R00658	rxn00459	MNXR97932		R-ATH-70494;R-ATH-71660;R-BTA-70494;R-BTA-71660;R-CEL-70494;R-CEL-71660;R-CFA-70494;R-CFA-71660;R-DDI-70494;R-DDI-71660;R-DME-70494;R-DME-71660;R-DRE-70494;R-DRE-71660;R-GGA-352981;R-GGA-353044;R-GGA-70494;R-GGA-71660;R-HSA-70494;R-HSA-71660;R-MMU-70494;R-MMU-71660;R-OSA-70494;R-OSA-71660;R-PFA-70494;R-PFA-71660;R-RNO-70494;R-RNO-71660;R-SCE-70494;R-SCE-71660;R-SPO-70494;R-SPO-71660;R-SSC-70494;R…	4.2.1.11	4.2.1.11	META:2PGADEHYDRAT-RXN
F6PP	D-fructose 6-phosphate phosphatase	h2o_c + f6p_c -> pi_c + fru_c	WP_002516778.1	0	1000	0	Alternate Carbon Metabolism				MNXR99077
FACOAE100	Fatty-acid-CoA thioesterase (decanoate)	h2o_c + dcacoa_c -> h_c + coa_c + dca_c	WP_002515462.1	0	1000	0	Cell Envelope Biosynthesis				MNXR99127			3.1.2.2	3.1.2.2
FACOAE120	Fatty-acid-CoA thioesterase (dodecanoate)	h2o_c + ddcacoa_c -> h_c + coa_c + ddca_c	WP_002515462.1	0	1000	0	Cell Envelope Biosynthesis				MNXR99128			3.1.2.2	3.1.2.2
FACOAE140	Fatty-acid-CoA thioesterase (tetradecanoate)	h2o_c + tdcoa_c -> h_c + coa_c + ttdca_c	WP_002515462.1	0	1000	0	Cell Envelope Biosynthesis				MNXR99129			3.1.2.2	3.1.2.2
FACOAE141	Fatty-acid-CoA thioesterase (tetradecenoate)	h2o_c + tdecoa_c -> h_c + coa_c + ttdcea_c	WP_002515462.1	0	1000	0	Cell Envelope Biosynthesis				MNXR99130
FACOAE160	Fatty-acid-CoA thioesterase (hexadecanoate)	h2o_c + pmtcoa_c -> h_c + coa_c + hdca_c	WP_002515462.1	0	1000	0	Cell Envelope Biosynthesis	16645;16646;16647;16648	R01274	rxn00943	MNXR99131			3.1.2.2;3.1.2.22	3.1.2.2;3.1.2.22	META:PALMITOYL-COA-HYDROLASE-RXN
FACOAE161	Fatty-acid-CoA thioesterase (hexadecenoate)	h2o_c + hdcoa_c -> h_c + coa_c + hdcea_c	WP_002515462.1	0	1000	0	Cell Envelope Biosynthesis				MNXR99132
FACOAE180	Fatty-acid-CoA thioesterase (octadecanoate)	h2o_c + stcoa_c -> h_c + coa_c + ocdca_c	WP_002515462.1	0	1000	0	Cell Envelope Biosynthesis	30139;30140;30141;30142	R08174	rxn08444	MNXR99133			3.1.2.2	3.1.2.2	META:RXN-9624
FACOAE181	Fatty-acid-CoA thioesterase (octadecenoate)	h2o_c + odecoa_c -> h_c + coa_c + ocdcea_c	WP_002515462.1	0	1000	0	Cell Envelope Biosynthesis				MNXR99134
FACOAE60	Fatty-acid-CoA thioesterase (hexanoate)	h2o_c + hxcoa_c -> h_c + coa_c + hxa_c	WP_002515462.1	0	1000	0	Cell Envelope Biosynthesis				MNXR99139
FACOAE80	Fatty-acid-CoA thioesterase (octanoate)	h2o_c + occoa_c -> h_c + coa_c + octa_c	WP_002515462.1	0	1000	0	Cell Envelope Biosynthesis	30143;30144;30145;30146		rxn08447	MNXR99140
FACOAL140	Fatty acid CoA ligase tetradecanoate	atp_c + coa_c + ttdca_c <=> amp_c + ppi_c + tdcoa_c	( WP_002520272.1 or WP_002522349.1 or WP_002519735.1 )	-1000	1000	0	Fatty acid biosynthesis				MNXR99145
FACOAL160	Fatty acid CoA ligase hexadecanoate	atp_c + coa_c + hdca_c <=> amp_c + ppi_c + pmtcoa_c	WP_002519735.1 or WP_002520272.1 or WP_002522349.1	-1000	1000	0	Fatty acid biosynthesis	30751;30752;30753;30754	R01280	rxn00947	MNXR99153			6.2.1.3	6.2.1.3	META:RXN-9623
FACOAL161	Fatty acid CoA ligase hexadecenoate	atp_c + coa_c + hdcea_c <=> amp_c + ppi_c + hdcoa_c	( WP_002520272.1 or WP_002522349.1 or WP_002519735.1 )	-1000	1000	0	Fatty acid biosynthesis				MNXR99156
FACOAL181	Fatty acid CoA ligase octadecenoate	atp_c + coa_c + ocdcea_c <=> amp_c + ppi_c + odecoa_c	( WP_002520272.1 or WP_002522349.1 or WP_002519735.1 )	-1000	1000	0	Fatty acid biosynthesis				MNXR99168
GLYCTO3	Glycolate oxidase	mqn8_c + glyclt_c -> glx_c + mql8_c	WP_002520273.1	0	1000	0	Alternate Carbon Metabolism			rxn08656	MNXR100340
KAS3	B-ketoacyl synthetase (Iso-C15:0)	14 h_c + ivcoa_c + 10 nadph_c + 5 malcoa_c -> 5 co2_c + 6 coa_c + pendecacid_iso_c + 4 h2o_c + 10 nadp_c	WP_002515524.1 and WP_002515642.1	0	1000	0	Membrane Lipid Metabolism				MNXR100919			2.3.1.41	2.3.1.41
FADMQOR	Menaqui:FAD oxidoreductase	fadh2_c + mqn8_c <=> fad_c + mql8_c	( WP_002516253.1 and WP_002519729.1 )	-1000	1000	0	Energy Metabolism				MNXR99213
FASC140ACP	Fatty acid biosynthesis (n-C14:0)	3 h_c + 2 nadph_c + malACP_c + ddcaACP_c -> h2o_c + 2 nadp_c + co2_c + ACP_c + myrsACP_c	WP_002516062.1	0	1000	0	Fatty acid biosynthesis				MNXR99392
GLUTRR	Glutamyl-tRNA reductase	h_c + nadph_c + glutrna_c -> nadp_c + glu1sa_c + trnaglu_c	WP_002519990.1	0	1000	0	Cofactor and Prosthetic Group Biosynthesis		R04109	rxn06591	MNXR100294			1.2.1.70	1.2.1.70
FASC160ACP	Fatty acid biosynthesis (n-C16:0)	3 h_c + 2 nadph_c + malACP_c + myrsACP_c -> h2o_c + 2 nadp_c + co2_c + ACP_c + palmACP_c	WP_002516062.1	0	1000	0	Fatty acid biosynthesis				MNXR99398
PTACP	Fatty acid biosynthesis (valeric acid (pentanoate); c5:0)	malACP_c + 2 nadph_c + propACP_c + 3 h_c -> ACP_c + co2_c + 2 nadp_c + ptACP_c + h2o_c	WP_002516062.1	0	1000	0	Fatty acid biosynthesis
HEPTACP	Fatty acid biosynthesis (heptanoate; c7:0)	ptACP_c + 3 h_c + malACP_c + 2 nadph_c -> ACP_c + co2_c + h2o_c + htACP_c + 2 nadp_c	WP_002516062.1	0	1000	0	Fatty acid biosynthesis
NNACP	Fatty acid biosynthesis (Nonanoate; c9:0)	htACP_c + 3 h_c + malACP_c + 2 nadph_c -> ACP_c + co2_c + h2o_c + nnACP_c + 2 nadp_c	WP_002516062.1	0	1000	0	Fatty acid biosynthesis
UNDACP	Fatty acid biosynthesis (undecanoate; c11:0)	nnACP_c + 3 h_c + malACP_c + 2 nadph_c -> ACP_c + co2_c + h2o_c + undACP_c + 2 nadp_c	WP_002516062.1	0	1000	0	Fatty acid biosynthesis
DXPRIi	1-deoxy-D-xylulose reductoisomerase	h_c + nadph_c + dxyl5p_c -> nadp_c + 2me4p_c	WP_002518367.1	0	1000	0	Cofactor and Prosthetic Group Biosynthesis	13717;13718;13719;13720	R05688	rxn03958	MNXR97830			1.1.1.267	1.1.1.267	META:DXPREDISOM-RXN
FBA	Fructose-bisphosphate aldolase	fdp_c <=> dhap_c + g3p_c	( WP_002518068.1 or WP_002519673.1 )	-1000	1000	0	Glycolysis/Gluconeogenesis	14729;14730;14731;14732	R01068	rxn00786	MNXR99459			4.1.2.13	4.1.2.13
FBA3	Sedoheptulose 1,7-bisphosphate D-glyceraldehyde-3-phosphate-lyase	s17bp_c <=> dhap_c + e4p_c	WP_002519673.1 or WP_002518068.1	-1000	1000	0	Pentose Phosphate Pathway	30167;30168;30169;30170	R01829	rxn01334	MNXR99461			4.1.2;4.1.2.13	4.1.2.13	META:SEDOBISALDOL-RXN
FCLT	Ferrochelatase	fe2_c + ppp9_c <=> 2 h_c + pheme_c	WP_002519991.1	-1000	1000	0	Cofactor and Prosthetic Group Biosynthesis	22584;22585;22586;22587	R00310		MNXR99471			4.99.1.1	4.99.1.1	META:PROTOHEMEFERROCHELAT-RXN
FCOAH2	FCOAH2	h2o_c + forcoa_c -> h_c + coa_c + for_c	WP_002515462.1	0	1000	0	Unassigned	19741;19742;19743;19744	R00521	rxn00372	MNXR99473		R-HSA-389580	3.1.2.10	3.1.2.10	META:FORMYL-COA-HYDROLASE-RXN
FFSD1r	Beta-fructofuranosidase	h2o_c + tre6p_c -> g6p_c + fru_c	WP_002519820.1	0	1000	0	Alternate Carbon Metabolism				MNXR99591
FMNAT	FMN adenylyltransferase	atp_c + h_c + fmn_c -> ppi_c + fad_c	WP_002520226.1	0	1000	0	Cofactor and Prosthetic Group Biosynthesis	17237;17238;17239;17240	R00161	rxn00122	MNXR95501		R-ATH-196929;R-BTA-196929;R-CEL-196929;R-CFA-196929;R-DDI-196929;R-DME-196929;R-DRE-196929;R-GGA-196929;R-HSA-196929;R-MMU-196929;R-PFA-196929;R-RNO-196929;R-SCE-196929;R-SPO-196929;R-SSC-196929;R-TGU-196929;R-XTR-196929	2.7.7.2	2.7.7.2	META:FADSYN-RXN
SHK3Dr	Shikimate dehydrogenase	h_c + nadph_c + 3dhsk_c <=> nadp_c + skm_c	WP_002516773.1	-1000	1000	0	Tyrosine, Tryptophan, and Phenylalanine Metabolism	17737;17738;17739;17740	R02413	rxn01740	MNXR104378		R-MTU-964842	1.1.1.25;1.1.1.282	1.1.1.25;1.1.1.282	META:SHIKIMATE-5-DEHYDROGENASE-RXN
FOLD3	FOLD3	4abz_c + 6hmhptpp_c -> ppi_c + dhpt_c	WP_002517047.1	0	1000	0	Cofactor and Prosthetic Group Biosynthesis			rxn02201	MNXR143108			2.5.1.15	2.5.1.15
IPDPS	1-hydroxy-2-methyl-2-(E)-butenyl 4-diphosphate reductase (ipdp)	h_c + nadh_c + h2mb4p_c -> h2o_c + nad_c + ipdp_c	( WP_002515204.1 or WP_002516168.1 )	0	1000	0	Cofactor and Prosthetic Group Biosynthesis			rxn08756	MNXR100874			1.17.1.2	1.17.1.2
FOMETRi	Aminomethyltransferase	h_c + 5fthf_c -> h2o_c + methf_c	( WP_002520071.1 or WP_002520385.1 )	0	1000	0	Cofactor and Prosthetic Group Biosynthesis	34767;34768;34769;34770	R02300	rxn01652	MNXR99614			2.1.2.10	2.1.2.10
FORCT	Formyl-CoA Transferase	oxa_c + forcoa_c <=> for_c + oxalcoa_c	WP_226807283.1	-1000	1000	0	Alternate Carbon Metabolism	16545;16546;16547;16548	R07290	rxn05044	MNXR99616			2.8.3.16	2.8.3.16	META:RXN0-1382
FORGLUIH	FORGLUIH	h2o_c + forglu_c -> nh3_c + Nforglu_c	WP_002519715.1	0	1000	0	Histidine metabolism	22832;22833;22834;22835	R02286	rxn01640	MNXR99617			3.5.3.13	3.5.3.13	META:FORMIMINOGLUTAMATE-DEIMINASE-RXN
TRIACP	Fatty acid biosynthesis (tridecanoic acid; c13:0)	undACP_c + 3 h_c + malACP_c + 2 nadph_c -> ACP_c + co2_c + h2o_c + triACP_c + 2 nadp_c	WP_002516062.1	0	1000	0	Fatty acid biosynthesis
FRUK	Fructose-1-phosphate kinase	atp_c + f1p_c -> adp_c + h_c + fdp_c	WP_002519896.1	0	1000	0	Alternate Carbon Metabolism	14213;14214;14215;14216		rxn01492	MNXR99652			2.7.1.56	2.7.1.56
FTHFD	Formyltetrahydrofolate deformylase	10fthf_c + h2o_c -> h_c + for_c + thf_c	WP_002516034.1	0	1000	0	Cofactor and Prosthetic Group Biosynthesis	19833;19834;19835;19836	R00944		MNXR99669			3.5.1.10	3.5.1.10
FTHFLi	Formate-tetrahydrofolate ligase	atp_c + for_c + thf_c -> 10fthf_c + adp_c + pi_c	WP_002519813.1	0	1000	0	Cofactor and Prosthetic Group Biosynthesis	20221;20222;20223;20224	R00943		MNXR99672		R-ATH-5696839;R-ATH-6801456;R-BTA-5696839;R-BTA-6801456;R-CEL-5696839;R-CEL-6801456;R-CFA-5696839;R-CFA-6801456;R-DDI-5696839;R-DDI-6801456;R-DME-5696839;R-DME-6801456;R-DRE-5696839;R-DRE-6801456;R-GGA-5696839;R-GGA-6801456;R-HSA-5696839;R-HSA-6801456;R-MMU-5696839;R-MMU-6801456;R-OSA-5696839;R-OSA-6801456;R-RNO-5696839;R-RNO-6801456;R-SCE-5696839;R-SCE-6801456;R-SPO-5696839;R-SPO-6801456;R-SSC-5…	6.3.4.3	6.3.4.3
FUM	Fumarase	mal__L_c <=> h2o_c + fum_c	WP_002519757.1	-1000	1000	0	Citric Acid Cycle	12460;12461;12462;12463	R01082	rxn00799	MNXR99705		R-ATH-451033;R-ATH-70982;R-BTA-451033;R-BTA-70982;R-CEL-451033;R-CEL-70982;R-CFA-451033;R-CFA-70982;R-DDI-451033;R-DDI-70982;R-DME-451033;R-DME-70982;R-DRE-451033;R-DRE-70982;R-GGA-373141;R-GGA-373145;R-GGA-451033;R-GGA-70982;R-HSA-451033;R-HSA-70982;R-MMU-451033;R-MMU-70982;R-OSA-451033;R-OSA-70982;R-RNO-451033;R-RNO-70982;R-SCE-451033;R-SCE-70982;R-SPO-451033;R-SPO-70982;R-SSC-451033;R-SSC-7098…	4.2.1.2	4.2.1.2	META:FUMHYDR-RXN
FBA2		f1p_c <=> dhap_c + glyald_c	WP_002518068.1 and WP_002519673.1	-1000	1000	0	Fructose and mannose metabolism	30851;30852;30853;30854	R02568	rxn01870	MNXR99460			4.1.2.13	4.1.2.13
G1SAT	Glutamate-1-semialdehyde aminotransferase	glu1sa_c <=> 5aop_c	WP_002519986.1	-1000	1000	0	Cofactor and Prosthetic Group Biosynthesis	14265;14266;14267;14268	R02272	rxn01629	MNXR99850			5.4.3.8	5.4.3.8	META:GSAAMINOTRANS-RXN
PENACP	Fatty acid biosynthesis (pentadecanoic acid; c15:0)	triACP_c + 3 h_c + malACP_c + 2 nadph_c -> ACP_c + co2_c + h2o_c + penACP_c + 2 nadp_c	WP_002516062.1	0	1000	0	Fatty acid biosynthesis
GCALDD	Glycolaldehyde dehydrogenase	h2o_c + nad_c + gcald_c -> 2 h_c + nadh_c + glyclt_c		0	1000	0	Cofactor and Prosthetic Group Biosynthesis	20001;20002;20003;20004	R01333	rxn00979	MNXR100060			1.2.1.21	1.2.1.21	META:GLYCOLALD-DEHYDROG-RXN
G3PD5	Glycerol-3-phosphate dehydrogenase (ubiqui-8)	glyc3p_c + q8_c -> dhap_c + q8h2_c	( WP_002519740.1 and WP_002516442.1 and WP_002516474.1 )	0	1000	0	Oxidative Phosphorylation	28751;28752;28753;28754		rxn08556	MNXR99880
FRD2rpp	Fumarate reductase / succinate dehydrogenase (irreversible) (periplasmic, membrane potential dissipating)	2 h_e + succ_c + mqn8_c <=> 2 h_c + fum_c + mql8_c	(WP_002515518.1 or WP_002520212.1) and (WP_002520455.1 or WP_002520213.1) and (WP_002519041.1 or WP_002519328.1)	-1000	1000	0	Transport reactions				MNXR99638
G1PACT	Glucosamine-1-phosphate N-acetyltransferase	accoa_c + gam1p_c -> h_c + coa_c + acgam1p_c	WP_002515732.1 or WP_002516661.1	0	1000	0	Cell Envelope Biosynthesis			rxn03638	MNXR99841			2.3.1.157;2.3.1.4	2.3.1.157;2.3.1.4
G3PT	Glycerol-3-phosphatase	h2o_c + glyc3p_c -> pi_c + glyc_c	( WP_002516778.1 )	0	1000	0	Alternate Carbon Metabolism		R00841	rxn00610	MNXR99894			3.1.3.2;3.1.3.21	3.1.3.2;3.1.3.21	META:RXN-14965
KAS12	B-ketoacyl synthetase (Anteiso-C17:0)	15.0 h_c + 6.0 malcoa_c + 12.0 nadph_c + 2mbcoa_c -> 6.0 co2_c + 7.0 coa_c + 5.0 h2o_c + 12.0 nadp_c + hepdecacid_anteiso_c		0	1000	0	Membrane Lipid Metabolism				MNXR100910			2.3.1.41	2.3.1.41
G3PD	Glycerol-3-phosphate dehydrogenase (FAD)	glyc3p_c + fad_c <=> dhap_c + fadh2_c	( WP_002519740.1 and WP_002516442.1 and WP_002516474.1 )	-1000	1000	0	Alternate Carbon Metabolism	31283;31284;31285;31286	R00848	rxn00616	MNXR99875		R-ATH-188467;R-BTA-188467;R-CEL-188467;R-CFA-188467;R-DDI-188467;R-DME-188467;R-DRE-188467;R-GGA-188467;R-HSA-188467;R-MMU-188467;R-OSA-188467;R-PFA-188467;R-RNO-188467;R-SCE-188467;R-SPO-188467;R-SSC-188467;R-TGU-188467;R-XTR-188467	1.1.5.3;1.1.99.5	1.1.5.3;1.1.99.5
G6PDA	Glucosamine-6-phosphate deaminase	h2o_c + gam6p_c -> nh4_c + f6p_c	WP_002520064.1	0	1000	0	Alternate Carbon Metabolism		R00765	rxn00552	MNXR99905			3.5.99.6	3.5.99.6
G6PI	Glucose 6 phosphate isomerase	g6p_c <=> g6p_B_c	WP_002516362.1	-1000	1000	0	Glycolysis/Gluconeogenesis			rxn01977	MNXR99909			5.1.3.15;5.3.1.9	5.1.3.15;5.3.1.9
FASC181ACP	Fatty acid biosynthesis (n-C18:1)	2 h_c + nadph_c + malACP_c + palmACP_c -> h2o_c + nadp_c + co2_c + ACP_c + octeACP_c	WP_002516062.1	0	1000	0	Fatty acid biosynthesis				MNXR99419
GALKr	Galactokinase	atp_c + gal_c <=> adp_c + h_c + gal1p_c	( WP_002515823.1 or WP_002519720.1 )	-1000	1000	0	Alternate Carbon Metabolism	13553;13554;13555;13556	R01092	rxn00808	MNXR99985			2.7.1.6	2.7.1.6	META:GALACTOKIN-RXN
GALMAN4	Hydrolysis of galactomannan	3 h2o_c + galman4_c -> 3 man_c + gal_c	WP_002520480.1	0	1000	0	Alternate Carbon Metabolism				MNXR99988
GALMAN6	Hydrolysis of galactomannan	5 h2o_c + galman6_c -> 4 man_c + 2 gal_c	WP_002520480.1	0	1000	0	Alternate Carbon Metabolism				MNXR99990
GALUi	UTP-glucose-1-phosphate uridylyltransferase (irreversible)	h_c + g1p_c + utp_c -> udpg_c + ppi_c	( WP_002515732.1 or WP_002516708.1 )	0	1000	0	Cell Envelope Biosynthesis	19889;19890;19891;19892	R00289	rxn00213	MNXR143121		R-ATH-70286;R-BTA-70286;R-CEL-70286;R-CFA-70286;R-DDI-70286;R-DME-70286;R-DRE-70286;R-GGA-70286;R-HSA-70286;R-MMU-70286;R-OSA-70286;R-RNO-70286;R-SCE-70286;R-SPO-70286;R-SSC-70286;R-TGU-70286;R-XTR-70286	2.7.7.64;2.7.7.9	2.7.7.64;2.7.7.9	META:GLUC1PURIDYLTRANS-RXN
MTHFR2	5,10-methylenetetrahydrofolate reductase (NADH)	2 h_c + nadh_c + mlthf_c -> nad_c + 5mthf_c	WP_002515233.1	0	1000	0	Cofactor and Prosthetic Group Biosynthesis	19821;19822;19823;19824	R07168		MNXR101751			1.5.1.20	1.5.1.20
GARFT	Phosphoribosylglycinamide formyltransferase	10fthf_c + gar_c <=> thf_c + fgam_c + h_c	WP_002515979.1	-1000	1000	0	Purine and Pyrimidine Biosynthesis	15053;15054;15055;15056	R04325		MNXR99623			2.1.2.2	2.1.2.2
GCCa	Glycine-cleavage complex	h_c + gly_c + lpro_c -> co2_c + alpro_c	WP_002520384.1	0	1000	0	Glycine, Serine, and Threonine Metabolism		R03425	rxn06377	MNXR100067			1.4.4.2	1.4.4.2
GCCb	Glycine cleavage complex	thf_c + alpro_c -> nh4_c + mlthf_c + dhlpro_c	(( WP_002515331.1 or WP_002520497.1 ) and WP_002520385.1 )	0	1000	0	Glycine, Serine, and Threonine Metabolism		R04125		MNXR100068			2.1.2.10	2.1.2.10
NNATr	Nicotinate-nucleotide adenylyltransferase	atp_c + h_c + nicrnt_c -> ppi_c + dnad_c	WP_002515455.1	0	1000	0	Nucleotide Salvage Pathway	22860;22861;22862;22863	R03005	rxn02155	MNXR101978		R-ATH-197235;R-ATH-200474;R-ATH-200512;R-BTA-197235;R-BTA-200474;R-BTA-200512;R-CEL-197235;R-CFA-197235;R-CFA-200474;R-CFA-200512;R-DDI-197235;R-DDI-200474;R-DDI-200512;R-DME-200474;R-DME-200512;R-DRE-197235;R-DRE-200474;R-DRE-200512;R-GGA-197235;R-GGA-200474;R-GGA-200512;R-HSA-197235;R-HSA-200474;R-HSA-200512;R-MMU-197235;R-MMU-200474;R-MMU-200512;R-OSA-197235;R-OSA-200474;R-OSA-200512;R-RNO-197…	2.7.7.1;2.7.7.18	2.7.7.1;2.7.7.18	META:NICONUCADENYLYLTRAN-RXN
ACOTA	Acetylornithine transaminase	akg_c + acorn_c <=> glu__L_c + acg5sa_c	WP_002520174.1	-1000	1000	0	Arginine and Proline Metabolism	18049;18050;18051;18052	R02283	rxn01637	MNXR95388			2.6.1.11	2.6.1.11	META:ACETYLORNTRANSAM-RXN
GHMT2r	Glycine hydroxymethyltransferase, reversible	ser__L_c + thf_c <=> h2o_c + gly_c + mlthf_c	WP_002517066.1	-1000	1000	0	Glycine and Serine Metabolism	15481;15482;15483;15484	R00945		MNXR100142			2.1.2.1	2.1.2.1
GK1	Guanylate kinase (GMP:ATP)	atp_c + gmp_c <=> adp_c + gdp_c	WP_002516820.1	-1000	1000	0	Nucleotide Salvage Pathway	20780;20781;20782;20783	R00332	rxn00239	MNXR100144			2.7.4.8	2.7.4.8	META:GUANYL-KIN-RXN
GLBRAN2	1,4-alpha-glucan branching enzyme (glycogen -> bglycogen)	glycogen_c -> bglycogen_c	WP_002515006.1	0	1000	0	Glycolysis/Gluconeogenesis			rxn08605	MNXR100155			2.4.1.18	2.4.1.18
GLCAASE3	Beta-glucuronidase (tryptophanyl)	h2o_c + trpglcur_c -> h_c + trp__L_c + glcur_c	WP_002518535.1	0	1000	0	Alternate Carbon Metabolism				MNXR100157
GLCMAN4	Hydrolysis of glucomannan	3 h2o_c + glcman4_c -> glc__D_c + 3 man_c	WP_002520480.1	0	1000	0	Alternate Carbon Metabolism				MNXR100181
GLCMAN6	Hydrolysis of glucomannan	5 h2o_c + glcman6_c -> 2 glc__D_c + 4 man_c	WP_002520480.1	0	1000	0	Alternate Carbon Metabolism				MNXR100183
GLCP	Glycogen phosphorylase	pi_c + glycogen_c -> g1p_c	( WP_002515006.1 or WP_002548083.1 )	0	1000	0	Glycolysis/Gluconeogenesis			rxn13299	MNXR100214
GLCP2	Glycogen phosphorylase	pi_c + bglycogen_c -> g1p_c	WP_002548083.1	0	1000	0	Glycolysis/Gluconeogenesis			rxn08611	MNXR100215			2.4.1.1	2.4.1.1
GLCS1	Glycogen synthase (ADPGlc)	adpglc_c -> adp_c + h_c + glycogen_c	WP_002515854.1	0	1000	0	Glycolysis/Gluconeogenesis			rxn13643	MNXR100223			2.4.1.21	2.4.1.21
GLDBRAN2	Glycogen debranching enzyme (bglycogen -> glycogen)	bglycogen_c -> glycogen_c	WP_002520509.1	0	1000	0	Glycolysis/Gluconeogenesis			rxn08605	MNXR100155			2.4.1.18	2.4.1.18
GLGC	Glucose-1-phosphate adenylyltransferase	atp_c + h_c + g1p_c -> ppi_c + adpglc_c	WP_002515129.1	0	1000	0	Glycolysis/Gluconeogenesis	12120;12121;12122;12123	R00948	rxn00695	MNXR100243			2.7.7.27	2.7.7.27	META:GLUC1PADENYLTRANS-RXN
ILETA	Isoleucine transaminase	akg_c + ile__L_c <=> glu__L_c + 3mop_c	WP_002520169.1	-1000	1000	0	Valine, Leucine, and Isoleucine Metabolism	24801;24802;24803;24804	R02199	rxn01575	MNXR96228			2.6.1.42	2.6.1.42	META:BRANCHED-CHAINAMINOTRANSFERILEU-RXN
LEUTA	Leucine transaminase	akg_c + leu__L_c <=> glu__L_c + 4mop_c	WP_002520169.1	-1000	1000	0	Valine, Leucine, and Isoleucine Metabolism	18321;18322;18323;18324	R01090	rxn00806	MNXR96229			2.6.1.42;2.6.1.6;2.6.1.67	2.6.1.42;2.6.1.6;2.6.1.67	META:BRANCHED-CHAINAMINOTRANSFERLEU-RXN
NADS1	NAD synthase (nh3)	atp_c + dnad_c + nh4_c -> amp_c + h_c + nad_c + ppi_c	WP_002518158.1	0	1000	0	Cofactor and Prosthetic Group Biosynthesis	21188;21189;21190;21191	R00189	rxn00138	MNXR101897			6.3.1.5;6.3.5.1	6.3.1.5;6.3.5.1	META:NAD-SYNTH-NH3-RXN
VALTA	Valine transaminase	akg_c + val__L_c <=> glu__L_c + 3mob_c	WP_002520169.1	-1000	1000	0	Valine, Leucine, and Isoleucine Metabolism	24813;24814;24815;24816	R01214	rxn00903	MNXR96230			2.6.1.42;2.6.1.6	2.6.1.42;2.6.1.6	META:BRANCHED-CHAINAMINOTRANSFERVAL-RXN
OPAH	5-Oxoproline amidohydrolase (ATP-hydrolysing) (ir)	5oxpro_c + atp_c + 2.0 h2o_c -> adp_c + pi_c + h_c + glu__L_c	WP_002519979.1 or WP_002519980.1	0	1000	0	Glutamate Metabolism	10348;10349;10350;10351	R00251	rxn00186	MNXR138674		R-ATH-1247935;R-BTA-1247935;R-CEL-1247935;R-CFA-1247935;R-DDI-1247935;R-DME-1247935;R-DRE-1247935;R-HSA-1247935;R-MMU-1247935;R-OSA-1247935;R-RNO-1247935;R-SCE-1247935;R-SPO-1247935;R-SSC-1247935;R-XTR-1247935	3.5.2.9	3.5.2.9	META:5-OXOPROLINASE-ATP-HYDROLYSING-RXN
FASC180ACP	Fatty acid biosynthesis (n-C18:0)	3 h_c + 2 nadph_c + malACP_c + palmACP_c -> h2o_c + 2 nadp_c + co2_c + ACP_c + ocdcaACP_c	WP_002516062.1	0	1000	0	Fatty acid biosynthesis				MNXR99404
rxn00068		nad_c + h_c + 2 fe2_c <=> nadh_c + 2 fe3_c		-1000	1000	0
GMPS2	GMP synthase	atp_c + h2o_c + gln__L_c + xmp_c -> glu__L_c + 2 h_c + amp_c + ppi_c + gmp_c	WP_002519617.1 or WP_002516304.1	0	1000	0	Purine and Pyrimidine Biosynthesis	11680;11681;11682;11683	R01231	rxn00917	MNXR100384			6.3.5.2	6.3.5.2	META:GMP-SYN-GLUT-RXN
GLYAT	Glycine C-acetyltransferase	accoa_c + gly_c <=> coa_c + 2aobut_c	WP_002520028.1	-1000	1000	0	Glycine and Serine Metabolism	20736;20737;20738;20739	R00371	rxn00274	MNXR100313			2.3.1.29;2.3.1.37	2.3.1.29;2.3.1.37	META:AKBLIG-RXN
GLYCK	Glycerate kinase	atp_c + glyc__R_c -> adp_c + h_c + 3pg_c	WP_002518519.1	0	1000	0	Glyoxylate Metabolism	23516;23517;23518;23519	R01514	rxn01102	MNXR100328		R-BTA-6799495;R-CEL-6799495;R-CFA-6799495;R-DME-6799495;R-DRE-6799495;R-GGA-6799495;R-HSA-6799495;R-MMU-6799495;R-RNO-6799495;R-SSC-6799495;R-TGU-6799495;R-XTR-6799495	2.7.1.31	2.7.1.31	META:GLY3KIN-RXN
GLYCK2	Glycerate kinase	atp_c + glyc__R_c -> adp_c + h_c + 2pg_c	WP_002518519.1	0	1000	0	Glycine and Serine Metabolism	27377;27378;27379;27380	R08572	rxn08647	MNXR100329			2.7.1.165;2.7.1.31	2.7.1.165;2.7.1.31	META:GKI-RXN
NADK	NAD kinase	atp_c + nad_c -> adp_c + h_c + nadp_c	WP_002519392.1	0	1000	0	Nucleotide Salvage Pathway	18629;18630;18631;18632	R00104	rxn00077	MNXR101882		R-ATH-197198;R-BTA-197198;R-CFA-197198;R-DDI-197198;R-DME-197198;R-DRE-197198;R-GGA-197198;R-HSA-197198;R-MMU-197198;R-OSA-197198;R-RNO-197198;R-SCE-197198;R-SPO-197198;R-TGU-197198;R-XTR-197198	2.7.1.23	2.7.1.23	META:NAD-KIN-RXN
FASC161ACP	Fatty acid biosynthesis (n-C16:1)	2 h_c + nadph_c + malACP_c + myrsACP_c -> h2o_c + nadp_c + co2_c + ACP_c + hdeACP_c	WP_002516062.1	0	1000	0	Fatty acid biosynthesis				MNXR99418
GLYCTO1	GLYCTO1	o2_c + glyclt_c -> h2o2_c + glx_c	WP_002520273.1	0	1000	0	Unassigned	25311;25312;25313;25314	R00475	rxn00333	MNXR100338		R-ATH-389842;R-BTA-389842;R-CEL-389842;R-CFA-389842;R-DDI-389842;R-DME-389842;R-DRE-389842;R-GGA-389842;R-HSA-389842;R-MMU-389842;R-OSA-389842;R-RNO-389842;R-SCE-389842;R-SPO-389842;R-SSC-389842;R-TGU-389842;R-XTR-389842	1.1.3.15	1.1.3.15	META:RXN-969
GLYCTO2	Glycolate oxidase	q8_c + glyclt_c -> glx_c + q8h2_c	WP_002520273.1	0	1000	0	Alternate Carbon Metabolism			rxn08655	MNXR100339
NADPHQR3	NADPH Qui Reductase (Menaqui-8)	h_c + nadph_c + mqn8_c -> nadp_c + mql8_c	WP_002519931.1 or WP_002519721.1 or WP_002515932.1	0	1000	0	Oxidative Phosphorylation	29115;29116;29117;29118		rxn08978	MNXR101892
GLYCTO4	Glycolate oxidase	2dmmq8_c + glyclt_c -> glx_c + 2dmmql8_c	WP_002520273.1	0	1000	0	Alternate Carbon Metabolism			rxn08657	MNXR100341
GLYK	Glycerol kinase	atp_c + glyc_c -> adp_c + h_c + glyc3p_c	WP_002519763.1	0	1000	0	Alternate Carbon Metabolism	21644;21645;21646;21647	R00847	rxn00615	MNXR100348		R-ATH-75887;R-BTA-75887;R-CEL-75887;R-CFA-75887;R-DDI-75887;R-DME-75887;R-DRE-75887;R-GGA-75887;R-HSA-75887;R-MMU-75887;R-OSA-75887;R-PFA-75887;R-RNO-75887;R-SCE-75887;R-SSC-75887;R-TGU-75887;R-XTR-75887	2.7.1.30	2.7.1.30	META:GLYCEROL-KIN-RXN
GLYOX	Hydroxyacylglutathione hydrolase	h2o_c + lgt__S_c -> h_c + lac__D_c + gthrd_c	( WP_002520407.1 or WP_002551096.1 )	0	1000	0	Methylglyoxal Metabolism	25245;25246;25247;25248	R01736	rxn01274	MNXR100353			3.1.2.6	3.1.2.6	META:GLYOXII-RXN
GMPS	GMP synthase	atp_c + nh4_c + xmp_c -> 2 h_c + amp_c + ppi_c + gmp_c	WP_002519617.1 or WP_002516304.1	0	1000	0	Purine and Pyrimidine Biosynthesis	18301;18302;18303;18304	R01230	rxn00916	MNXR100383			6.3.5.2	6.3.5.2	META:GMP-SYN-NH3-RXN
ACGS	N-acetylglutamate synthase	glu__L_c + accoa_c -> h_c + coa_c + acglu_c	WP_002519410.1	0	1000	0	Arginine and Proline Metabolism	24292;24293;24294;24295	R00259	rxn00192	MNXR95259		R-BTA-70542;R-CFA-70542;R-DDI-70542;R-DRE-70542;R-HSA-70542;R-MMU-70542;R-RNO-70542;R-SCE-70542;R-SPO-70542;R-SSC-70542;R-XTR-70542	2.3.1.1	2.3.1.1	META:N-ACETYLTRANSFER-RXN
rxnnew71		2 nadph_c + amet_c + 7 ipdp_c + grdp_c + dhna_c -> 2 nadp_c + co2_c + 8 ppi_c + ahcys_c + mql9_c + 2 h_c	( WP_002515366.1 and WP_002515404.1 )	0	1000	0
GPDDA1	Glycerophosphodiester phosphodiesterase (Glycerophosphocholine)	h2o_c + g3pc_c -> h_c + glyc3p_c + chol_c	( WP_002517875.1 or WP_002519643.1 )	0	1000	0	Glycerophospholipid Metabolism	16061;16062;16063;16064	R01030	rxn00758	MNXR100410		R-HSA-1483116;R-HSA-6814132;R-MMU-1483112;R-MMU-6814137	3.1.4.2;3.1.4.46	3.1.4.2;3.1.4.46	META:3.1.4.2-RXN
GPDDA2	Glycerophosphodiester phosphodiesterase (Glycerophosphoethanolamine)	h2o_c + g3pe_c -> h_c + glyc3p_c + etha_c	( WP_002517875.1 or WP_002519643.1 )	0	1000	0	Glycerophospholipid Metabolism	29319;29320;29321;29322	R01470	rxn01073	MNXR100411			3.1.4.2;3.1.4.46	3.1.4.2;3.1.4.46	META:RXN-14160
GPDDA3	Glycerophosphodiester phosphodiesterase (Glycerophosphoserine)	h2o_c + g3ps_c -> h_c + ser__L_c + glyc3p_c	( WP_002519643.1 or WP_002517875.1 )	0	1000	0	Glycerophospholipid Metabolism	29875;29876;29877;29878		rxn08668	MNXR100412			3.1.4.46	3.1.4.46	META:RXN-14136
GPDDA4	Glycerophosphodiester phosphodiesterase (Glycerophosphoglycerol)	h2o_c + g3pg_c -> h_c + glyc_c + glyc3p_c	( WP_002517875.1 or WP_002519643.1 )	0	1000	0	Glycerophospholipid Metabolism			rxn08669	MNXR100413			3.1.4.46	3.1.4.46	META:RXN-14073
GPDDA5	Glycerophosphodiester phosphodiesterase (Glycerophosphoinositol)	h2o_c + g3pi_c -> h_c + inost_c + glyc3p_c	( WP_002519643.1 or WP_002517875.1 )	0	1000	0	Glycerophospholipid Metabolism	16501;16502;16503;16504	R01193	rxn00889	MNXR100414		R-BTA-6813740;R-CEL-6813740;R-CFA-6813740;R-DDI-6813740;R-DME-6813740;R-DRE-6813740;R-GGA-6813740;R-HSA-6813740;R-MMU-6813740;R-RNO-6813740;R-SSC-6813740;R-TGU-6813740;R-XTR-6813740	3.1.4.44	3.1.4.44	META:3.1.4.44-RXN
GRTT	Geranyltranstransferase	ipdp_c + grdp_c -> ppi_c + frdp_c	WP_002515120.1	0	1000	0	Cofactor and Prosthetic Group Biosynthesis	19361;19362;19363;19364	R02003	rxn01466	MNXR99634		R-ATH-191303;R-BTA-191303;R-CEL-191303;R-CFA-191303;R-DDI-191303;R-DME-191303;R-DRE-191303;R-GGA-191303;R-HSA-191303;R-MMU-191303;R-OSA-191303;R-PFA-191303;R-RNO-191303;R-SCE-191303;R-SPO-191303;R-SSC-191303;R-TGU-191303;R-XTR-191303	2.5.1.10	2.5.1.10	META:FPPSYN-RXN
GTPCI	GTP cyclohydrolase I	h2o_c + gtp_c -> h_c + for_c + ahdt_c	WP_002517093.1	0	1000	0	Cofactor and Prosthetic Group Biosynthesis	17473;17474;17475;17476	R00424	rxn00299;rxn11232	MNXR100453		R-ATH-1474146;R-BTA-1474146;R-CEL-1474146;R-CFA-1474146;R-DDI-1474146;R-DME-1474146;R-DRE-1474146;R-GGA-1474146;R-HSA-1474146;R-MMU-1474146;R-OSA-1474146;R-PFA-1474146;R-RNO-1474146;R-SCE-1474146;R-SPO-1474146;R-TGU-1474146;R-XTR-1474146	3.5.4.16	3.5.4.16	META:GTP-CYCLOHYDRO-I-RXN
GTPCII	GTP cyclohydrolase II	3 h2o_c + gtp_c -> 2 h_c + ppi_c + for_c + 25dhpp_c	WP_002515974.1	0	1000	0	Riboflavin metabolism				MNXR100454
GTPDPK	GTP diphosphokinase	atp_c + gtp_c -> h_c + amp_c + gdptp_c	WP_002515690.1	0	1000	0	Cofactor and Prosthetic Group Biosynthesis	22088;22089;22090;22091	R00429	rxn00303	MNXR100457			2.7.6.5	2.7.6.5	META:GTPPYPHOSKIN-RXN
GTPH1	GTP diphosphohydrolase	2 h2o_c + gtp_c -> 2 pi_c + 2 h_c + gmp_c	WP_002515690.1	0	1000	0	Nucleotide Salvage Pathway			rxn10791	MNXR100458			3.6.1.5	3.6.1.5	META:RXN-14201
GUAPRT	Guanine phosphoribosyltransferase	prpp_c + gua_c -> ppi_c + gmp_c	( WP_002517062.1 or WP_002518094.1 )	0	1000	0	Nucleotide Salvage Pathway	25424;25425;25426;25427	R01229	rxn00915	MNXR100409			2.4.2.22;2.4.2.7;2.4.2.8	2.4.2.22;2.4.2.7;2.4.2.8	META:GUANPRIBOSYLTRAN-RXN
GUI1	Glucuronate isomerase (D-glucuronate)	glcur_c <=> fruur_c	WP_002519772.1	-1000	1000	0	Alternate Carbon Metabolism	13049;13050;13051;13052	R01482	rxn01080	MNXR100468			5.3.1.12	5.3.1.12
GUI2	Glucuronate isomerase (D-galacturonate)	galur_c <=> tagur_c	WP_002519772.1	-1000	1000	0	Alternate Carbon Metabolism		R01983	rxn01457	MNXR100469			5.3.1.12	5.3.1.12
HETZK	Hydroxyethylthiazole kinase	atp_c + 4mhetz_c -> adp_c + h_c + 4mpetz_c	WP_002520431.1	0	1000	0	Cofactor and Prosthetic Group Biosynthesis	24212;24213;24214;24215	R04448	rxn03075	MNXR100611			2.7.1.50	2.7.1.50	META:THIAZOLSYN3-RXN
HEX1	Hexokinase (D-glucose:ATP)	atp_c + glc__D_c -> adp_c + h_c + g6p_c	WP_002515305.1	0	1000	0	Glycolysis/Gluconeogenesis	17825;17826;17827;17828	R00299	rxn00216	MNXR100612			2.7.1.1;2.7.1.2	2.7.1.1;2.7.1.2	META:GLUCOKIN-RXN
HHDDI	2-hydroxyhepta-2,4-diene-1,7-dioate isomerase	2hh24dd_c <=> 2ohed_c	WP_002516499.1	-1000	1000	0	Unassigned				MNXR143163
HISDr	Histidase r	his__L_c -> nh4_c + urcan_c	WP_002519539.1	0	1000	0	Histidine metabolism	21232;21233;21234;21235	R01168	rxn00867	MNXR100639		R-ATH-70899;R-BTA-70899;R-CEL-70899;R-CFA-70899;R-DDI-70899;R-DRE-70899;R-GGA-70899;R-HSA-70899;R-MMU-70899;R-OSA-70899;R-RNO-70899;R-SSC-70899;R-TGU-70899;R-XTR-70899	4.3.1.3	4.3.1.3	META:HISTIDINE-AMMONIA-LYASE-RXN
HEPEACP	Fatty acid biosynthesis (heptadecenoic acid; c17:1)	penACP_c + 3 h_c + malACP_c + 2 nadph_c -> ACP_c + co2_c + h2o_c + hepACP_c + 2 nadp_c	WP_002516062.1	0	1000	0	Fatty acid biosynthesis
HISTP	Histidinol-phosphatase	h2o_c + hisp_c -> pi_c + histd_c	WP_002520563.1	0	1000	0	Histidine Metabolism	14465;14466;14467;14468	R03013	rxn02160	MNXR100642			3.1.3.15	3.1.3.15	META:HISTIDPHOS-RXN
HMBS	Hydroxymethylbilane synthase	h2o_c + 4 ppbng_c -> 4 nh4_c + hmbil_c	WP_002518712.1	0	1000	0	Cofactor and Prosthetic Group Biosynthesis	13185;13186;13187;13188	R00084	rxn00060	MNXR100658		R-ATH-189406;R-BTA-189406;R-CFA-189406;R-DDI-189406;R-DME-189406;R-DRE-189406;R-GGA-189406;R-GGA-421439;R-HSA-189406;R-MMU-189406;R-OSA-189406;R-PFA-189406;R-RNO-189406;R-SCE-189406;R-SPO-189406;R-SSC-189406;R-TGU-189406;R-XTR-189406	2.5.1.61;4.3.1.8	2.5.1.61;4.3.1.8	META:OHMETHYLBILANESYN-RXN
HMPK1	Hydroxymethylpyrimidine kinase (ATP)	atp_c + 4ahmmp_c -> adp_c + h_c + 4ampm_c	( WP_002516553.1 or WP_060597763.1 )	0	1000	0	Cofactor and Prosthetic Group Biosynthesis			rxn02484	MNXR143164			2.7.1.49	2.7.1.49
HPPK2	6-hydroxymethyl-dihydropterin pyrophosphokinase	atp_c + 6hmhpt_c -> h_c + amp_c + 6hmhptpp_c	WP_002518702.1	0	1000	0	Cofactor and Prosthetic Group Biosynthesis	11412;11413;11414;11415	R03503		MNXR100694			2.7.6.3	2.7.6.3	META:H2PTERIDINEPYROPHOSPHOKIN-RXN
FASC200ACP	Fatty acid biosynthesis (n-C20:0)	3 h_c + 2 nadph_c + malACP_c + ocdcaACP_c -> h2o_c + 2 nadp_c + co2_c + ACP_c + arachACP_c	WP_002516062.1	0	1000	0	Fatty acid biosynthesis				MNXR99421
SHCHD2	Sirohydrochlorin dehydrogenase (NAD)	nad_c + dscl_c -> h_c + nadh_c + scl_c	WP_002515085.1	0	1000	0	Cofactor and Prosthetic Group Biosynthesis	15613;15614;15615;15616	R03947	rxn02774	MNXR104373			1.3.1.76	1.3.1.76	META:DIMETHUROPORDEHYDROG-RXN
MTHFD	Methylenetetrahydrofolate dehydrogenase (NADP)	nadp_c + mlthf_c <=> nadph_c + methf_c	WP_002517677.1	-1000	1000	0	Cofactor and Prosthetic Group Biosynthesis	22812;22813;22814;22815	R01220		MNXR101749			1.5.1.5	1.5.1.5
HSK	Homoserine kinase	atp_c + hom__L_c -> adp_c + h_c + phom_c	WP_002520556.1	0	1000	0	Threonine and Lysine Metabolism	13985;13986;13987;13988	R01771	rxn01300	MNXR100737			2.7.1.39	2.7.1.39	META:HOMOSERKIN-RXN
ORNTAC	Ornithine transacetylase	acorn_c + glu__L_c <=> acglu_c + orn_c	WP_002519410.1	-1000	1000	0	Arginine and proline metabolism	15349;15350;15351;15352	R02282	rxn01636	MNXR102221			2.3.1.35	2.3.1.35	META:GLUTAMATE-N-ACETYLTRANSFERASE-RXN
HXPRT	Hypoxanthine phosphoribosyltransferase (Hypoxanthine)	prpp_c + hxan_c -> ppi_c + imp_c	WP_002517062.1	0	1000	0	Nucleotide Salvage Pathway	17973;17974;17975;17976	R01132	rxn00836	MNXR100752			2.4.2.8	2.4.2.8	META:HYPOXANPRIBOSYLTRAN-RXN
I2FE2SR	ISC [2Fe-2S] regeneration	2fe1s_c + iscssh_c + iscu_c -> 4 h_c + iscs_c + iscu_2fe2s_c	( WP_002518968.1 or ( WP_002516914.1 and WP_002518968.1 ))	0	1000	0	Cofactor and Prosthetic Group Biosynthesis				MNXR100766
I2FE2SS2	ISC [2Fe-2S] Synthesis II	fadh2_c + 2 fe2_c + 2 iscssh_c + iscu_2fe2s_c -> 6 h_c + fad_c + 2 iscs_c + iscu_2fe2s2_c	( WP_002518968.1 or ( WP_002516914.1 and WP_002518968.1 ))	0	1000	0	Cofactor and Prosthetic Group Biosynthesis				MNXR100768
I2FE2ST	ISC [2Fe-2S] Transfer	4 h_c + iscu_2fe2s_c -> 2fe2s_c + iscu_c	( WP_002516914.1 or WP_002518968.1 )	0	1000	0	Cofactor and Prosthetic Group Biosynthesis				MNXR100769
I4FE4SR	ISC [4Fe-4S] Reduction	2 h_c + fadh2_c + iscu_2fe2s2_c -> fad_c + iscu_4fe4s_c	( WP_002516914.1 or WP_002518968.1 )	0	1000	0	Cofactor and Prosthetic Group Biosynthesis				MNXR100770
I4FE4ST	ISC [4Fe-4S] Transfer	4 h_c + iscu_4fe4s_c -> 4fe4s_c + iscu_c	( WP_002516914.1 or WP_002518968.1 )	0	1000	0	Cofactor and Prosthetic Group Biosynthesis				MNXR100771
ACOAD1	Acyl-CoA dehydrogenase (butanoyl-CoA)	h_c + nadh_c + b2coa_c <=> nad_c + btcoa_c	WP_002524195.1	-1000	1000	0	Membrane Lipid Metabolism		R01171	rxn00868	MNXR95305			1.3.1.44;1.3.1.9;1.3.99.2	1.3.1.44;1.3.1.9;1.3.99.2	META:RXN-12558
ICHORS	Isochorismate synthase	chor_c <=> ichor_c	( WP_002520105.1 or WP_002520436.1 )	-1000	1000	0	Cofactor and Prosthetic Group Biosynthesis	18985;18986;18987;18988	R01717	rxn01258	MNXR100784			5.4.4.2	5.4.4.2	META:ISOCHORSYN-RXN
ICYSDS	ISC Cysteine desulfuration	cys__L_c + iscs_c -> ala__L_c + iscssh_c	WP_002518968.1	0	1000	0	Cofactor and Prosthetic Group Biosynthesis				MNXR100790
GLUabc	L-glutamate transport via ABC system	atp_c + h2o_c + glu__L_e -> adp_c + glu__L_c + pi_c + h_c	WP_002519205.1	0	1000	0	Transport reactions	29035#1;29036#1;29037#1;29038#1		rxn05146;rxn08627;rxn11235	MNXR100299			3.6.3.21	3.6.3.21	META:ABC-13-RXN
IGPDH	Imidazoleglycerol-phosphate dehydratase	eig3p_c -> h2o_c + imacp_c	WP_002516582.1	0	1000	0	Histidine Metabolism	11040;11041;11042;11043	R03457	rxn02473	MNXR100813			4.2.1.19	4.2.1.19	META:IMIDPHOSDEHYD-RXN
IGPS	Indole-3-glycerol-phosphate synthase	h_c + 2cpr5p_c -> h2o_c + co2_c + 3ig3p_c	WP_002516614.1	0	1000	0	Tyrosine, Tryptophan, and Phenylalanine Metabolism	23476;23477;23478;23479	R03508	rxn02507	MNXR100814			4.1.1.48	4.1.1.48	META:IGPSYN-RXN
PHETA1	Phenylalanine transaminase	akg_c + phe__L_c <=> glu__L_c + phpyr_c	WP_002518951.1 or WP_002548047.1	-1000	1000	0	Tyrosine, Tryptophan, and Phenylalanine Metabolism	25152;25153;25154;25155	R00694	rxn00493	MNXR126234			2.6.1.1;2.6.1.5;2.6.1.57;2.6.1.9	2.6.1.1;2.6.1.5;2.6.1.57;2.6.1.9	META:PHEAMINOTRANS-RXN;META:RXN-10814
IMPC	IMP cyclohydrolase	h2o_c + imp_c <=> fprica_c	WP_002516039.1	-1000	1000	0	Purine and Pyrimidine Biosynthesis	18445;18446;18447;18448	R01127	rxn00832	MNXR100783		R-ATH-73797;R-BTA-73797;R-CFA-73797;R-DDI-73797;R-DME-73797;R-DRE-73797;R-GGA-419253;R-GGA-73797;R-HSA-73797;R-MMU-73797;R-OSA-73797;R-RNO-73797;R-SCE-73797;R-SPO-73797;R-SSC-73797;R-TGU-73797;R-XTR-73797	2.1.2.3;3.5.4.10	2.1.2.3;3.5.4.10	META:IMPCYCLOHYDROLASE-RXN
ACOAD2	Acyl-CoA dehydrogenase (hexanoyl-CoA)	h_c + nadh_c + hx2coa_c <=> nad_c + hxcoa_c	WP_002524195.1	-1000	1000	0	Membrane Lipid Metabolism				MNXR95308			1.3.1.44	1.3.1.44
AGPR	N-acetyl-g-glutamyl-phosphate reductase	pi_c + nadp_c + acg5sa_c <=> h_c + nadph_c + acg5p_c	WP_002520173.1	-1000	1000	0	Arginine and Proline Metabolism	21588;21589;21590;21591	R03443	rxn02465	MNXR95530			1.2.1.38	1.2.1.38	META:N-ACETYLGLUTPREDUCT-RXN
G3PD6	Glycerol-3-phosphate dehydrogenase (menaqui-8)	mqn8_c + glyc3p_c -> dhap_c + mql8_c	( WP_002519740.1 and WP_002516442.1 and WP_002516474.1 )	0	1000	0	Oxidative Phosphorylation	29223;29224;29225;29226		rxn08557	MNXR99881
INSH	Inosine hydrolase	h2o_c + ins_c -> hxan_c + rib__D_c	WP_002519490.1	0	1000	0	Nucleotide Salvage Pathway	16657;16658;16659;16660	R01770	rxn01299	MNXR100844			3.2.2.1;3.2.2.2;3.2.2.8	3.2.2.1;3.2.2.2;3.2.2.8	META:INOSINE-NUCLEOSIDASE-RXN
IPDDI	Isopentenyl-diphosphate D-isomerase	ipdp_c <=> dmpp_c	WP_002516279.1	-1000	1000	0	Cofactor and Prosthetic Group Biosynthesis	23284;23285;23286;23287	R01123	rxn00830	MNXR100796		R-ATH-191382;R-BTA-191382;R-CEL-191382;R-CFA-191382;R-DDI-191382;R-DME-191382;R-DRE-191382;R-GGA-191382;R-HSA-191382;R-MMU-191382;R-OSA-191382;R-RNO-191382;R-SCE-191382;R-SPO-191382;R-SSC-191382;R-TGU-191382;R-XTR-191382	5.3.3.2	5.3.3.2	META:IPPISOM-RXN
ALCD19y	Alcohol dehydrogenase glycerol NADP	h_c + nadph_c + glyald_c <=> nadp_c + glyc_c	( WP_002519334.1 or WP_002520320.1 )	-1000	1000	0	Alternate Carbon Metabolism	23592;23593;23594;23595	R01041	rxn00765	MNXR95711			1.1.1.2;1.1.1.21;1.1.1.372;1.1.1.72	1.1.1.2;1.1.1.21;1.1.1.372;1.1.1.72	META:GLYCEROL-DEHYDROGENASE-NADP+-RXN
ALCD2ir	Alcohol dehydrogenase reverse rxn acetaldehyde ethanol	h_c + nadh_c + acald_c <=> nad_c + etoh_c	WP_002520084.1 or WP_002517861.1 or WP_002516239.1	-1000	1000	0	Pyruvate Metabolism	25290;25291;25292;25293	R00754	rxn00543	MNXR95725		R-ATH-71707;R-BTA-71707;R-CEL-71707;R-CFA-71707;R-DDI-71707;R-DME-71707;R-DRE-71707;R-GGA-71707;R-HSA-71707;R-MMU-71707;R-OSA-71707;R-RNO-71707;R-SCE-71707;R-SPO-71707;R-SSC-71707;R-TGU-71707;R-XTR-71707	1.1.1.1;1.1.1.71	1.1.1.1;1.1.1.71	META:ALCOHOL-DEHYDROG-RXN
IPPMIa	3-isopropylmalate dehydratase	3c2hmp_c <=> h2o_c + 2ippm_c	WP_002519403.1	-1000	1000	0	Valine, Leucine, and Isoleucine Metabolism	10676;10677;10678;10679	R04001	rxn02811	MNXR100827			4.2.1.33	4.2.1.33	META:RXN-8991
IPPMIb	2-isopropylmalate hydratase	h2o_c + 2ippm_c <=> 3c3hmp_c	WP_002519403.1	-1000	1000	0	Valine, Leucine, and Isoleucine Metabolism	16293;16294;16295;16296	R03968	rxn02789	MNXR100826			4.2.1.33	4.2.1.33	META:3-ISOPROPYLMALISOM-RXN
IPPS	2-isopropylmalate synthase	h2o_c + 3mob_c + accoa_c -> h_c + coa_c + 3c3hmp_c	WP_002522407.1	0	1000	0	Valine, Leucine, and Isoleucine Metabolism	21524;21525;21526;21527	R01213	rxn00902	MNXR100879			2.3.3.13	2.3.3.13	META:2-ISOPROPYLMALATESYN-RXN
IZPN	Imidazolonepropionase	h2o_c + 4izp_c -> h_c + forglu_c	WP_002519716.1	0	1000	0	Histidine metabolism	23660;23661;23662;23663	R02288	rxn01642	MNXR100896		R-BTA-70906;R-CEL-70906;R-CFA-70906;R-DDI-70906;R-DRE-70906;R-GGA-70906;R-HSA-70906;R-MMU-70906;R-RNO-70906;R-SSC-70906;R-TGU-70906;R-XTR-70906	3.5.2;3.5.2.7	3.5.2.7	META:IMIDAZOLONEPROPIONASE-RXN
G3PD7	Glycerol-3-phosphate dehydrogenase (demethylmenaqui-8)	2dmmq8_c + glyc3p_c -> dhap_c + 2dmmql8_c	( WP_002519740.1 and WP_002516442.1 and WP_002516474.1 )	0	1000	0	Oxidative Phosphorylation			rxn08558	MNXR99882			1.1.99.5	1.1.99.5
APRAUR	5-amino-6-(5-phosphoribosylamino)uracil reductase	h_c + nadph_c + 5apru_c -> nadp_c + 5aprbu_c	WP_002520627.1	0	1000	0	Cofactor and Prosthetic Group Biosynthesis	17845;17846;17847;17848	R03458	rxn02474	MNXR95898			1.1.1.193	1.1.1.193	META:RIBOFLAVINSYNREDUC-RXN
ATHRDHr	L-allo-threonine dehydrogenase	nadp_c + athr__L_c -> h_c + nadph_c + 2aobut_c	( WP_002517239.1 or WP_002520639.1 )	0	1000	0	Threonine and Lysine Metabolism	30055;30056;30057;30058	R10851	rxn08172	MNXR96121			1.1.1.381	1.1.1.381	META:RXN-16000
DMPPS	1-hydroxy-2-methyl-2-(E)-butenyl 4-diphosphate reductase (dmpp)	h_c + nadh_c + h2mb4p_c -> h2o_c + nad_c + dmpp_c	WP_002515204.1	0	1000	0	Cofactor and Prosthetic Group Biosynthesis			rxn08352	MNXR97524			1.17.1.2	1.17.1.2
KG6PDC	3-keto-L-gulonate 6-phosphate decarboxylase	h_c + 3dhgulnp_c -> co2_c + xu5p__L_c	WP_002519068.1	0	1000	0	Alternate Carbon Metabolism	14353;14354;14355;14356	R07125	rxn04928	MNXR100935			4.1.1.85	4.1.1.85	META:RXN0-705
LACZ	B-galactosidase	h2o_c + lcts_c -> glc__D_c + gal_c	WP_002524396.1 or WP_002520605.1	0	1000	0	Alternate Carbon Metabolism	10076;10077;10078;10079	R01100;R06114	rxn00816;rxn11244	MNXR101000			3.2.1.108;3.2.1.23	3.2.1.108;3.2.1.23
DPR	2-dehydropantoate 2-reductase	h_c + nadph_c + 2dhp_c -> nadp_c + pant__R_c	( WP_002516503.1 or WP_002520464.1 )	0	1000	0	Cofactor and Prosthetic Group Biosynthesis	16233;16234;16235;16236	R02472	rxn01790	MNXR97779			1.1.1.169	1.1.1.169	META:2-DEHYDROPANTOATE-REDUCT-RXN
DSERDHr	D-serine dehydrogenase	nadp_c + ser__D_c <=> h_c + nadph_c + 2amsa_c	WP_002517239.1	-1000	1000	0	Glycine and Serine Metabolism	30107;30108;30109;30110		rxn08371	MNXR97797
OHPBAT	O-Phospho-4-hydroxy-L-threonine:2-oxoglutarate aminotransferase	glu__L_c + ohpb_c <=> akg_c + phthr_c	WP_002518785.1	-1000	1000	0	Cofactor and Prosthetic Group Biosynthesis	16573;16574;16575;16576	R05085	rxn03445	MNXR102169			2.6.1.52	2.6.1.52	META:PSERTRANSAMPYR-RXN
LIPOCT	Lipoyl(octanoyl) transferase	h_c + ocACP_c -> ACP_c + octapb_c	WP_002547834.1	0	1000	0	Cofactor and Prosthetic Group Biosynthesis				MNXR101089
GCCc	Glycine-cleavage complex	nad_c + dhlpro_c -> h_c + nadh_c + lpro_c	WP_002516527.1 or WP_002515331.1 or WP_002520497.1	0	1000	0	Glycine, Serine, and Threonine Metabolism		R03815	rxn06493	MNXR100069			1.8.1.4	1.8.1.4
rxnnew01		h2o_c + pyr_c + mqn8_c -> co2_c + ac_c + mql8_c	WP_002519311.1	0	1000	0
FAS80_L	Fatty acid synthase n C80 lumped reaction	8 h_c + 6 nadph_c + 3 malcoa_c + accoa_c -> 2 h2o_c + 4 coa_c + 6 nadp_c + 3 co2_c + octa_c	( WP_002516999.1 and WP_002517590.1 )	0	1000	0	Fatty acid biosynthesis			rxn09420	MNXR99416			2.3.1.85	2.3.1.85
MAN1PT2	Mannose-1-phosphate guanylyltransferase (GDP)	h_c + gdp_c + man1p_c -> pi_c + gdpmann_c	WP_002516532.1	0	1000	0	Cell Envelope Biosynthesis	12905;12906;12907;12908	R00883	rxn00640	MNXR101376			2.7.7.22	2.7.7.22	META:MANNPGUANYLTRANGDP-RXN
MAN6PI	Mannose-6-phosphate isomerase	man6p_c <=> f6p_c	( WP_002515893.1 or WP_002520050.1 )	-1000	1000	0	Alternate Carbon Metabolism		R01819		MNXR101382			5.3.1.8	5.3.1.8	META:MANNPISOM-RXN
MANA1	Mannase	h2o_c + manb_c -> 2 man_c	WP_002520480.1	0	1000	0	Alternate Carbon Metabolism				MNXR101386
MANA2	Mannase	h2o_c + mantr_c -> man_c + manb_c	WP_002520480.1	0	1000	0	Alternate Carbon Metabolism				MNXR101387
MANA3	Mannase	h2o_c + manttr_c -> man_c + mantr_c	WP_002520480.1	0	1000	0	Alternate Carbon Metabolism				MNXR101388
FASC141ACP	Fatty acid biosynthesis (n-C14:1)	2 h_c + nadph_c + malACP_c + ddcaACP_c -> h2o_c + nadp_c + co2_c + ACP_c + tdeACP_c	WP_002516062.1	0	1000	0	Fatty acid biosynthesis				MNXR99417
GLUN	Glutaminase	h2o_c + gln__L_c -> nh4_c + glu__L_c	( WP_002519617.1 or ( WP_002515461.1 and WP_002515490.1 ) or WP_002516575.1 or WP_002516482.1 )	0	1000	0	Glutamate Metabolism	15889;15890;15891;15892	R00256	rxn00189	MNXR100030		R-BTA-70609;R-CEL-70609;R-CFA-70609;R-DDI-70609;R-DME-70609;R-DRE-70609;R-GGA-70609;R-HSA-70609;R-MMU-70609;R-RNO-70609;R-SSC-70609;R-TGU-70609;R-XTR-70609	1.4.1.13;1.4.7.1;3.5.1.2;3.5.1.38;4.3.3.6;6.3.4.2;6.3.5.2;6.3.5.4;6.3.5.5	1.4.1.13;1.4.7.1;3.5.1.2;3.5.1.38;4.3.3.6;6.3.4.2;6.3.5.2;6.3.5.4;6.3.5.5	META:GLUTAMIN-RXN
FMNRx	FMN reductase	h_c + nadh_c + fmn_c -> nad_c + fmnh2_c	WP_002516312.1 or WP_002516174.1	0	1000	0	Cofactor and Prosthetic Group Biosynthesis	21620;21621;21622;21623	R05705	rxn03974	MNXR99607			1.5.1.-;1.5.1.36;1.5.1.39;1.5.1.41;1.5.1.42	1.5.1.36;1.5.1.39;1.5.1.41;1.5.1.42	META:RXN-9510
FOLR2	FOLR2	nadph_c + fol_c -> nadp_c + dhf_c	WP_002516137.1	0	1000	0	Cofactor and Prosthetic Group Biosynthesis	31103;31104;31105;31106	R02236	rxn01602	MNXR97400		R-BTA-197963;R-CEL-197963;R-CFA-197963;R-DDI-197963;R-DME-197963;R-DRE-197963;R-GGA-197963;R-HSA-197963;R-MMU-197963;R-RNO-197963;R-SCE-197963;R-SPO-197963;R-SSC-197963;R-TGU-197963;R-XTR-197963	1.5.1.3	1.5.1.3
G5SD	Glutamate-5-semialdehyde dehydrogenase	h_c + nadph_c + glu5p_c -> pi_c + nadp_c + glu5sa_c	WP_002520415.1	0	1000	0	Arginine and Proline Metabolism	19541;19542;19543;19544	R03313	rxn02373	MNXR99896			1.2.1.41	1.2.1.41	META:GLUTSEMIALDEHYDROG-RXN
MECDPS	2-C-methyl-D-erythritol 2,4-cyclodiphosphate synthase	2p4c2me_c -> cmp_c + 2mecdp_c	WP_002518734.1	0	1000	0	Cofactor and Prosthetic Group Biosynthesis	23864;23865;23866;23867	R05637	rxn03910	MNXR101424			4.6.1.12	4.6.1.12	META:RXN0-302
MEPCT	2-C-methyl-D-erythritol 4-phosphate cytidylyltransferase	h_c + ctp_c + 2me4p_c -> ppi_c + 4c2me_c	WP_002517178.1	0	1000	0	Cofactor and Prosthetic Group Biosynthesis	13429;13430;13431;13432	R05633	rxn03907	MNXR96807			2.7.7.60	2.7.7.60	META:2.7.7.60-RXN
METAT	Methionine adenosyltransferase	atp_c + h2o_c + met__L_c -> pi_c + ppi_c + amet_c	WP_002517758.1	0	1000	0	Methionine Metabolism	21080;21081;21082;21083	R00177	rxn00126	MNXR101407		R-ATH-174391;R-ATH-5603114;R-BTA-174391;R-BTA-5603114;R-CEL-174391;R-CFA-174391;R-CFA-5603114;R-DDI-174391;R-DDI-5603114;R-DME-174391;R-DRE-174391;R-DRE-5603114;R-GGA-174391;R-HSA-174391;R-HSA-5603114;R-MMU-174391;R-MMU-5603114;R-OSA-174391;R-OSA-5603114;R-PFA-174391;R-RNO-174391;R-RNO-5603114;R-SCE-174391;R-SPO-174391;R-SSC-174391;R-SSC-5603114;R-TGU-174391;R-XTR-174391;R-XTR-5603114	2.5.1.6	2.5.1.6	META:S-ADENMETSYN-RXN
METSOXR1	L-methionine-S-oxide reductase	trdrd_c + metsox_S__L_c -> h2o_c + met__L_c + trdox_c	( WP_002518120.1 or WP_002518788.1 or ( WP_002518120.1 and WP_002518788.1 ))	0	1000	0	Methionine Metabolism		R02025	rxn06077;rxn08918	MNXR101484			1.8.4.13;1.8.4.14	1.8.4.13;1.8.4.14
METSOXR2	L-methionine-R-sulfoxide reductase	trdrd_c + metsox_R__L_c -> h2o_c + met__L_c + trdox_c	( WP_002517829.1 or WP_002518788.1 )	0	1000	0	Methionine Metabolism		R07608	rxn07439;rxn08919	MNXR138594			1.8.4.14	1.8.4.14	META:1.8.4.14-RXN
MI1PP	Myo-inositol 1-phosphatase	h2o_c + mi1p__D_c -> pi_c + inost_c	WP_002515619.1	0	1000	0	Cell Envelope Biosynthesis	27670;27671;27672;27673	R01185	rxn00881	MNXR101570		R-ATH-1855154;R-BTA-1855154;R-CEL-1855154;R-CFA-1855154;R-DDI-1855154;R-DME-1855154;R-DRE-1855154;R-GGA-1855154;R-HSA-1855154;R-MMU-1855154;R-OSA-1855154;R-RNO-1855154;R-SCE-1855154;R-SSC-1855154;R-TGU-1855154;R-XTR-1855154	3.1.3.25	3.1.3.25	META:RXN0-5408
MLTG1	Maltodextrin glucosidase (maltotriose)	h2o_c + malttr_c -> glc__D_c + malt_c	( WP_002519210.1 )	0	1000	0	Alternate Carbon Metabolism			rxn05746	MNXR101619			3.2.1.20	3.2.1.20	META:RXN0-5183
MLTG2	Maltodextrin glucosidase (maltotetraose)	h2o_c + maltttr_c -> glc__D_c + malttr_c	( WP_002519210.1 )	0	1000	0	Alternate Carbon Metabolism			rxn08933	MNXR101620					META:MALTET-RXN
MLTP1	Maltodextrin phosphorylase (maltopentaose)	pi_c + maltpt_c <=> g1p_c + maltttr_c	WP_002548083.1	-1000	1000	0	Alternate Carbon Metabolism	29647;29648;29649;29650		rxn08941	MNXR101632			2.4.1.1	2.4.1.1	META:RXN-14284
MLTP2	Maltodextrin phosphorylase (maltohexaose)	pi_c + malthx_c <=> g1p_c + maltpt_c	WP_002548083.1	-1000	1000	0	Alternate Carbon Metabolism	29683;29684;29685;29686		rxn08942	MNXR101633			2.4.1.1	2.4.1.1	META:RXN-14285
MLTP3	Maltodextrin phosphorylase (maltoheptaose)	pi_c + malthp_c <=> malthx_c + g1p_c	WP_002548083.1	-1000	1000	0	Alternate Carbon Metabolism			rxn08943	MNXR101634			2.4.1.1	2.4.1.1	META:RXN-14286
MME	Methylmalonyl-CoA epimerase	mmcoa__R_c <=> mmcoa__S_c	WP_002513611.1	-1000	1000	0	Propanoate metabolism	20553;20554;20555;20556	R02765	rxn01996	MNXR101657		R-BTA-71020;R-CEL-71020;R-CFA-71020;R-DDI-71020;R-DRE-71020;R-GGA-71020;R-HSA-71020;R-MMU-71020;R-RNO-71020;R-SSC-71020;R-TGU-71020;R-XTR-71020	5.1.99.1	5.1.99.1	META:METHYLMALONYL-COA-EPIM-RXN
MMM2	Methylmalonyl-CoA mutase	succoa_c <=> mmcoa__R_c	( WP_002520322.1 and WP_002520323.1 )	-1000	1000	0	Propanoate metabolism	22888;22889;22890;22891	R00833	rxn00602	MNXR101661		R-BTA-71010;R-CEL-71010;R-CFA-71010;R-DDI-71010;R-DRE-71010;R-GGA-71010;R-HSA-71010;R-MMU-71010;R-RNO-71010;R-SSC-71010;R-TGU-71010;R-XTR-71010	5.4.99.2	5.4.99.2	META:METHYLMALONYL-COA-MUT-RXN
MN6PP	Mannose 6-phosphate phosphatase	h2o_c + man6p_c -> pi_c + man_c	WP_002516778.1	0	1000	0	Alternate Carbon Metabolism	28554;28555;28556;28557		rxn08948	MNXR101671
MNNH	D-mannonate hydrolyase	mana_c -> h2o_c + 2ddglcn_c	WP_002519771.1	0	1000	0	Alternate Carbon Metabolism	20097;20098;20099;20100	R05606	rxn03885	MNXR138624			4.2.1.8	4.2.1.8	META:MANNONDEHYDRAT-RXN
MOCOS	Molybdenum cofactor synthase	2 h_c + mptamp_c + mobd_c -> h2o_c + amp_c + cu2_c + moco_c	( WP_002516639.1 or WP_002518797.1 )	0	1000	0	Cofactor and Prosthetic Group Biosynthesis				MNXR138626
MPL	Maltose phosphorylase	pi_c + malt_c -> glc__D_c + g1p_B_c	WP_002520505.1	0	1000	0	Alternate Carbon Metabolism	21116;21117;21118;21119	R01555;R06040	rxn01132	MNXR101717			2.4.1.8	2.4.1.8	META:MALTOSE-PHOSPHORYLASE-RXN
MPTAT	Molybdopterin adenylyltransferase	atp_c + h_c + mpt_c -> ppi_c + mptamp_c	WP_002524272.1	0	1000	0	Cofactor and Prosthetic Group Biosynthesis	31331;31332;31333;31334	R09726		MNXR101730			2.7.7.75	2.7.7.75	META:RXN-8344
MPTS	Molybdopterin synthase	cu2_c + cpmp_c + 2 moadcosh_c -> 5 h_c + mpt_c + 2 moadcoo_c	WP_002516732.1	0	1000	0	Cofactor and Prosthetic Group Biosynthesis				MNXR143253
MPTSS	Molybdopterin synthase sulfurylase	atp_c + h_c + moadcoo_c -> ppi_c + moadamp_c	WP_002516699.1	0	1000	0	Cofactor and Prosthetic Group Biosynthesis				MNXR101736
MTAN	Methylthioadenosine nucleosidase	h2o_c + 5mta_c -> ade_c + 5mtr_c	WP_002518978.1	0	1000	0	Arginine and Proline Metabolism	13617;13618;13619;13620	R01401	rxn01021	MNXR101744			3.2.2.16;3.2.2.9	3.2.2.16;3.2.2.9	META:METHYLTHIOADENOSINE-NUCLEOSIDASE-RXN
MTHFC	Methenyltetrahydrofolate cyclohydrolase	h2o_c + methf_c <=> 10fthf_c + h_c	WP_002517677.1	-1000	1000	0	Cofactor and Prosthetic Group Biosynthesis	23700;23701;23702;23703	R01655	rxn01211	MNXR101748		R-ATH-6801462;R-BTA-6801462;R-CFA-6801462;R-DDI-6801462;R-DME-6801462;R-DRE-6801462;R-GGA-6801462;R-HSA-6801462;R-MMU-6801462;R-OSA-6801462;R-RNO-6801462;R-SCE-6801462;R-SSC-6801462;R-TGU-6801462;R-XTR-6801462	1.5.1.15;3.5.4.9	1.5.1.15;3.5.4.9
G5SD2	Glutamate 5 semialdehyde dehydrogenase	h_c + nadh_c + glu5p_c -> pi_c + nad_c + glu5sa_c	WP_002520415.1	0	1000	0	Arginine and Proline Metabolism			rxn09412	MNXR99898			1.2.1.41	1.2.1.41
GALCTLO	L-galactonate oxidoreductase	nad_c + galctn__L_c <=> h_c + nadh_c + tagur_c	WP_002515123.1	-1000	1000	0	Alternate Carbon Metabolism	30183;30184;30185;30186		rxn08575	MNXR99956			1.1.1.M8		META:RXN0-5229
L_LACD2	L-Lactate dehydrogenase (ubiqui)	lac__L_c + q8_c -> pyr_c + q8h2_c	WP_002519934.1 and WP_002517088.1 and WP_002517151.1	0	1000	0	Pyruvate Metabolism			rxn08792	MNXR101273			1.1.2.3	1.1.2.3
MTI	MTI	tre_c <=> malt_c	WP_002520507.1	-1000	1000	0	Alternate Carbon Metabolism	15145;15146;15147;15148	R01557;R06218	rxn01134	MNXR101757		R-MTU-868709	5.4.99.16	5.4.99.16	META:5.4.99.16-RXN
PSERT	Phosphoserine transaminase	glu__L_c + 3php_c -> akg_c + pser__L_c	WP_002518785.1	0	1000	0	Glycine and Serine Metabolism	14329;14330;14331;14332	R04173	rxn02914	MNXR103225		R-ATH-977333;R-BTA-977333;R-CEL-977333;R-CFA-977333;R-DDI-977333;R-DME-977333;R-DRE-977333;R-GGA-977333;R-HSA-977333;R-MMU-977333;R-OSA-977333;R-RNO-977333;R-SCE-977333;R-SPO-977333;R-SSC-977333;R-TGU-977333;R-XTR-977333	2.6.1.52	2.6.1.52	META:PSERTRANSAM-RXN
MYCTR2	MYCTR2	gthox_c + 2 msh_c <=> 2 gthrd_c + mssg_c	WP_002520005.1	-1000	1000	0	Energy Metabolism			rxn10794	MNXR101793
ADCYRS	Adenosylcobyric acid synthase (glutamine-hydrolysing)	adcobdam_c + 4.0 atp_c + 4.0 gln__L_c + 4.0 h2o_c -> adcobhex_c + 4.0 adp_c + 4.0 glu__L_c + 4.0 h_c + 4.0 pi_c	WP_002518756.1	0	1000	0	Cofactor and Prosthetic Group Biosynthesis			rxn03540	MNXR95441			6.3.5.10	6.3.5.10
GLYCLTDx	Glycolate dehydrogenase (NAD)	h_c + nadh_c + glx_c -> nad_c + glyclt_c	( WP_002519741.1 )	0	1000	0	Glyoxylate Metabolism	18229;18230;18231;18232	R00717	rxn00512	MNXR100331			1.1.1.26;1.1.1.29;1.1.1.79	1.1.1.26;1.1.1.29;1.1.1.79	META:GLYCOLATE-REDUCTASE-RXN
GND	Phosphogluconate dehydrogenase	nadp_c + 6pgc_c -> nadph_c + co2_c + ru5p__D_c	WP_002520271.1	0	1000	0	Pentose Phosphate Pathway	10116;10117;10118;10119	R01528	rxn01115	MNXR100389		R-ATH-71299;R-BTA-71299;R-CEL-71299;R-CFA-71299;R-DDI-71299;R-DME-71299;R-DRE-71299;R-GGA-71299;R-HSA-71299;R-MMU-71299;R-OSA-71299;R-PFA-71299;R-SCE-71299;R-SPO-71299;R-SSC-71299;R-TGU-71299;R-XTR-71299	1.1.1.351;1.1.1.44	1.1.1.351;1.1.1.44	META:RXN-9952
HISTD	Histidinol dehydrogenase	h2o_c + 2 nad_c + histd_c -> 3 h_c + 2 nadh_c + his__L_c	WP_002520526.1	0	1000	0	Histidine Metabolism	20641;20642;20643;20644	R01158	rxn00859	MNXR100587			1.1.1.23	1.1.1.23	META:RXN-8001
HPYRRx	Hydroxypyruvate reductase (NADH)	h_c + nadh_c + hpyr_c <=> nad_c + glyc__R_c	( WP_002519741.1 )	-1000	1000	0	Alternate Carbon Metabolism	17905;17906;17907;17908	R01388	rxn01011	MNXR100325			1.1.1.26;1.1.1.29;1.1.1.81	1.1.1.26;1.1.1.29;1.1.1.81	META:GLYCERATE-DEHYDROGENASE-RXN
HSDx	HSDx	nad_c + hom__L_c <=> h_c + nadh_c + aspsa_c	WP_002524252.1	-1000	1000	0	Threonine and Lysine Metabolism
HSDy	Homoserine dehydrogenase (NADPH)	nadp_c + hom__L_c <=> h_c + nadph_c + aspsa_c	WP_002524252.1	-1000	1000	0	Threonine and Lysine Metabolism	15761;15762;15763;15764	R01775	rxn01302	MNXR100734			1.1.1.3	1.1.1.3
ICDHyr	Isocitrate dehydrogenase (NADP)	nadp_c + icit_c -> nadph_c + akg_c + co2_c	WP_002515976.1	0	1000	0	Citric Acid Cycle	19629;19630;19631;19632	R00267	rxn00198	MNXR100781			1.1.1.42	1.1.1.42
INOSR	Ketoinositol reductase	nadp_c + inost_c <=> h_c + nadph_c + 2ins_c	( WP_002516663.1 or WP_002518773.1 )	-1000	1000	0	Alternate Carbon Metabolism				MNXR100838
INS2D	Inositol 2-dehydrogenase	nad_c + inost_c -> h_c + nadh_c + 2ins_c	( WP_002516663.1 or WP_002519891.1 or WP_002520059.1 or WP_002518773.1)	0	1000	0	Alternate Carbon Metabolism	16949;16950;16951;16952	R01183	rxn00879	MNXR100842			1.1.1.18	1.1.1.18	META:MYO-INOSITOL-2-DEHYDROGENASE-RXN
NAPRT	NAPRTase	h_c + prpp_c + nac_c -> ppi_c + nicrnt_c	WP_002516151.1	0	1000	0	Cofactor and Prosthetic Group Biosynthesis	13393;13394;13395;13396		rxn01265	MNXR101910		R-ATH-197186;R-BTA-197186;R-CEL-197186;R-CFA-197186;R-DDI-197186;R-DME-197186;R-DRE-197186;R-GGA-197186;R-HSA-197186;R-MMU-197186;R-OSA-197186;R-PFA-197186;R-RNO-197186;R-TGU-197186;R-XTR-197186	2.4.2.11	2.4.2.11
NDPK1	Nucleoside-diphosphate kinase (ATP:GDP)	atp_c + gdp_c <=> adp_c + gtp_c	WP_002515614.1	-1000	1000	0	Nucleotide Salvage Pathway	27686;27687;27688;27689	R00330	rxn00237	MNXR96119			2.7.4.6	2.7.4.6	META:GDPKIN-RXN
NDPK2	Nucleoside-diphosphate kinase (ATP:UDP)	atp_c + udp_c <=> adp_c + utp_c	WP_002515614.1	-1000	1000	0	Nucleotide Salvage Pathway	25098;25099;25100;25101	R00156	rxn00117	MNXR101935			2.7.4.6	2.7.4.6	META:UDPKIN-RXN
NDPK3	Nucleoside-diphosphate kinase (ATP:CDP)	atp_c + cdp_c <=> adp_c + ctp_c	WP_002515614.1	-1000	1000	0	Nucleotide Salvage Pathway	25237;25238;25239;25240	R00570	rxn00409	MNXR101936			2.7.4.6	2.7.4.6	META:CDPKIN-RXN
NDPK4	Nucleoside-diphosphate kinase (ATP:dTDP)	atp_c + dtdp_c <=> adp_c + dttp_c	WP_002515614.1	-1000	1000	0	Nucleotide Salvage Pathway	27682;27683;27684;27685	R02093	rxn01512	MNXR101937			2.7.4.6	2.7.4.6	META:DTDPKIN-RXN
NDPK5	Nucleoside-diphosphate kinase (ATP:dGDP)	atp_c + dgdp_c <=> adp_c + dgtp_c	WP_002515614.1	-1000	1000	0	Nucleotide Salvage Pathway	27690;27691;27692;27693	R01857	rxn01353	MNXR96118			2.7.4.6	2.7.4.6	META:DGDPKIN-RXN
NDPK6	Nucleoside-diphosphate kinase (ATP:dUDP)	atp_c + dudp_c <=> adp_c + dutp_c	WP_002515614.1	-1000	1000	0	Nucleotide Salvage Pathway	28582;28583;28584;28585	R02331	rxn01678	MNXR101938			2.7.4.6	2.7.4.6	META:DUDPKIN-RXN
NDPK7	Nucleoside-diphosphate kinase (ATP:dCDP)	atp_c + dcdp_c <=> adp_c + dctp_c	WP_002515614.1	-1000	1000	0	Nucleotide Salvage Pathway	27678;27679;27680;27681	R02326	rxn01673	MNXR101939			2.7.4.6	2.7.4.6	META:DCDPKIN-RXN
NDPK8	Nucleoside-diphosphate kinase (ATP:dADP)	atp_c + dadp_c <=> adp_c + datp_c	WP_002515614.1	-1000	1000	0	Nucleotide Salvage Pathway	27674;27675;27676;27677	R01137	rxn00839	MNXR101940			2.7.4.6	2.7.4.6	META:DADPKIN-RXN
NDPK9	Nucleoside diphosphate kinase ATPIDP	atp_c + idp_c <=> adp_c + itp_c	WP_002515614.1	-1000	1000	0	Purine and Pyrimidine Biosynthesis	30347;30348;30349;30350	R00722	rxn00515	MNXR101941			2.7.4.6	2.7.4.6	META:RXN-14120
IPMD	3-isopropylmalate dehydrogenase	nad_c + 3c2hmp_c -> h_c + nadh_c + 3c4mop_c	WP_002520168.1	0	1000	0	Valine, Leucine, and Isoleucine Metabolism	10892;10893;10894;10895	R04426	rxn03062	MNXR100878			1.1.1.85	1.1.1.85	META:3-ISOPROPYLMALDEHYDROG-RXN
NMNHYD	Nicotinamide ribonucleotide phosphohydrolase	h2o_c + nmn_c -> pi_c + rnam_c	(WP_002519690.1 or WP_230615395.1)	0	1000	0	Cofactor and Prosthetic Group Biosynthesis	30815;30816;30817;30818	R02323	rxn01670	MNXR101970		R-BTA-8940074;R-CFA-8940074;R-DME-8940074;R-DRE-8940074;R-GGA-8940074;R-HSA-8940074;R-MMU-8940074;R-RNO-8940074;R-SSC-8940074;R-TGU-8940074;R-XTR-8940074	3.1.3.-;3.1.3.5	3.1.3.5	META:RXN-5841
NNAM	Nicotinamidase	h2o_c + ncam_c -> nh4_c + nac_c	WP_002515543.1	0	1000	0	Cofactor and Prosthetic Group Biosynthesis	14545;14546;14547;14548	R01268	rxn00938	MNXR101977			3.5.1.19	3.5.1.19	META:NICOTINAMID-RXN
KARA1	Ketol-acid reductoisomerase (2,3-dihydroxy-3-methylbutanoate)	h_c + nadph_c + alac__S_c <=> nadp_c + 23dhmb_c	WP_002516503.1	-1000	1000	0	Valine, Leucine, and Isoleucine Metabolism	22068;22069;22070;22071	R04439		MNXR97523			1.1.1.383;1.1.1.86	1.1.1.383;1.1.1.86	META:ACETOLACTREDUCTOISOM-RXN
NPHS	Naphthoate synthase	sbzcoa_c -> coa_c + dhna_c	WP_230615346.1	0	1000	0	Cofactor and Prosthetic Group Biosynthesis	15525;15526;15527;15528	R04150	rxn02898	MNXR102012			4.1.3.36	4.1.3.36
NTD10	5'-nucleotidase (XMP)	h2o_c + xmp_c -> pi_c + xtsn_c	WP_002518039.1 or WP_002519690.1	0	1000	0	Nucleotide Salvage Pathway	28530;28531;28532;28533	R02719	rxn01961	MNXR102029			3.1.3.5	3.1.3.5	META:XMPXAN-RXN
NTD11	5'-nucleotidase (IMP)	h2o_c + imp_c -> pi_c + ins_c	WP_002518039.1 or WP_002519690.1	0	1000	0	Nucleotide Salvage Pathway	27718;27719;27720;27721	R01126	rxn00831	MNXR102030		R-GGA-421179	3.1.3.5;3.1.3.99	3.1.3.5;3.1.3.99	META:RXN-7607
NTD2	5'-nucleotidase (UMP)	h2o_c + ump_c -> pi_c + uri_c	WP_002518039.1 or WP_002519690.1	0	1000	0	Nucleotide Salvage Pathway	29359;29360;29361;29362	R00963	rxn00708	MNXR102032			3.1.3.5	3.1.3.5	META:RXN-14025
NTD4	5'-nucleotidase (CMP)	h2o_c + cmp_c -> pi_c + cytd_c	WP_002518039.1 or WP_002519690.1	0	1000	0	Nucleotide Salvage Pathway	29367;29368;29369;29370	R00511	rxn00363	MNXR102034			3.1.3.5;3.1.3.91	3.1.3.5;3.1.3.91	META:RXN-14026
NTD7	5'-nucleotidase (AMP)	h2o_c + amp_c -> pi_c + adn_c	WP_002518039.1 or WP_002519690.1	0	1000	0	Nucleotide Salvage Pathway	29375;29376;29377;29378	R00183	rxn00132	MNXR102037		R-BTA-109415;R-CFA-109415;R-DRE-109415;R-GGA-109415;R-HSA-109415;R-MMU-109415;R-RNO-109415;R-SSC-109415;R-TGU-109415;R-XTR-109415	3.1.3.5	3.1.3.5	META:AMP-DEPHOSPHORYLATION-RXN
NTD9	5'-nucleotidase (GMP)	h2o_c + gmp_c -> pi_c + gsn_c	WP_002518039.1 or WP_002519690.1	0	1000	0	Nucleotide Salvage Pathway	27714;27715;27716;27717	R01227	rxn00913	MNXR100381			3.1.3.5	3.1.3.5	META:RXN-7609
NTP1	Nucleoside-triphosphatase (ATP)	atp_c + h2o_c -> adp_c + pi_c + h_c	( WP_002514483.1 or WP_002517272.1 or WP_002522379.1 )	0	1000	0	Nucleotide Salvage Pathway	13065;13066;13067;13068	R00086	rxn00062;rxn09694;rxn11300	MNXR96131			3.6.1.15;3.6.1.3;3.6.1.5;3.6.1.8;3.6.3.1;3.6.3.10;3.6.3.11;3.6.3.12;3.6.3.14;3.6.3.15;3.6.3.16;3.6.3.17;3.6.3.18;3.6.3.19;3.6.3.2;3.6.3.20;3.6.3.21;3.6.3.22;3.6.3.23;3.6.3.24;3.6.3.25;3.6.3.26;3.6.3.27;3.6.3.28;3.6.3.29;3.6.3.3;3.6.3.30;3.6.3.31;3.6.3.32;3.6.3.33;3.6.3.34;3.6.3.35;3.6.3.36;3.6.3.37;3.6.3.38;3.6.3.39;3.6.3.4;3.6.3.40;3.6.3.41;3.6.3.42;3.6.3.43;3.6.3.44;3.6.3.46;3.6.3.47;3.6.3.48;3…	3.6.1.15;3.6.1.3;3.6.1.5;3.6.1.8;3.6.3.1;3.6.3.10;3.6.3.11;3.6.3.12;3.6.3.14;3.6.3.15;3.6.3.16;3.6.3.17;3.6.3.18;3.6.3.19;3.6.3.2;3.6.3.20;3.6.3.21;3.6.3.22;3.6.3.23;3.6.3.24;3.6.3.25;3.6.3.26;3.6.3.27;3.6.3.28;3.6.3.29;3.6.3.3;3.6.3.30;3.6.3.31;3.6.3.32;3.6.3.33;3.6.3.34;3.6.3.35;3.6.3.36;3.6.3.37;3.6.3.38;3.6.3.39;3.6.3.4;3.6.3.40;3.6.3.41;3.6.3.42;3.6.3.43;3.6.3.44;3.6.3.46;3.6.3.47;3.6.3.48;3…	META:ATPASE-RXN
NTP10	Nucleoside-triphosphatase (ITP)	h2o_c + itp_c -> pi_c + h_c + idp_c	WP_002522379.1	0	1000	0	Nucleotide Salvage Pathway	28330;28331;28332;28333	R00719	rxn00513	MNXR100892			3.6.1;3.6.1.5	3.6.1.5	META:RXN0-5073
NTP3	Nucleoside-triphosphatase (GTP)	h2o_c + gtp_c -> pi_c + h_c + gdp_c	WP_002522379.1 or WP_002516155.1	0	1000	0	Nucleotide Salvage Pathway	19669;19670;19671;19672	R00335	rxn00241	MNXR102043			3.6.1.15;3.6.1.5;3.6.5.1;3.6.5.2;3.6.5.3;3.6.5.4;3.6.5.5;3.6.5.6	3.6.1.15;3.6.1.5;3.6.5.1;3.6.5.2;3.6.5.3;3.6.5.4;3.6.5.5;3.6.5.6	META:RXN0-5462
NTP5	Nucleoside-triphosphatase (CTP)	h2o_c + ctp_c -> pi_c + h_c + cdp_c	WP_002522379.1 or WP_002516155.1	0	1000	0	Nucleotide Salvage Pathway	29387;29388;29389;29390	R00569	rxn00408	MNXR102045			3.6.1.15;3.6.1.5	3.6.1.15;3.6.1.5	META:RXN-12195
NTPP1	Nucleoside triphosphate pyrophosphorylase (dgtp)	h2o_c + dgtp_c -> h_c + ppi_c + dgmp_c	WP_002516694.1	0	1000	0	Nucleotide Salvage Pathway	28362;28363;28364;28365	R01855	rxn01351	MNXR102049			3.6.1.-;3.6.1.19;3.6.1.9	3.6.1.19;3.6.1.9	META:RXN0-385
NTPP10	Nucleoside triphosphate pyrophosphorylase (ditp)	h2o_c + ditp_c -> h_c + ppi_c + dimp_c	( WP_002516155.1 or WP_002516694.1 )	0	1000	0	Nucleotide Salvage Pathway	28342;28343;28344;28345	R03531	rxn02518	MNXR102050		R-ATH-2509838;R-BTA-2509838;R-CEL-2509838;R-CFA-2509838;R-DDI-2509838;R-DME-2509838;R-DRE-2509838;R-GGA-2509838;R-HSA-2509838;R-MMU-2509838;R-OSA-2509838;R-PFA-2509838;R-RNO-2509838;R-SCE-2509838;R-SPO-2509838;R-SSC-2509838;R-TGU-2509838	3.6.1.-;3.6.1.66	3.6.1.66	META:RXN0-1602
NTPP11	Nucleoside triphosphate pyrophosphorylase (xtp)	h2o_c + xtp_c -> h_c + ppi_c + xmp_c	WP_002516155.1	0	1000	0	Nucleotide Salvage Pathway	28610;28611;28612;28613	R02720	rxn01962	MNXR102051		R-ATH-2509831;R-BTA-2509831;R-CEL-2509831;R-CFA-2509831;R-DDI-2509831;R-DME-2509831;R-DRE-2509831;R-GGA-2509831;R-HSA-2509831;R-MMU-2509831;R-OSA-2509831;R-PFA-2509831;R-RNO-2509831;R-SCE-2509831;R-SPO-2509831;R-SSC-2509831;R-TGU-2509831	3.6.1.-;3.6.1.66	3.6.1.66	META:RXN0-1603
NTPP2	Nucleoside triphosphate pyrophosphorylase (gtp)	h2o_c + gtp_c -> h_c + ppi_c + gmp_c	WP_002516694.1	0	1000	0	Nucleotide Salvage Pathway	29391;29392;29393;29394	R00426	rxn00301	MNXR102052			3.6.1.-;3.6.1.8;3.6.1.9	3.6.1.8;3.6.1.9	META:RXN-14140
NTPP3	Nucleoside triphosphate pyrophosphorylase (dctp)	h2o_c + dctp_c -> h_c + ppi_c + dcmp_c	( WP_002516694.1 or WP_002518819.1 )	0	1000	0	Nucleotide Salvage Pathway	22636;22637;22638;22639	R01668	rxn01222	MNXR97203			3.6.1.12;3.6.1.65;3.6.1.9	3.6.1.12;3.6.1.65;3.6.1.9	META:DCTP-PYROPHOSPHATASE-RXN
NTPP4	Nucleoside triphosphate pyrophosphorylase (ctp)	h2o_c + ctp_c -> h_c + ppi_c + cmp_c	WP_002516694.1	0	1000	0	Nucleotide Salvage Pathway	27762;27763;27764;27765	R00515	rxn00367	MNXR102053			3.6.1.65;3.6.1.8;3.6.1.9	3.6.1.65;3.6.1.8;3.6.1.9	META:RXN0-383
NTPP5	Nucleoside triphosphate pyrophosphorylase (datp)	h2o_c + datp_c -> h_c + ppi_c + damp_c	WP_002516694.1	0	1000	0	Nucleotide Salvage Pathway	28334;28335;28336;28337		rxn09013	MNXR97173			3.6.1.19;3.6.1.9	3.6.1.19;3.6.1.9	META:RXN0-384
NTPP6	Nucleoside triphosphate pyrophosphorylase (atp)	atp_c + h2o_c -> h_c + amp_c + ppi_c	WP_002516694.1	0	1000	0	Nucleotide Salvage Pathway	14245;14246;14247;14248	R00087	rxn00063;rxn05822	MNXR102054			3.6.1.8;3.6.1.9	3.6.1.8;3.6.1.9	META:ATP-PYROPHOSPHATASE-RXN
NTPP7	Nucleoside triphosphate pyrophosphorylase (dttp)	h2o_c + dttp_c -> h_c + ppi_c + dtmp_c	( WP_002516694.1 or WP_002518819.1 )	0	1000	0	Nucleotide Salvage Pathway	28534;28535;28536;28537	R11323	rxn09014	MNXR97809			3.6.1.19;3.6.1.9	3.6.1.19;3.6.1.9	META:RXN0-5107
NTPP8	Nucleoside triphosphate pyrophosphorylase (utp)	h2o_c + utp_c -> h_c + ppi_c + ump_c	WP_002516694.1	0	1000	0	Nucleotide Salvage Pathway	29395;29396;29397;29398	R00662	rxn00463	MNXR102055			3.6.1.8;3.6.1.9	3.6.1.8;3.6.1.9	META:RXN-14139
NTPP9	Nucleoside triphosphate pyrophosphorylase (itp)	h2o_c + itp_c -> h_c + ppi_c + imp_c	( WP_002516155.1 or WP_002516694.1 )	0	1000	0	Nucleotide Salvage Pathway	29399;29400;29401;29402	R00720	rxn00514	MNXR102056		R-ATH-2509827;R-BTA-2509827;R-CEL-2509827;R-CFA-2509827;R-DDI-2509827;R-DME-2509827;R-DRE-2509827;R-GGA-2509827;R-HSA-2509827;R-MMU-2509827;R-OSA-2509827;R-PFA-2509827;R-RNO-2509827;R-SCE-2509827;R-SPO-2509827;R-SSC-2509827;R-TGU-2509827	3.6.1.-;3.6.1.8;3.6.1.9	3.6.1.8;3.6.1.9	META:RXN0-6382
NTPTP1	Nucleoside triphosphate tripolyhydrolase	h2o_c + dgtp_c -> pppi_c + dgsn_c	WP_002520457.1	0	1000	0	Nucleotide Salvage Pathway	15193;15194;15195;15196	R01856	rxn01352	MNXR102057			3.1.5.1	3.1.5.1	META:DGTPTRIPHYDRO-RXN
NTRARz	NTRARz	trdrd_c + no3_c -> h2o_c + trdox_c + no2_c	WP_002514430.1	0	1000	0	Unassigned			rxn10966	MNXR102061
L_LACD3	L-Lactate dehydrogenase (menaqui)	lac__L_c + mqn8_c -> pyr_c + mql8_c	WP_002519934.1 and WP_002517088.1 and WP_002517151.1	0	1000	0	Pyruvate Metabolism			rxn08793	MNXR101275			1.1.2.3	1.1.2.3
KARA2	Ketol-acid reductoisomerase (2-Acetolactate)	h_c + nadph_c + 2ahbut_c <=> nadp_c + 23dhmp_c	WP_002516503.1	-1000	1000	0	Valine, Leucine, and Isoleucine Metabolism	13493;13494;13495;13496			MNXR100902			1.1.1.86	1.1.1.86	META:ACETOOHBUTREDUCTOISOM-RXN
OCBT	Ornithine carbamoyltransferase	pi_c + h_c + citr__L_c <=> orn_c + cbp_c	WP_002518130.1	-1000	1000	0	Arginine and Proline Metabolism	19513;19514;19515;19516	R01398	rxn01019	MNXR102137		R-ATH-70560;R-BTA-70560;R-CFA-70560;R-DRE-70560;R-GGA-187588;R-GGA-70560;R-HSA-70560;R-MMU-70560;R-OSA-70560;R-RNO-70560;R-SCE-70560;R-SPO-70560;R-SSC-70560;R-TGU-70560;R-XTR-70560	2.1.3.3	2.1.3.3	META:ORNCARBAMTRANSFER-RXN;META:RXN-13482
GLUDy	Glutamate dehydrogenase (NADP)	glu__L_c + h2o_c + nadp_c <=> nh4_c + h_c + nadph_c + akg_c	WP_002518380.1	-1000	1000	0	Glutamate Metabolism	11612;11613;11614;11615	R00248	rxn00184	MNXR100086			1.4.1.13;1.4.1.3;1.4.1.4	1.4.1.13;1.4.1.3;1.4.1.4	META:GLUTDEHYD-RXN
KAS16	3-hydroxy-myristoyl-ACP synthesis	2 h_c + nadph_c + malACP_c + ddcaACP_c -> nadp_c + co2_c + ACP_c + 3hmrsACP_c	WP_002516062.1	0	1000	0	Membrane Lipid Metabolism				MNXR100914
KAS_HP	KAS HP	2 h_c + nadph_c + malACP_c + myrsACP_c -> nadp_c + co2_c + ACP_c + 3hpalmACP_c	WP_002516062.1	0	1000	0	Membrane Lipid Metabolism				MNXR100926
KAS_HP2	KAS HP2	2 h_c + nadph_c + malACP_c + palmACP_c -> nadp_c + co2_c + ACP_c + 3hoctaACP_c	WP_002516062.1	0	1000	0	Membrane Lipid Metabolism				MNXR100927
OMPDC	Orotidine-5'-phosphate decarboxylase	h_c + orot5p_c -> co2_c + ump_c	WP_002515649.1	0	1000	0	Purine and Pyrimidine Biosynthesis	11596;11597;11598;11599	R00965	rxn00710	MNXR102190		R-ATH-73564;R-BTA-73564;R-CEL-73564;R-CFA-73564;R-DDI-73564;R-DME-73564;R-DRE-73564;R-GGA-419461;R-GGA-73564;R-HSA-73564;R-MMU-73564;R-OSA-73564;R-PFA-73564;R-RNO-73564;R-SCE-73564;R-SPO-73564;R-SSC-73564;R-TGU-73564;R-XTR-73564	4.1.1.23	4.1.1.23	META:OROTPDECARB-RXN
OPTCCL	5 carboxy 2 oxohept 3 enedioate decarboxylation	h_c + 5cohe_c -> 2hh24dd_c + co2_c	WP_002516499.1	0	1000	0	Unassigned				MNXR142617
NADS2	Nicotinate-mononucleotide adenylyltransferase	atp_c + h2o_c + gln__L_c + dnad_c -> glu__L_c + h_c + nad_c + amp_c + ppi_c	WP_002518158.1	0	1000	0	Cofactor and Prosthetic Group Biosynthesis	24384;24385;24386;24387	R00257	rxn00190	MNXR97678		R-ATH-197271;R-BTA-197271;R-CEL-197271;R-CFA-197271;R-DDI-197271;R-DME-197271;R-DRE-197271;R-GGA-197271;R-HSA-197271;R-MMU-197271;R-OSA-197271;R-PFA-197271;R-RNO-197271;R-SCE-197271;R-SPO-197271;R-SSC-197271;R-TGU-197271;R-XTR-197271	6.3.5.1	6.3.5.1	META:NAD-SYNTH-GLN-RXN
ORPT	Orotate phosphoribosyltransferase	ppi_c + orot5p_c <=> prpp_c + orot_c	WP_002515497.1	-1000	1000	0	Purine and Pyrimidine Biosynthesis	10380;10381;10382;10383	R01870	rxn01362	MNXR102231		R-ATH-73567;R-BTA-73567;R-CEL-73567;R-CFA-73567;R-DDI-73567;R-DME-73567;R-DRE-73567;R-GGA-419462;R-GGA-73567;R-HSA-73567;R-MMU-73567;R-OSA-73567;R-PFA-73567;R-RNO-73567;R-SCE-73567;R-SPO-73567;R-SSC-73567;R-TGU-73567;R-XTR-73567	2.4.2.10	2.4.2.10	META:OROPRIBTRANS-RXN
LDH_L	L-lactate dehydrogenase	nad_c + lac__L_c <=> h_c + nadh_c + pyr_c	( (WP_002515406.1 or WP_002519785.1) or WP_002515491.1 )	-1000	1000	0	Heterolactic fermentation	23444;23445;23446;23447	R00703	rxn00499	MNXR101040		R-ATH-6807826;R-ATH-70510;R-ATH-71849;R-BTA-70510;R-BTA-71849;R-CEL-6807826;R-CEL-70510;R-CEL-71849;R-CFA-70510;R-CFA-71849;R-DME-6807826;R-DME-70510;R-DME-71849;R-DRE-6807826;R-DRE-70510;R-DRE-71849;R-GGA-372903;R-GGA-372910;R-GGA-6807826;R-GGA-70510;R-GGA-71849;R-HSA-6807826;R-HSA-70510;R-HSA-71849;R-MMU-6807826;R-MMU-70510;R-MMU-71849;R-OSA-6807826;R-OSA-70510;R-OSA-71849;R-PFA-6807826;R-PFA-7…	1.1.1.27	1.1.1.27	META:L-LACTATE-DEHYDROGENASE-RXN
LIPOS	Lipoate synthase	h_c + nad_c + 2 amet_c + 4fe4s_c + octapb_c -> nadh_c + 2 dad_5_c + 2 met__L_c + 2 fe2_c + 2fe2s_c + lipopb_c	WP_002520360.1	0	1000	0	Cofactor and Prosthetic Group Biosynthesis				MNXR101090
PAPPT3	Phospho-N-acetylmuramoyl-pentapeptide-transferase (meso-2,6-diaminopimelate)	udcpp_c + ugmda_c -> ump_c + uagmda_c	WP_002520392.1	0	1000	0	Cell Envelope Biosynthesis			rxn03904	MNXR102373			2.7.8.13	2.7.8.13
PAPSR	Phosphoadenylyl-sulfate reductase (thioredoxin)	paps_c + trdrd_c -> 2 h_c + pap_c + so3_c + trdox_c	WP_002518788.1	0	1000	0	Cysteine Metabolism		R02021	rxn05239	MNXR102376			1.8.4.8	1.8.4.8	META:1.8.4.8-RXN
LSERDHr	L-serine dehydrogenase	nadp_c + ser__L_c -> h_c + nadph_c + 2amsa_c	( WP_002517239.1 or WP_002520639.1 )	0	1000	0	Glycine and Serine Metabolism	21596;21597;21598;21599	R06126	rxn04137	MNXR101242			1.1.1.276	1.1.1.276	META:RXN0-2201
MANAO	Mannonate oxidoreductase	nad_c + mana_c <=> h_c + nadh_c + fruur_c	WP_002518532.1	-1000	1000	0	Alternate Carbon Metabolism	15729;15730;15731;15732	R02454	rxn01775	MNXR101389			1.1.1.57	1.1.1.57	META:MANNONOXIDOREDUCT-RXN
PDXPP	Pyridoxine 5-phosphate phosphatase	h2o_c + pdx5p_c -> pi_c + pydxn_c	( WP_002517121.1 or WP_002518039.1 or WP_002519723.1 or WP_002520548.1 )	0	1000	0	Cofactor and Prosthetic Group Biosynthesis	25112;25113;25114;25115	R01911	rxn01398	MNXR102440			3.1.3.74	3.1.3.74	META:RXN-14181
PFK	Phosphofructokinase	atp_c + f6p_c -> adp_c + h_c + fdp_c	( WP_002519851.1 or WP_002524199.1 )	0	1000	0	Glycolysis/Gluconeogenesis	16109;16110;16111;16112			MNXR102507			2.7.1.11	2.7.1.11
PFK_2	Phosphofructokinase	atp_c + tag6p__D_c -> adp_c + h_c + tagdp__D_c	( WP_002519851.1 or WP_002524199.1 )	0	1000	0	Alternate Carbon Metabolism	12420;12421;12422;12423	R03236	rxn02314	MNXR102509			2.7.1.11;2.7.1.144;2.7.1.56	2.7.1.11;2.7.1.144;2.7.1.56	META:TAGAKIN-RXN
PFK_3	Phosphofructokinase (s7p)	atp_c + s7p_c -> adp_c + h_c + s17bp_c	( WP_002519851.1 or WP_002524199.1 )	0	1000	0	Pentose Phosphate Pathway	31443;31444;31445;31446	R01843	rxn01343	MNXR102510			2.7.1;2.7.1.11	2.7.1.11	META:RXN0-6541
PFOR	Pyruvate flavodoxin oxidoreductase	coa_c + pyr_c + flxso_c <=> co2_c + accoa_c + flxr_c + h_c	WP_002519930.1	-1000	1000	0	Pyruvate Metabolism		R10866		MNXR102515			1.2.7.-;1.2.7.1	1.2.7.1	META:PYFLAVOXRE-RXN
PGAMT	Phosphoglucosamine mutase	gam6p_c <=> gam1p_c	WP_002524388.1	-1000	1000	0	Cell Envelope Biosynthesis	23424;23425;23426;23427	R02060	rxn01485	MNXR102526			5.4.2.10	5.4.2.10	META:5.4.2.10-RXN
ME1	Malic enzyme (NAD)	nad_c + mal__L_c -> nadh_c + pyr_c + co2_c	WP_002519994.1 or WP_002520433.1	0	1000	0	Anaplerotic Reactions	12653;12654;12655;12656	R00214	rxn00159	MNXR101446			1.1.1.38;1.1.1.39	1.1.1.38;1.1.1.39	META:1.1.1.39-RXN
PGI	Glucose-6-phosphate isomerase	g6p_c <=> f6p_c	WP_002516362.1	-1000	1000	0	Glycolysis/Gluconeogenesis				MNXR102535			5.3.1.9	5.3.1.9	META:PGLUCISOM-RXN
PGK	Phosphoglycerate kinase	atp_c + 3pg_c <=> adp_c + 13dpg_c	WP_002515585.1	-1000	1000	0	Glycolysis/Gluconeogenesis	14801;14802;14803;14804	R01512	rxn01100	MNXR102538		R-ATH-70486;R-ATH-71850;R-BTA-70486;R-BTA-71850;R-CEL-70486;R-CEL-71850;R-CFA-70486;R-CFA-71850;R-DDI-70486;R-DDI-71850;R-DME-70486;R-DME-71850;R-DRE-70486;R-DRE-71850;R-GGA-353023;R-GGA-353039;R-GGA-70486;R-GGA-71850;R-HSA-70486;R-HSA-71850;R-MMU-70486;R-MMU-71850;R-OSA-70486;R-OSA-71850;R-PFA-70486;R-PFA-71850;R-RNO-70486;R-RNO-71850;R-SCE-70486;R-SCE-71850;R-SPO-70486;R-SPO-71850;R-SSC-70486;R…	2.7.2.3	2.7.2.3	META:PHOSGLYPHOS-RXN
PGL	6-phosphogluconolactonase	h2o_c + 6pgl_c -> h_c + 6pgc_c	WP_002518421.1	0	1000	0	Pentose Phosphate Pathway	12556;12557;12558;12559	R02035	rxn01476	MNXR102539		R-ATH-71296;R-BTA-71296;R-CEL-71296;R-CFA-71296;R-DDI-71296;R-DME-71296;R-DRE-71296;R-GGA-71296;R-HSA-71296;R-MMU-71296;R-OSA-71296;R-RNO-71296;R-SCE-71296;R-SPO-71296;R-SSC-71296;R-XTR-71296	3.1.1.31	3.1.1.31	META:6PGLUCONOLACT-RXN
MECDPDH2	2C-methyl-D-erythritol 2,4 cyclodiphosphate dehydratase	nadh_c + 2mecdp_c -> h2o_c + nad_c + h2mb4p_c	WP_002519294.1	0	1000	0	Cofactor and Prosthetic Group Biosynthesis			rxn05293	MNXR101448
MCOATA	Malonyl-CoA-ACP transacylase	ACP_c + malcoa_c <=> coa_c + malACP_c	WP_002519019.1	-1000	1000	0	Membrane Lipid Metabolism		R01626	rxn05465	MNXR101421			2.3.1.-;2.3.1.0;2.3.1.39;2.3.1.85;2.3.1.86	2.3.1.39;2.3.1.85;2.3.1.86	META:MALONYL-COA-ACP-TRANSACYL-RXN
PGMT_B	B phosphoglucomutase	g6p_B_c <=> g1p_B_c	WP_002520504.1	-1000	1000	0	Glycolysis/Gluconeogenesis	20113;20114;20115;20116	R02728	rxn01967	MNXR102549			5.4.2.6	5.4.2.6	META:BETA-PHOSPHOGLUCOMUTASE-RXN
SDPTA	Succinyldiaminopimelate transaminase	akg_c + sl26da_c <=> glu__L_c + sl2a6o_c	WP_002518122.1	-1000	1000	0	Threonine and Lysine Metabolism	11960;11961;11962;11963	R04475	rxn03087	MNXR104301			2.6.1.17	2.6.1.17	META:SUCCINYLDIAMINOPIMTRANS-RXN
CTPS2	CTP synthase (glutamine)	atp_c + h2o_c + gln__L_c + utp_c -> adp_c + glu__L_c + pi_c + 2 h_c + ctp_c	WP_002517885.1	0	1000	0	Purine and Pyrimidine Biosynthesis	26426;26427;26428;26429	R00573	rxn00412;rxn11276	MNXR96945		R-ATH-504054;R-ATH-73647;R-BTA-504054;R-BTA-73647;R-CFA-504054;R-CFA-73647;R-DDI-504054;R-DDI-73647;R-DME-504054;R-DME-73647;R-DRE-73647;R-GGA-504054;R-GGA-73647;R-HSA-504054;R-HSA-73647;R-MMU-504054;R-MMU-73647;R-OSA-504054;R-OSA-73647;R-PFA-504054;R-PFA-73647;R-RNO-504054;R-RNO-73647;R-SCE-504054;R-SCE-73647;R-SPO-504054;R-SPO-73647;R-SSC-504054;R-SSC-73647;R-TGU-504054;R-TGU-73647;R-XTR-504054…	6.3.4.2	6.3.4.2	META:CTPSYN-RXN
MMSAD1	2-Methyl-3-oxopropanoate:NAD+ oxidoreductase (CoA-propanoylating)_c0	nad_c + 2mop_c + coa_c -> co2_c + ppcoa_c + nadh_c	WP_002520055.1	0	1000	0	Propanoate metabolism		R00922	rxn00671	MNXR101662		R-ATH-70893;R-BTA-70893;R-CEL-70893;R-CFA-70893;R-DDI-70893;R-DME-70893;R-DRE-70893;R-GGA-70893;R-HSA-70893;R-MMU-70893;R-OSA-70893;R-RNO-70893;R-SCE-70893;R-SSC-70893;R-TGU-70893;R-XTR-70893	1.2.1.27	1.2.1.27
PMPK	Phosphomethylpyrimidine kinase	atp_c + 4ampm_c -> adp_c + 2mahmp_c	( WP_002516553.1 or WP_060597763.1 )	0	1000	0	Cofactor and Prosthetic Group Biosynthesis			rxn03108	MNXR143305			2.7.4.7	2.7.4.7
PNTK	Pantothenate kinase	atp_c + pnto__R_c -> adp_c + h_c + 4ppan_c	WP_002516012.1	0	1000	0	Cofactor and Prosthetic Group Biosynthesis	16373;16374;16375;16376	R03018	rxn12510	MNXR103050		R-BTA-196857;R-BTA-199203;R-CFA-196857;R-CFA-199203;R-DME-196857;R-DME-199203;R-DRE-196857;R-DRE-199203;R-GGA-196857;R-GGA-199203;R-HSA-196857;R-HSA-199203;R-MMU-196857;R-MMU-199203;R-PFA-196857;R-PFA-199203;R-RNO-196857;R-RNO-199203;R-SCE-196857;R-SCE-199203;R-SSC-196857;R-SSC-199203;R-TGU-196857;R-TGU-199203;R-XTR-196857;R-XTR-199203	2.7.1.33	2.7.1.33	META:PANTOTHENATE-KIN-RXN
POR	Pyruvate synthase	coa_c + pyr_c + 2 fdxox_c + 3 h_c <=> co2_c + accoa_c + 2 fdxrd_c	WP_002519930.1	-1000	1000	0	Pyruvate metabolism				MNXR103060
POX	Pyruvate oxidase	h2o_c + pyr_c + q8_c -> co2_c + ac_c + q8h2_c	WP_002519311.1	0	1000	0	Oxidative Phosphorylation	29167;29168;29169;29170		rxn09167	MNXR103067
PPA	Inorganic diphosphatase	h2o_c + ppi_c -> 2 pi_c + h_c	WP_002512977.1	0	1000	0	Anaplerotic Reactions	24576;24577;24578;24579	R00004	rxn00001;rxn11226	MNXR100808		R-ATH-449937;R-ATH-71732;R-BTA-449937;R-BTA-6788912;R-BTA-71732;R-CEL-449937;R-CEL-6788912;R-CEL-71732;R-CFA-449937;R-CFA-6788912;R-CFA-71732;R-DDI-449937;R-DDI-71732;R-DME-449937;R-DME-71732;R-DRE-449937;R-DRE-6788912;R-DRE-71732;R-GGA-449937;R-GGA-6788912;R-GGA-71732;R-HSA-449937;R-HSA-6788912;R-HSA-71732;R-MMU-449937;R-MMU-6788912;R-MMU-71732;R-OSA-449937;R-OSA-71732;R-PFA-449937;R-PFA-71732;R…	3.6.1.1	3.6.1.1	META:INORGPYROPHOSPHAT-RXN
PPA2	Inorganic triphosphatase	h2o_c + pppi_c -> pi_c + h_c + ppi_c	WP_002516725.1	0	1000	0	Anaplerotic Reactions	14157;14158;14159;14160	R00138	rxn00106	MNXR103069			3.6.1.25	3.6.1.25	META:TRIPHOSPHATASE-RXN
PPBNGS	Porphobilinogen synthase	2 5aop_c -> 2 h2o_c + h_c + ppbng_c	WP_002519987.1	0	1000	0	Cofactor and Prosthetic Group Biosynthesis	24064;24065;24066;24067	R00036	rxn00029	MNXR103095		R-ATH-189439;R-BTA-189439;R-CFA-189439;R-DDI-189439;R-DME-189439;R-DRE-189439;R-GGA-189439;R-GGA-421472;R-HSA-189439;R-MMU-189439;R-OSA-189439;R-PFA-189439;R-RNO-189439;R-SCE-189439;R-SPO-189439;R-TGU-189439;R-XTR-189439	4.2.1.24	4.2.1.24	META:PORPHOBILSYNTH-RXN
PPCDC	Phosphopantothenoylcysteine decarboxylase	h_c + 4ppcys_c -> co2_c + pan4p_c	WP_002517880.1	0	1000	0	Cofactor and Prosthetic Group Biosynthesis	16793;16794;16795;16796	R03269	rxn02341	MNXR103098		R-ATH-196840;R-BTA-196840;R-CEL-196840;R-CFA-196840;R-DDI-196840;R-DME-196840;R-DRE-196840;R-GGA-196840;R-HSA-196840;R-MMU-196840;R-OSA-196840;R-PFA-196840;R-RNO-196840;R-SCE-196840;R-SSC-196840;R-TGU-196840;R-XTR-196840	4.1.1.36	4.1.1.36	META:P-PANTOCYSDECARB-RXN
PPCOAC	PPCOAC	atp_c + hco3_c + ppcoa_c -> adp_c + pi_c + h_c + mmcoa__S_c	WP_002520635.1 and (WP_002520640.1 or WP_002516292.1) and WP_002516542.1	0	1000	0	Propanoate metabolism	23720;23721;23722;23723	R01859	rxn01355	MNXR103100			6.4.1.3	6.4.1.3	META:PROPIONYL-COA-CARBOXY-RXN
SDPDS	Succinyl-diaminopimelate desuccinylase	h2o_c + sl26da_c -> succ_c + 26dap_LL_c	WP_002520340.1	0	1000	0	Threonine and Lysine Metabolism	22608;22609;22610;22611	R02734	rxn01973	MNXR104300			3.5.1.18	3.5.1.18	META:SUCCDIAMINOPIMDESUCC-RXN
PPDK	PPDK	atp_c + pi_c + pyr_c -> h_c + amp_c + ppi_c + pep_c	WP_002519679.1	0	1000	0	Pyruvate Metabolism	10756;10757;10758;10759	R00206	rxn00151	MNXR103107			2.7.9.1	2.7.9.1	META:PYRUVATEORTHOPHOSPHATE-DIKINASE-RXN
PPK2r	Polyphosphate kinase	atp_c + ppi_c -> adp_c + pppi_c	WP_002515034.1 or WP_002517234.1 or WP_002513526.1	0	1000	0	Oxidative Phosphorylation
PPKr	Polyphosphate kinase	atp_c + pi_c -> adp_c + ppi_c	WP_002515034.1 or WP_002517234.1 or WP_002513526.1	0	1000	0	Oxidative Phosphorylation
PPM	Phosphopentomutase	r1p_c <=> r5p_c	WP_002515771.1	-1000	1000	0	Alternate Carbon Metabolism				MNXR103115			5.4.2;5.4.2.2;5.4.2.7	5.4.2.2;5.4.2.7	META:RXN-14456
PPNCL	PPNCL	cys__L_c + ctp_c + 4ppan_c -> pi_c + h_c + 4ppcys_c + cdp_c	WP_002517880.1	0	1000	0	Pantothenate and CoA biosynthesis			rxn10003	MNXR103118			6.3.2.5	6.3.2.5
PPNCL2	Phosphopantothenate-cysteine ligase	cys__L_c + ctp_c + 4ppan_c -> h_c + ppi_c + cmp_c + 4ppcys_c	WP_002517880.1	0	1000	0	Cofactor and Prosthetic Group Biosynthesis	19397;19398;19399;19400	R04231	rxn09177	MNXR103119			6.3.2.5	6.3.2.5	META:P-PANTOCYSLIG-RXN
PPNCL3	PPNCL3	atp_c + cys__L_c + 4ppan_c -> h_c + amp_c + ppi_c + 4ppcys_c	WP_002517880.1	0	1000	0	Pantothenate and CoA biosynthesis	25156;25157;25158;25159	R04230	rxn12512	MNXR103120		R-ATH-196753;R-BTA-196753;R-CEL-196753;R-CFA-196753;R-DDI-196753;R-DME-196753;R-DRE-196753;R-GGA-196753;R-HSA-196753;R-MMU-196753;R-OSA-196753;R-PFA-196753;R-RNO-196753;R-SCE-196753;R-SPO-196753;R-SSC-196753;R-TGU-196753;R-XTR-196753	6.3.2;6.3.2.5	6.3.2.5	META:RXN66-555
PPPGO	Protoporphyrinogen oxidase (aerobic)	1.5 o2_c + pppg9_c -> 3 h2o_c + ppp9_c	WP_002519689.1 or WP_002519988.1	0	0	0	Cofactor and Prosthetic Group Biosynthesis			rxn02304;rxn09179	MNXR103128		R-GGA-421452	1.3.3.4	1.3.3.4
PRAGSr	Phosphoribosylglycinamide synthase	atp_c + gly_c + pram_c <=> adp_c + pi_c + h_c + gar_c	WP_002519664.1	-1000	1000	0	Purine and Pyrimidine Biosynthesis		R04144	rxn02895	MNXR103139			6.3.4.13	6.3.4.13	META:GLYRIBONUCSYN-RXN
PRAIi	Phosphoribosylanthranilate isomerase (irreversible)	pran_c -> 2cpr5p_c	WP_002516577.1	0	1000	0	Tyrosine, Tryptophan, and Phenylalanine Metabolism	21540;21541;21542;21543	R03509	rxn02508	MNXR103156			5.3.1.24	5.3.1.24	META:PRAISOM-RXN
PRAIS	Phosphoribosylaminoimidazole synthase	atp_c + fpram_c -> adp_c + pi_c + 2 h_c + air_c	WP_002515370.1	0	1000	0	Purine and Pyrimidine Biosynthesis	23032;23033;23034;23035			MNXR138720			6.3.3.1	6.3.3.1
PRAMPC	Phosphoribosyl-AMP cyclohydrolase	h2o_c + prbamp_c -> prfp_c	WP_002520514.1	0	1000	0	Histidine Metabolism	20049;20050;20051;20052	R04037	rxn02835	MNXR103154			3.5.4.19	3.5.4.19	META:HISTCYCLOHYD-RXN
ASPCT	Aspartate carbamoyltransferase	asp__L_c + cbp_c -> pi_c + h_c + cbasp_c	WP_002515648.1	0	1000	0	Purine and Pyrimidine Biosynthesis	20013;20014;20015;20016	R01397	rxn01018	MNXR96080		R-ATH-73573;R-BTA-73573;R-CEL-73573;R-CFA-73573;R-DDI-73573;R-DME-73573;R-DRE-73573;R-GGA-419451;R-GGA-73573;R-HSA-73573;R-MMU-73573;R-OSA-73573;R-PFA-73573;R-RNO-73573;R-SCE-73573;R-SPO-73573;R-SSC-73573;R-TGU-73573;R-XTR-73573	2.1.3.2	2.1.3.2	META:ASPCARBTRANS-RXN
PRATPP	Phosphoribosyl-ATP pyrophosphatase	h2o_c + prbatp_c -> h_c + ppi_c + prbamp_c	WP_002516119.1	0	1000	0	Histidine Metabolism	22828;22829;22830;22831	R04035	rxn02834	MNXR103155			3.6.1.31	3.6.1.31	META:HISTPRATPHYD-RXN
GLUR	Glutamate racemase	glu__D_c <=> glu__L_c	WP_002516150.1	-1000	1000	0	Glutamate Metabolism	12813;12814;12815;12816	R00260	rxn00193	MNXR100288			5.1.1.3	5.1.1.3	META:GLUTRACE-RXN
PRMICI	1-(5-phosphoribosyl)-5-[(5-phosphoribosylamino)methylideneamino)imidazole-4-carboxamide isomerase	prlp_c <=> prfp_c	WP_002516577.1	-1000	1000	0	Histidine Metabolism	15469;15470;15471;15472	R04640	rxn03175	MNXR103169			5.3.1.16	5.3.1.16	META:PRIBFAICARPISOM-RXN
PROD2	Proline dehydrogenase	fad_c + pro__L_c -> h_c + fadh2_c + 1pyr5c_c	( WP_002518720.1 or WP_002520333.1 )	0	1000	0	Arginine and Proline Metabolism	26124;26125;26126;26127	R10507	rxn09188	MNXR103187			1.5.-.-;1.5.99.8	1.5.99.8
PRPPS	Phosphoribosylpyrophosphate synthetase	atp_c + r5p_c <=> h_c + amp_c + prpp_c	WP_002518811.1	-1000	1000	0	Histidine Metabolism				MNXR103215			2.7.6.1	2.7.6.1
PSCVT	3-phosphoshikimate 1-carboxyvinyltransferase	pep_c + skm5p_c <=> pi_c + 3psme_c	WP_002520560.1	-1000	1000	0	Tyrosine, Tryptophan, and Phenylalanine Metabolism	21256;21257;21258;21259	R03460	rxn02476	MNXR103226		R-MTU-964886	2.5.1.19	2.5.1.19	META:2.5.1.19-RXN
GF6PTA	Glutamine-fructose-6-phosphate transaminase	gln__L_c + f6p_c -> glu__L_c + gam6p_c	WP_002515975.1	0	1000	0	Cell Envelope Biosynthesis				MNXR100107			2.6.1.16	2.6.1.16	META:L-GLN-FRUCT-6-P-AMINOTRANS-RXN
PSP_L	Phosphoserine phosphatase (L-serine)	h2o_c + pser__L_c -> pi_c + ser__L_c	WP_002519680.1	0	1000	0	Glycine and Serine Metabolism	21208;21209;21210;21211	R00582	rxn00420	MNXR103260		R-ATH-977324;R-BTA-977324;R-CEL-977324;R-CFA-977324;R-DDI-977324;R-DME-977324;R-DRE-977324;R-GGA-977324;R-HSA-977324;R-MMU-977324;R-OSA-977324;R-RNO-977324;R-SCE-977324;R-SPO-977324;R-SSC-977324;R-TGU-977324;R-XTR-977324	3.1.3.3	3.1.3.3	META:RXN0-5114
PTPATi	Pantetheine-phosphate adenylyltransferase	atp_c + h_c + pan4p_c -> ppi_c + dpcoa_c	WP_002517027.1	0	1000	0	Cofactor and Prosthetic Group Biosynthesis	19801;19802;19803;19804	R03035	rxn02175	MNXR95892		R-ATH-196754;R-BTA-196754;R-CEL-196754;R-CFA-196754;R-DDI-196754;R-DME-196754;R-DRE-196754;R-GGA-196754;R-HSA-196754;R-MMU-196754;R-OSA-196754;R-PFA-196754;R-RNO-196754;R-SCE-196754;R-SSC-196754;R-TGU-196754;R-XTR-196754	2.7.7.3	2.7.7.3	META:PANTEPADENYLYLTRAN-RXN
PUNP1	Purine-nucleoside phosphorylase (Adenosine)	pi_c + adn_c <=> ade_c + r1p_c	WP_002519602.1	-1000	1000	0	Nucleotide Salvage Pathway	27642;27643;27644;27645	R01561	rxn01138	MNXR103343			2.4.2.1	2.4.2.1	META:ADENPHOSPHOR-RXN
PUNP2	Purine-nucleoside phosphorylase (Deoxyadenosine)	pi_c + dad_2_c <=> 2dr1p_c + ade_c	WP_002519602.1	-1000	1000	0	Nucleotide Salvage Pathway	27742;27743;27744;27745	R02557	rxn01859	MNXR103344			2.4.2.1	2.4.2.1	META:DEOXYADENPHOSPHOR-RXN
PUNP3	Purine-nucleoside phosphorylase (Guanosine)	pi_c + gsn_c <=> gua_c + r1p_c	WP_002519602.1	-1000	1000	0	Nucleotide Salvage Pathway	13233;13234;13235;13236	R02147	rxn01548	MNXR103345			2.4.2.1;2.4.2.15	2.4.2.1;2.4.2.15	META:RXN0-5199
PUNP4	Purine-nucleoside phosphorylase (Deoxyguanosine)	pi_c + dgsn_c <=> 2dr1p_c + gua_c	WP_002519602.1	-1000	1000	0	Nucleotide Salvage Pathway	27738;27739;27740;27741	R01969	rxn01446	MNXR103346			2.4.2.1;2.4.2.4	2.4.2.1;2.4.2.4	META:DEOXYGUANPHOSPHOR-RXN
PUNP5	Purine-nucleoside phosphorylase (Inosine)	pi_c + ins_c <=> hxan_c + r1p_c	WP_002519602.1	-1000	1000	0	Nucleotide Salvage Pathway	27646;27647;27648;27649	R01863	rxn01358	MNXR103347		R-GGA-421174	2.4.2.1;2.4.2.15	2.4.2.1;2.4.2.15	META:INOPHOSPHOR-RXN
PUNP6	Purine-nucleoside phosphorylase (Deoxyinosine)	pi_c + din_c <=> 2dr1p_c + hxan_c	WP_002519602.1	-1000	1000	0	Nucleotide Salvage Pathway	27750;27751;27752;27753	R02748	rxn01985	MNXR103348			2.4.2.1;2.4.2.4	2.4.2.1;2.4.2.4	META:DEOXYINOPHOSPHOR-RXN
PUNP7	Purine-nucleoside phosphorylase (Xanthosine)	pi_c + xtsn_c <=> xan_c + r1p_c	WP_002519602.1	-1000	1000	0	Nucleotide Salvage Pathway	27638;27639;27640;27641	R02297	rxn01649	MNXR103349			2.4.2.-;2.4.2.1	2.4.2.1	META:XANTHOSINEPHOSPHORY-RXN
MTHFD2i	Methylenetetrahydrofolate dehydrogenase NAD	nad_c + mlthf_c -> nadh_c + methf_c	( WP_002515845.1 or WP_002517677.1 )	0	1000	0	Cofactor and Prosthetic Group Biosynthesis	22892;22893;22894;22895	R01218		MNXR101750			1.5.1.15	1.5.1.15
PYDAMK	Pyridoxamine kinase	atp_c + pydam_c -> adp_c + h_c + pyam5p_c	( WP_002520548.1 or WP_002516553.1 )	0	1000	0	Cofactor and Prosthetic Group Biosynthesis	25104;25105;25106;25107	R02493	rxn01807	MNXR103357		R-ATH-964958;R-BTA-964958;R-CEL-964958;R-CFA-964958;R-DDI-964958;R-DME-964958;R-DRE-964958;R-GGA-964958;R-HSA-964958;R-MMU-964958;R-OSA-964958;R-RNO-964958;R-SCE-964958;R-SPO-964958;R-SSC-964958;R-TGU-964958;R-XTR-964958	2.7.1.35	2.7.1.35	META:PYRAMKIN-RXN
PYDXK	Pyridoxal kinase	atp_c + pydx_c -> adp_c + h_c + pydx5p_c	( WP_002520548.1 or WP_002516553.1 )	0	1000	0	Cofactor and Prosthetic Group Biosynthesis	10224;10225;10226;10227	R00174	rxn00124	MNXR103361		R-ATH-964970;R-BTA-964970;R-CEL-964970;R-CFA-964970;R-DDI-964970;R-DME-964970;R-DRE-964970;R-GGA-964970;R-HSA-964970;R-MMU-964970;R-OSA-964970;R-RNO-964970;R-SCE-964970;R-SPO-964970;R-SSC-964970;R-TGU-964970;R-XTR-964970	2.7.1.35	2.7.1.35	META:PYRIDOXKIN-RXN
PYDXNK	Pyridoxine kinase	atp_c + pydxn_c -> adp_c + h_c + pdx5p_c	( WP_002520548.1 or WP_002516553.1 )	0	1000	0	Cofactor and Prosthetic Group Biosynthesis	25108;25109;25110;25111	R01909	rxn01396	MNXR103362		R-ATH-964962;R-BTA-964962;R-CEL-964962;R-CFA-964962;R-DDI-964962;R-DME-964962;R-DRE-964962;R-GGA-964962;R-HSA-964962;R-MMU-964962;R-OSA-964962;R-RNO-964962;R-SCE-964962;R-SPO-964962;R-SSC-964962;R-TGU-964962;R-XTR-964962	2.7.1.35	2.7.1.35	META:PNKIN-RXN
PYDXPP	Pyridoxal 5-phosphate phosphatase	h2o_c + pydx5p_c -> pi_c + pydx_c	( WP_002517121.1 or WP_002518039.1 or WP_002519723.1 or WP_002520548.1 )	0	1000	0	Cofactor and Prosthetic Group Biosynthesis	20533;20534;20535;20536	R00173	rxn00123	MNXR103368			3.1.3.74	3.1.3.74	META:3.1.3.74-RXN
PYK	Pyruvate kinase	adp_c + h_c + pep_c -> atp_c + pyr_c	WP_002520396.1	0	1000	0	Glycolysis/Gluconeogenesis	18157;18158;18159;18160	R00200	rxn00148	MNXR103371		R-ATH-71670;R-BTA-71670;R-CEL-71670;R-CFA-71670;R-DDI-71670;R-DME-71670;R-DRE-71670;R-GGA-353056;R-GGA-71670;R-HSA-71670;R-MMU-71670;R-OSA-71670;R-PFA-71670;R-RNO-71670;R-SCE-71670;R-SPO-71670;R-SSC-71670;R-TGU-71670;R-XTR-71670	2.7.1.40	2.7.1.40	META:PEPDEPHOS-RXN
MYCTR	MYCTR	nadp_c + 2 msh_c <=> h_c + nadph_c + mssg_c	WP_002520005.1	-1000	1000	0	Energy Metabolism			rxn10814	MNXR101792
R5PP	Ribose 5-phosphate phosphatase	h2o_c + r5p_c -> pi_c + rib__D_c	WP_002516778.1	0	1000	0	Alternate Carbon Metabolism				MNXR103410
OAADC	Oxaloacetate decarboxylase	h_c + oaa_c -> pyr_c + co2_c	WP_002514451.1	0	1000	0	Pyruvate Metabolism	15641;15642;15643;15644	R00217	rxn00162	MNXR102097			1.1.1.38;1.1.1.40;4.1.1.3	1.1.1.38;1.1.1.40;4.1.1.3	META:OXALODECARB-RXN
RBFSa	Riboflavin synthase	db4p_c + 4r5au_c -> pi_c + 2 h2o_c + dmlz_c	( WP_002516069.1 and WP_002519613.1 )	0	1000	0	Cofactor and Prosthetic Group Biosynthesis		R04457	rxn03080	MNXR97501			2.5.1.78;2.5.1.9	2.5.1.78;2.5.1.9
RBFSb	Riboflavin synthase	2 dmlz_c -> ribflv_c + 4r5au_c	WP_002519613.1	0	1000	0	Cofactor and Prosthetic Group Biosynthesis	20772;20773;20774;20775	R00066	rxn00048	MNXR103430			2.5.1.9	2.5.1.9	META:RIBOFLAVIN-SYN-RXN
RBK	Ribokinase	atp_c + rib__D_c -> adp_c + h_c + r5p_c	WP_002519790.1	0	1000	0	Alternate Carbon Metabolism				MNXR103431			2.7.1.15	2.7.1.15
RBK_Dr	RBK Dr	atp_c + rbl__D_c <=> adp_c + h_c + ru5p__D_c	( WP_002519769.1 or WP_002519768.1 )	-1000	1000	0	Alternate Carbon Metabolism	17601;17602;17603;17604	R01526	rxn01114	MNXR103432			2.7.1.16;2.7.1.47	2.7.1.16;2.7.1.47	META:D-RIBULOKIN-RXN
RBK_L1	L-ribulokinase (L-ribulose)	atp_c + rbl__L_c -> adp_c + h_c + ru5p__L_c	( WP_002519769.1 or WP_002519768.1 )	0	1000	0	Alternate Carbon Metabolism	22072;22073;22074;22075	R02439	rxn01763	MNXR103433			2.7.1.16	2.7.1.16	META:RXN0-5116
RBP4E	L-ribulose-phosphate 4-epimerase	ru5p__L_c <=> xu5p__D_c	( WP_002517932.1 or WP_002515754.1 )	-1000	1000	0	Alternate Carbon Metabolism	22368;22369;22370;22371	R05850	rxn04082	MNXR103434			5.1.3.4	5.1.3.4	META:RIBULPEPIM-RXN
RHCCE	S-ribosylhomocysteine cleavage enzyme	rhcys_c -> hcys__L_c + dhptd_c	WP_002518770.1	0	1000	0	Methionine Metabolism	17753;17754;17755;17756	R01291	rxn05958;rxn14169	MNXR104026			4.4.1.21	4.4.1.21	META:RIBOSYLHOMOCYSTEINASE-RXN
RNDR1	Ribonucleoside-diphosphate reductase (ADP)	adp_c + trdrd_c -> h2o_c + dadp_c + trdox_c	(( WP_002519697.1 and WP_002514550.1 ) or WP_002515591.1 )	0	1000	0	Nucleotide Salvage Pathway		R02017	rxn05231	MNXR104060			1.17.4.1	1.17.4.1	META:ADPREDUCT-RXN
RNDR2	Ribonucleoside-diphosphate reductase (GDP)	gdp_c + trdrd_c -> h2o_c + dgdp_c + trdox_c	(( WP_002519697.1 and WP_002514550.1 ) or WP_002515591.1 )	0	1000	0	Nucleotide Salvage Pathway		R02019	rxn05233	MNXR104062			1.17.4.1	1.17.4.1	META:GDPREDUCT-RXN
RNDR3	Ribonucleoside-diphosphate reductase (CDP)	trdrd_c + cdp_c -> h2o_c + trdox_c + dcdp_c	(( WP_002519697.1 and WP_002514550.1 ) or WP_002515591.1 )	0	1000	0	Nucleotide Salvage Pathway		R02024	rxn06076	MNXR104064			1.17.4.1	1.17.4.1	META:CDPREDUCT-RXN
RNDR4	Ribonucleoside-diphosphate reductase (UDP)	udp_c + trdrd_c -> h2o_c + trdox_c + dudp_c	(( WP_002519697.1 and WP_002514550.1 ) or WP_002515591.1 )	0	1000	0	Nucleotide Salvage Pathway		R02018	rxn06075	MNXR104066			1.17.4.1	1.17.4.1	META:UDPREDUCT-RXN
RNTR1	Ribonucleoside triphosphate reductase ATP	atp_c + trdrd_c -> h2o_c + datp_c + trdox_c	WP_002519703.1	0	1000	0	Purine and Pyrimidine Biosynthesis		R02014	rxn05232	MNXR104070			1.17.4.2	1.17.4.2
RNTR1c	Ribonucleoside-triphosphate reductase (ATP) (flavodoxin)	atp_c + 2 h_c + flxr_c -> h2o_c + datp_c + flxso_c	WP_002516264.1	0	1000	0	Nucleotide Salvage Pathway				MNXR104071
RNTR1c2	Ribonucleoside-triphosphate reductase (ATP) (flavodoxin)	atp_c + 2 h_c + 2 flxr_c -> h2o_c + datp_c + 2 flxso_c	WP_002516264.1	0	1000	0	Nucleotide Salvage Pathway				MNXR104072
RNTR2	Ribonucleoside triphosphate reductase GTP	gtp_c + trdrd_c -> h2o_c + dgtp_c + trdox_c	WP_002519703.1	0	1000	0	Purine and Pyrimidine Biosynthesis		R02020	rxn05234	MNXR104073			1.17.4.2	1.17.4.2
RNTR2c	Ribonucleoside-triphosphate reductase (GTP) (flavodoxin)	gtp_c + 2 h_c + flxr_c -> h2o_c + dgtp_c + flxso_c	WP_002516264.1	0	1000	0	Nucleotide Salvage Pathway				MNXR104074
RNTR2c2	Ribonucleoside-triphosphate reductase (GTP) (flavodoxin)	2 h_c + gtp_c + 2 flxr_c -> h2o_c + dgtp_c + 2 flxso_c	WP_002516264.1	0	1000	0	Nucleotide Salvage Pathway				MNXR104075
RNTR3	Ribonucleoside triphosphate reductase CTP	ctp_c + trdrd_c -> h2o_c + trdox_c + dctp_c	WP_002519703.1	0	1000	0	Purine and Pyrimidine Biosynthesis		R02022	rxn05235	MNXR104076			1.17.4.2	1.17.4.2
RNTR3c	Ribonucleoside-triphosphate reductase (CTP) (flavodoxin)	ctp_c + 2 h_c + flxr_c -> h2o_c + dctp_c + flxso_c	WP_002516264.1	0	1000	0	Nucleotide Salvage Pathway				MNXR104077
RNTR3c2	Ribonucleoside-triphosphate reductase (CTP) (flavodoxin)	2 h_c + ctp_c + 2 flxr_c -> h2o_c + 2 flxso_c + dctp_c	WP_002516264.1	0	1000	0	Nucleotide Salvage Pathway				MNXR104078
RNTR4	Ribonucleoside triphosphate reductase UTP	trdrd_c + utp_c -> h2o_c + trdox_c + dutp_c	WP_002519703.1	0	1000	0	Purine and Pyrimidine Biosynthesis		R02023	rxn05236	MNXR104079			1.17.4.2	1.17.4.2
RNTR4c	Ribonucleoside-triphosphate reductase (UTP) (flavodoxin)	utp_c + 2 h_c + flxr_c -> h2o_c + dutp_c + flxso_c	WP_002516264.1	0	1000	0	Nucleotide Salvage Pathway				MNXR104080
RNTR4c2	Ribonucleoside-triphosphate reductase (UTP) (flavodoxin)	2 h_c + 2 flxr_c + utp_c -> h2o_c + 2 flxso_c + dutp_c	WP_002516264.1	0	1000	0	Nucleotide Salvage Pathway				MNXR104081
RPE	Ribulose 5-phosphate 3-epimerase	ru5p__D_c <=> xu5p__D_c	WP_002516775.1	-1000	1000	0	Pentose Phosphate Pathway	13677;13678;13679;13680	R01529	rxn01116	MNXR104083		R-ATH-199803;R-ATH-71303;R-BTA-199803;R-BTA-71303;R-CEL-199803;R-CEL-71303;R-CFA-199803;R-CFA-71303;R-DDI-199803;R-DDI-71303;R-DME-199803;R-DME-71303;R-DRE-199803;R-DRE-71303;R-GGA-199803;R-GGA-71303;R-HSA-199803;R-HSA-71303;R-MMU-199803;R-MMU-71303;R-OSA-199803;R-OSA-71303;R-PFA-199803;R-PFA-71303;R-RNO-199803;R-RNO-71303;R-SCE-199803;R-SCE-71303;R-SPO-199803;R-SPO-71303;R-SSC-199803;R-SSC-71303…	5.1.3.1	5.1.3.1	META:RIBULP3EPIM-RXN
RPI	Ribose-5-phosphate isomerase	r5p_c <=> ru5p__D_c	( WP_002515805.1 or WP_002516937.1 )	-1000	1000	0	Pentose Phosphate Pathway				MNXR104084			5.3.1.6	5.3.1.6
S2FE2SR	SUF [2Fe-2S] regeneration	atp_c + h2o_c + 2fe1s_c + sufbcd_c + sufsesh_c -> adp_c + pi_c + 5 h_c + sufbcd_2fe2s_c + sufse_c	(( WP_002518390.1 and WP_002520251.1 ) or ( WP_002520251.1 and WP_002524362.1 ) or ( WP_002518390.1 and WP_002520251.1 and WP_002524362.1 ))	0	1000	0	Cofactor and Prosthetic Group Biosynthesis				MNXR104149
S2FE2SS2	SUF [2Fe-2S] Synthesis II	atp_c + h2o_c + fadh2_c + 2 fe2_c + sufbcd_2fe2s_c + 2 sufsesh_c -> adp_c + pi_c + 7 h_c + fad_c + 2 sufse_c + sufbcd_2fe2s2_c	(( WP_002518390.1 and WP_002520251.1 ) or ( WP_002520251.1 and WP_002524362.1 ) or ( WP_002518390.1 and WP_002520251.1 and WP_002524362.1 ))	0	1000	0	Cofactor and Prosthetic Group Biosynthesis				MNXR104151
S2FE2ST	SUF [2Fe-2S] Transfer	4 h_c + sufbcd_2fe2s_c -> 2fe2s_c + sufbcd_c	(( WP_002518390.1 and WP_002520251.1 ) or ( WP_002518390.1 and WP_002520251.1 and WP_002524362.1 ))	0	1000	0	Cofactor and Prosthetic Group Biosynthesis				MNXR104152
S4FE4SR	SUF [4Fe-4S] Reduction	2 h_c + fadh2_c + sufbcd_2fe2s2_c -> fad_c + sufbcd_4fe4s_c	(( WP_002518390.1 and WP_002520251.1 ) or ( WP_002520251.1 and WP_002524362.1 ) or ( WP_002518390.1 and WP_002520251.1 and WP_002524362.1 ))	0	1000	0	Cofactor and Prosthetic Group Biosynthesis				MNXR104171
S4FE4ST	SUF [4Fe-4S] Transfer	4 h_c + sufbcd_4fe4s_c -> 4fe4s_c + sufbcd_c	(( WP_002518390.1 and WP_002520251.1 ) or ( WP_002518390.1 and WP_002520251.1 and WP_002524362.1 ))	0	1000	0	Cofactor and Prosthetic Group Biosynthesis				MNXR104172
S6PG	Salicin 6 phosphate glucohydrolase	h2o_c + salcn6p_c -> 2hxmp_c + g6p_c	( WP_002519820.1 or WP_002520523.1 )	0	1000	0	Alternate Carbon Metabolism			rxn09992	MNXR95104			3.2.1.86	3.2.1.86
NADDP	NAD diphosphatase	h2o_c + nad_c -> 2 h_c + amp_c + nmn_c	WP_002517923.1 or WP_002516550.1	0	1000	0	Cofactor and Prosthetic Group Biosynthesis	11800;11801;11802;11803	R00103	rxn00076;rxn05823	MNXR101861			3.6.1.22;3.6.1.9	3.6.1.22;3.6.1.9	META:NADPYROPHOSPHAT-RXN
SUCCt2_3pp		3 h_e + succ_e -> 3 h_c + succ_c	WP_002519856.1 or WP_002513675.1	0	1000	0	Transport, Inner Membrane			rxn10157	MNXR104621					META:TRANS-RXN-300
AATA	2 aminoadipate transaminase	2oxoadp_c + glu__L_c <=> L2aadp_c + akg_c	WP_002515879.1	-1000	1000	0	Threonine and Lysine Metabolism	12601;12602;12603;12604	R01939	rxn01423	MNXR95160		R-BTA-508561;R-BTA-70952;R-CFA-508561;R-CFA-70952;R-DDI-508561;R-DDI-70952;R-DRE-508561;R-DRE-70952;R-GGA-508561;R-GGA-70952;R-HSA-508561;R-HSA-70952;R-MMU-508561;R-MMU-70952;R-RNO-508561;R-RNO-70952;R-SCE-508561;R-SCE-70952;R-SPO-508561;R-SPO-70952;R-SSC-508561;R-SSC-70952;R-TGU-508561;R-TGU-70952;R-XTR-508561;R-XTR-70952	2.6.1.39	2.6.1.39	META:2-AMINOADIPATE-AMINOTRANSFERASE-RXN
SERAT	Serine O-acetyltransferase	accoa_c + ser__L_c -> coa_c + acser_c	WP_002515970.1	0	1000	0	Cysteine Metabolism	24560;24561;24562;24563	R00586	rxn00423	MNXR104275		R-MTU-936615	2.3.1.30	2.3.1.30	META:SERINE-O-ACETTRAN-RXN
SERD_L	L-serine deaminase	ser__L_c -> nh4_c + pyr_c	WP_002515101.1	0	1000	0	Glycine and Serine Metabolism	19169;19170;19171;19172	R00220;R00223	rxn00165	MNXR104339			4.3.1.15;4.3.1.17;4.3.1.19	4.3.1.15;4.3.1.17;4.3.1.19	META:4.3.1.17-RXN
PCMEH3pp	P-cresol methylhydroxylase / 4-hydroxybenzyl alcohol dehydrogenase(membrane bound, enzyme)	4hba_e + mqn8_c -> 4hbald_e + mql8_c	WP_002515646.1 and WP_002517089.1	0	1000	0	Transport reactions				MNXR102414
SHCHF	Sirohydrochlorin ferrochelatase	fe2_c + scl_c -> 3 h_c + sheme_c	WP_002515085.1	0	1000	0	Cofactor and Prosthetic Group Biosynthesis	24360;24361;24362;24363	R02864	rxn02056	MNXR104375			4.99.1.4	4.99.1.4	META:SIROHEME-FERROCHELAT-RXN
NADH2r	NADH2r	h_c + nadh_c + q8_c -> nad_c + q8h2_c	( WP_002515375.1 and WP_002515387.1 and WP_002515389.1 and WP_002515395.1 and WP_002515396.1 and WP_002515419.1 and WP_002518044.1 and WP_002519591.1 and WP_002520100.1 and WP_002520101.1 and WP_002520102.1 and WP_002520103.1 and WP_002520104.1 )	0	1000	0	Energy Metabolism				MNXR143255
SHKK	Shikimate kinase	atp_c + skm_c -> adp_c + h_c + skm5p_c	WP_002516811.1	0	1000	0	Tyrosine, Tryptophan, and Phenylalanine Metabolism	13121;13122;13123;13124	R02412	rxn01739	MNXR104379		R-MTU-964939	2.7.1.71	2.7.1.71	META:SHIKIMATE-KINASE-RXN
SLCYSS	O-acetyl-L-serine sulfhydrylase	acser_c + tsul_c <=> ac_c + scys__L_c	WP_002515499.1	-1000	1000	0	Cysteine metabolism	30891;30892;30893;30894	R03132	rxn02246	MNXR95415			2.5.1.47	2.5.1.47	META:SULFOCYS-RXN
NADH5	NADH dehydrogenase (ubiqui-8 )	h_c + nadh_c + q8_c -> nad_c + q8h2_c	( WP_002515932.1 or ( WP_002515375.1 and WP_002515387.1 and WP_002515389.1 and WP_002515395.1 and WP_002515396.1 and WP_002515419.1 and WP_002518044.1 and WP_002519591.1 and WP_002520100.1 and WP_002520101.1 and WP_002520102.1 and WP_002520103.1 and WP_002520104.1 ))	0	1000	0	Oxidative Phosphorylation	29107;29108;29109;29110		rxn08975	MNXR101872
NADH9	NADH dehydrogenase (demethylmenaqui-8 & 0 protons)	h_c + nadh_c + 2dmmq8_c -> nad_c + 2dmmql8_c	( WP_002515932.1 or ( WP_002515375.1 and WP_002515387.1 and WP_002515389.1 and WP_002515395.1 and WP_002515396.1 and WP_002515419.1 and WP_002518044.1 and WP_002519591.1 and WP_002520100.1 and WP_002520101.1 and WP_002520102.1 and WP_002520103.1 and WP_002520104.1 ))	0	1000	0	Oxidative Phosphorylation	30507;30508;30509;30510		rxn08976	MNXR101876
NADPHQR2	NADPH Qui Reductase (Ubiqui-8)	h_c + nadph_c + q8_c -> nadp_c + q8h2_c	WP_002515058.1 or WP_002519721.1 or WP_002515932.1	0	1000	0	Oxidative Phosphorylation	29111;29112;29113;29114		rxn08977	MNXR101891
SUCBZL	O-succinylbenzoate-CoA ligase	atp_c + coa_c + sucbz_c -> amp_c + ppi_c + sbzcoa_c	WP_002515630.1	0	1000	0	Cofactor and Prosthetic Group Biosynthesis	17009;17010;17011;17012	R04030	rxn02831	MNXR104612			6.2.1.26	6.2.1.26	META:O-SUCCINYLBENZOATE-COA-LIG-RXN
SUCBZS	O-succinylbenzoate-CoA synthase	2shchc_c -> h2o_c + sucbz_c	WP_002515608.1	0	1000	0	Cofactor and Prosthetic Group Biosynthesis	10196;10197;10198;10199	R04031	rxn02832	MNXR108605			4.2.1.113	4.2.1.113	META:O-SUCCINYLBENZOATE-COA-SYN-RXN
SUCMALt		mal__L_e + succ_c -> mal__L_c + succ_e	WP_002519856.1 or WP_002513675.1	0	1000	0	Transport reactions
TALA	Transaldolase	g3p_c + s7p_c <=> f6p_c + e4p_c	WP_002520051.1	-1000	1000	0	Pentose Phosphate Pathway	17053;17054;17055;17056	R01827		MNXR104715			2.2.1.2	2.2.1.2	META:TRANSALDOL-RXN
THDPS	Tetrahydrodipicolinate succinylase	h2o_c + succoa_c + thdp_c -> coa_c + sl2a6o_c	WP_002515195.1	0	1000	0	Threonine and Lysine Metabolism	17325;17326;17327;17328	R04365	rxn03031	MNXR104806			2.3.1.117	2.3.1.117	META:TETHYDPICSUCC-RXN
THFAT	Tetrahydrofolate aminomethyltransferase	h2o_c + methf_c -> h_c + 5fthf_c	WP_002517066.1	0	1000	0	Cofactor and Prosthetic Group Biosynthesis	34767;34768;34769;34770	R02300	rxn01652	MNXR99614			2.1.2.10	2.1.2.10
THIORDXi	Hydrogen peroxide reductase (thioredoxin)	h2o2_c + trdrd_c -> 2 h2o_c + trdox_c	( WP_002516758.1 or ( WP_002516758.1 and WP_002518788.1 )) or WP_002515759.1	0	1000	0	Unassigned			rxn09296	MNXR104815			1.11.1.15;1.11.1.16	1.11.1.15;1.11.1.16	META:RXN0-267
NADH17ex	NADH dehydrogenase (menaqui-8 & 3 protons) (periplasm)	4 h_c + nadh_c + mqn8_c -> nad_c + 3 h_e + mql8_c	(( WP_002515430.1 and WP_002520583.1 ) or ( WP_002516088.1 and WP_002517111.1 and WP_002520583.1 ))	0	1000	0	Transport reactions
THRD_L	L-threonine deaminase	thr__L_c -> nh4_c + 2obut_c	WP_002515101.1	0	1000	0	Valine, Leucine, and Isoleucine Metabolism	22108;22109;22110;22111	R00996	rxn00737	MNXR104714			4.3.1.19	4.3.1.19	META:THREDEHYD-RXN
THRS	Threonine synthase	h2o_c + phom_c -> pi_c + thr__L_c	WP_002518907.1	0	1000	0	Threonine and Lysine Metabolism	10840;10841;10842;10843	R01466	rxn01069	MNXR104846			4.2.3.1	4.2.3.1	META:THRESYN-RXN
THZPSN	Thiazole phosphate synthesis	atp_c + cys__L_c + dxyl5p_c + tyr__L_c -> h2o_c + h_c + amp_c + ppi_c + co2_c + ala__L_c + 4mpetz_c + 4hba_c	WP_002518806.1 or WP_002518968.1 or WP_002516628.1 or WP_002516699.1	0	1000	0	Cofactor and Prosthetic Group Biosynthesis			rxn09310	MNXR104858
TKT1	Transketolase	r5p_c + xu5p__D_c <=> g3p_c + s7p_c	WP_002524206.1	-1000	1000	0	Pentose Phosphate Pathway				MNXR104868			2.2.1.1	2.2.1.1
TKT2	Transketolase	e4p_c + xu5p__D_c <=> f6p_c + g3p_c	WP_002524206.1	-1000	1000	0	Pentose Phosphate Pathway	27626;27627;27628;27629	R01830		MNXR104869			2.2.1.1	2.2.1.1	META:2TRANSKETO-RXN
TMDK1	Thymidine kinase (ATP:thymidine)	atp_c + thymd_c -> adp_c + h_c + dtmp_c	WP_002518996.1	0	1000	0	Nucleotide Salvage Pathway	19129;19130;19131;19132	R01567	rxn01143	MNXR104885		R-ATH-73632;R-BTA-73632;R-CEL-73632;R-CFA-73632;R-DDI-73632;R-DRE-73632;R-GGA-73632;R-HSA-73632;R-MMU-73632;R-OSA-73632;R-RNO-73632;R-TGU-73632;R-XTR-73632	2.7.1.145;2.7.1.21	2.7.1.145;2.7.1.21	META:THYKI-RXN
TMDPP	Thymidine phosphorylase	pi_c + thymd_c <=> 2dr1p_c + thym_c	WP_002516498.1	-1000	1000	0	Nucleotide Salvage Pathway	16037;16038;16039;16040	R01570	rxn01146	MNXR104887			2.4.2.2;2.4.2.4	2.4.2.2;2.4.2.4	META:THYM-PHOSPH-RXN
TMDS	Thymidylate synthase	dump_c + mlthf_c -> dhf_c + dtmp_c	WP_002516154.1	0	1000	0	Nucleotide Salvage Pathway	12104;12105;12106;12107	R02101		MNXR104889			2.1.1.45	2.1.1.45
TMN	Thiaminase	h2o_c + thm_c -> h_c + 4ahmmp_c + 4mhetz_c	WP_002516981.1	0	1000	0	Cofactor and Prosthetic Group Biosynthesis			rxn01537	MNXR138876			3.5.99.2	3.5.99.2
TMPK	Thiamine-phosphate kinase	atp_c + thmmp_c -> adp_c + thmpp_c	WP_002515338.1	0	1000	0	Cofactor and Prosthetic Group Biosynthesis	15913;15914;15915;15916	R00617	rxn00438	MNXR104907			2.7.4.16	2.7.4.16	META:THI-P-KIN-RXN
TMPPP	Thiamine-phosphate diphosphorylase	h_c + 2mahmp_c + 4mpetz_c -> ppi_c + thmmp_c	( WP_002515767.1 or WP_002520432.1 )	0	1000	0	Cofactor and Prosthetic Group Biosynthesis	22328;22329;22330;22331	R03223	rxn02305	MNXR104908			2.5.1.3	2.5.1.3	META:THI-P-SYN-RXN
TPI	Triose-phosphate isomerase	dhap_c <=> g3p_c	WP_002515576.1	-1000	1000	0	Glycolysis/Gluconeogenesis	18585;18586;18587;18588	R01015	rxn00747	MNXR104918		R-ATH-70454;R-ATH-70481;R-BTA-70454;R-BTA-70481;R-CEL-70454;R-CEL-70481;R-CFA-70454;R-CFA-70481;R-DDI-70454;R-DDI-70481;R-DME-70454;R-DME-70481;R-DRE-70454;R-DRE-70481;R-GGA-352914;R-GGA-352927;R-GGA-70454;R-GGA-70481;R-HSA-70454;R-HSA-70481;R-MMU-70454;R-MMU-70481;R-OSA-70454;R-OSA-70481;R-PFA-70454;R-PFA-70481;R-RNO-70454;R-RNO-70481;R-SCE-70454;R-SCE-70481;R-SPO-70454;R-SPO-70481;R-SSC-70454;R…	5.3.1.1	5.3.1.1	META:TRIOSEPISOMERIZATION-RXN
DHFS	Dihydrofolate synthase	atp_c + glu__L_c + dhpt_c -> adp_c + pi_c + h_c + dhf_c	WP_002515677.1	0	1000	0	Cofactor and Prosthetic Group Biosynthesis	23584;23585;23586;23587	R02237	rxn01603	MNXR140043			6.3.2.12;6.3.2.17	6.3.2.12;6.3.2.17	META:DIHYDROFOLATESYNTH-RXN
TRE6PP	Trehalose-phosphatase	h2o_c + tre6p_c -> pi_c + tre_c	WP_002524241.1	0	1000	0	Alternate Carbon Metabolism	23420;23421;23422;23423	R02778;R06228	rxn02004	MNXR104926		R-MTU-868608	3.1.3.12	3.1.3.12	META:TREHALOSEPHOSPHA-RXN
TRE6PS	Alpha,alpha-trehalose-phosphate synthase (UDP-forming)	udpg_c + g6p_c -> h_c + udp_c + tre6p_c	WP_002520458.1	0	1000	0	Alternate Carbon Metabolism	18889;18890;18891;18892	R00836;R06043	rxn00605	MNXR143415			2.4.1.15	2.4.1.15	META:TREHALOSE6PSYN-RXN
TRPAS2	Tryptophanase (L-tryptophan)	h2o_c + trp__L_c <=> nh4_c + pyr_c + indole_c	WP_002517780.1	-1000	1000	0	Tyrosine, Tryptophan, and Phenylalanine Metabolism	19553;19554;19555;19556	R00673	rxn00473	MNXR104941			4.1.99.1	4.1.99.1	META:TRYPTOPHAN-RXN
TRPS1	Tryptophan synthase (indoleglycerol phosphate)	ser__L_c + 3ig3p_c -> h2o_c + g3p_c + trp__L_c	( WP_002520516.1 and WP_002520517.1 )	0	1000	0	Tyrosine, Tryptophan, and Phenylalanine Metabolism	10532;10533;10534;10535	R02722	rxn01964	MNXR104343			4.2.1.20	4.2.1.20	META:TRYPSYN-RXN
TRPS2	Tryptophan synthase (indole)	ser__L_c + indole_c -> h2o_c + trp__L_c	( WP_002520516.1 and WP_002520517.1 )	0	1000	0	Tyrosine, Tryptophan, and Phenylalanine Metabolism	26434;26435;26436;26437	R00674	rxn00474	MNXR104946			4.2.1.122;4.2.1.20	4.2.1.122;4.2.1.20	META:RXN0-2382
TRPS3	Tryptophan synthase (indoleglycerol phosphate)	3ig3p_c -> g3p_c + indole_c	( WP_002520516.1 and WP_002520517.1 )	0	1000	0	Tyrosine, Tryptophan, and Phenylalanine Metabolism	14081;14082;14083;14084	R02340	rxn01682	MNXR99889			4.1.2.8;4.2.1.20	4.1.2.8;4.2.1.20	META:RXN0-2381
THFGLUS		atp_c + glu__L_c + thf_c -> adp_c + pi_c + h_c + thfglu_c	WP_002515677.1	0	1000	0	Folate metabolism		R00942		MNXR143412			6.3.2.17	6.3.2.17
rxn01210		atp_c + glu__L_c + 10fthf_c -> adp_c + pi_c + h_c + 10fthfglu__L_c	WP_002515677.1	0	1000	0
UAAGDS	UDP-N-acetylmuramoyl-L-alanyl-D-glutamyl-meso-2,6-diaminopimelate synthetase	atp_c + 26dap__M_c + uamag_c -> adp_c + pi_c + h_c + ugmd_c	( WP_002515296.1 or WP_002520302.1 )	0	1000	0	Cell Envelope Biosynthesis				MNXR105013			6.3.2.13	6.3.2.13
UAGAAT	UDP-N-acetylglucosamine acyltransferase	3hmrsACP_c + uacgam_c <=> ACP_c + u3aga_c	WP_002515593.1	-1000	1000	0	Lipopolysaccharide Biosynthesis / Recycling		R04567	rxn06729	MNXR105028			2.3.1.129	2.3.1.129	META:UDPNACETYLGLUCOSAMACYLTRANS-RXN
UAGCVT	UDP-N-acetylglucosamine 1-carboxyvinyltransferase	pep_c + uacgam_c -> pi_c + uaccg_c	WP_002516796.1	0	1000	0	Cell Envelope Biosynthesis	18681;18682;18683;18684	R00660	rxn00461	MNXR105032			2.5.1.7	2.5.1.7	META:UDPNACETYLGLUCOSAMENOLPYRTRANS-RXN
OIVD1r	2-oxoisovalerate dehydrogenase (acylating; 4-methyl-2-oxopentaoate)	nad_c + coa_c + 4mop_c <=> nadh_c + co2_c + ivcoa_c	( WP_002520364.1 or WP_002519688.1 ) and ( ( WP_002519499.1 and WP_002519500.1 ) or WP_002520466.1 ) and ( WP_002520549.1 or WP_002516527.1 )	-1000	1000	0	Valine, Leucine, and Isoleucine Metabolism	25177;25178;25179;25180	R01651	rxn01207	MNXR102172			1.2.1;1.2.1.25	1.2.1.25	META:2KETO-4METHYL-PENTANOATE-DEHYDROG-RXN
UAGPT3	UDP-N-acetylglucosamine-N-acetylmuramyl-(pentapeptide)pyrophosphoryl-undecaprenol N-acetylglucosamine transferase	uacgam_c + uagmda_c -> h_c + udp_c + uaagmda_c	WP_002520393.1	0	1000	0	Cell Envelope Biosynthesis	31227;31228;31229;31230	R05032;R06174	rxn03408	MNXR139325			2.4.1.227	2.4.1.227	META:NACGLCTRANS-RXN
UAMAGS	UDP-N-acetylmuramoyl-L-alanyl-D-glutamate synthetase	atp_c + glu__D_c + uama_c -> adp_c + pi_c + h_c + uamag_c	WP_002515281.1	0	1000	0	Cell Envelope Biosynthesis	16429;16430;16431;16432	R02783	rxn02008;rxn11252	MNXR105038			6.3.2.9	6.3.2.9	META:UDP-NACMURALA-GLU-LIG-RXN
UAMAS	UDP-N-acetylmuramoyl-L-alanine synthetase	atp_c + ala__L_c + uamr_c -> adp_c + pi_c + h_c + uama_c	WP_002515297.1	0	1000	0	Cell Envelope Biosynthesis	23372;23373;23374;23375	R03193	rxn02286;rxn11251	MNXR141024			6.3.2.8	6.3.2.8	META:UDP-NACMUR-ALA-LIG-RXN
NADTRHD	NAD transhydrogenase	nad_c + nadph_c <=> nadh_c + nadp_c	( WP_002520335.1 and WP_002520336.1 )	-1000	1000	0	Oxidative Phosphorylation	11692;11693;11694;11695	R00112	rxn00083	MNXR101898			1.6.1.1;1.6.1.2;1.6.1.3	1.6.1.1;1.6.1.2;1.6.1.3	META:PYRNUTRANSHYDROGEN-RXN
UDCPDP	Undecaprenyl-diphosphatase	h2o_c + udcpdp_c -> pi_c + h_c + udcpp_c	WP_002516473.1	0	1000	0	Cell Envelope Biosynthesis	17069;17070;17071;17072			MNXR105042
UDPDPS	Undecaprenyl-diphosphate synthase	ipdp_c + decdp_c -> ppi_c + udcpdp_c	WP_002519045.1	0	1000	0	Cofactor and Prosthetic Group Biosynthesis				MNXR105052
UDPDPS2	UDPDPS2	decdp_c + ipdp_c -> ppi_c + udcpdp_c	WP_002519045.1	0	1000	0	Cofactor and Prosthetic Group Biosynthesis				MNXR105053
UDPG4E	UDPglucose 4-epimerase	udpg_c <=> udpgal_c	WP_002518589.1	-1000	1000	0	Cell Envelope Biosynthesis	22168;22169;22170;22171	R00291	rxn00214	MNXR143428		R-ATH-70369;R-BTA-70369;R-CEL-70369;R-CFA-70369;R-DDI-70369;R-DME-70369;R-DRE-70369;R-GGA-70369;R-HSA-70369;R-MMU-70369;R-OSA-70369;R-RNO-70369;R-SCE-70369;R-SPO-70369;R-SSC-70369;R-TGU-70369;R-XTR-70369	5.1.3.2	5.1.3.2	META:UDPGLUCEPIM-RXN
NMNAT	Nicotinamide-nucleotide adenylyltransferase	atp_c + h_c + nmn_c -> nad_c + ppi_c	WP_002515455.1	0	1000	0	Cofactor and Prosthetic Group Biosynthesis	21360;21361;21362;21363	R00137	rxn00105	MNXR95841		R-ATH-8939959;R-BTA-8939959;R-CEL-8939959;R-CFA-8939959;R-DDI-8939959;R-DRE-8939959;R-GGA-8939959;R-HSA-8939959;R-MMU-8939959;R-OSA-8939959;R-RNO-8939959;R-SCE-8939959;R-SPO-8939959;R-SSC-8939959;R-TGU-8939959;R-XTR-8939959	2.7.7.1;2.7.7.18	2.7.7.1;2.7.7.18	META:2.7.7.1-RXN
UGMDDS	UDP-N-acetylmuramoyl-L-alanyl-D-glutamyl-meso-2,6-diaminopimeloyl-D-alanyl-D-alanine synthetase	atp_c + alaala_c + ugmd_c -> adp_c + pi_c + h_c + ugmda_c	WP_002520391.1	0	1000	0	Cell Envelope Biosynthesis				MNXR105094			6.3.2.10	6.3.2.10
UMPK	UMP kinase	atp_c + ump_c <=> adp_c + udp_c	( WP_002516760.1 or WP_002519292.1 )	-1000	1000	0	Nucleotide Salvage Pathway	24400;24401;24402;24403	R00158	rxn00119	MNXR105118			2.7.4.14;2.7.4.22;2.7.4.4	2.7.4.14;2.7.4.22;2.7.4.4	META:RXN-12002
UPP3MT	Uroporphyrinogen methyltransferase	2 amet_c + uppg3_c -> h_c + 2 ahcys_c + dscl_c	WP_002515085.1	0	1000	0	Cofactor and Prosthetic Group Biosynthesis	32459;32460;32461;32462	R03194	rxn02287	MNXR105137			2.1.1.107	2.1.1.107	META:RXN-13403
UPP3S	Uroporphyrinogen-III synthase	hmbil_c -> h2o_c + uppg3_c	( WP_002517192.1 or WP_002517184.1 )	0	1000	0	Cofactor and Prosthetic Group Biosynthesis	18965;18966;18967;18968	R03165	rxn02264	MNXR105139		R-BTA-189488;R-CFA-189488;R-DME-189488;R-DRE-189488;R-GGA-189488;R-GGA-421482;R-HSA-189488;R-MMU-189488;R-RNO-189488;R-SCE-189488;R-SPO-189488;R-SSC-189488;R-TGU-189488;R-XTR-189488	4.2.1.75	4.2.1.75	META:UROGENIIISYN-RXN
UPPDC1	Uroporphyrinogen decarboxylase (uroporphyrinogen III)	4 h_c + uppg3_c -> 4 co2_c + cpppg3_c	WP_002519989.1	0	1000	0	Cofactor and Prosthetic Group Biosynthesis	19865;19866;19867;19868	R03197	rxn02288	MNXR105140		R-ATH-189425;R-BTA-189425;R-CFA-189425;R-DDI-189425;R-DME-189425;R-DRE-189425;R-GGA-189425;R-GGA-421515;R-HSA-189425;R-MMU-189425;R-OSA-189425;R-PFA-189425;R-RNO-189425;R-SCE-189425;R-SPO-189425;R-SSC-189425;R-TGU-189425;R-XTR-189425	4.1.1.37	4.1.1.37	META:UROGENDECARBOX-RXN
UPPRT	Uracil phosphoribosyltransferase	prpp_c + ura_c -> ppi_c + ump_c	( WP_002515498.1 or WP_002519548.1 )	0	1000	0	Nucleotide Salvage Pathway	13017;13018;13019;13020	R00966	rxn00711	MNXR105142			2.4.2.9	2.4.2.9	META:URACIL-PRIBOSYLTRANS-RXN
URCN	Urocanase	h2o_c + urcan_c -> 4izp_c	WP_002519713.1	0	1000	0	Histidine metabolism	13101;13102;13103;13104	R02914	rxn02085	MNXR105150		R-BTA-70903;R-CEL-70903;R-CFA-70903;R-DRE-70903;R-GGA-70903;R-HSA-70903;R-MMU-70903;R-RNO-70903;R-SSC-70903;R-TGU-70903;R-XTR-70903	4.2.1.49	4.2.1.49	META:UROCANATE-HYDRATASE-RXN
URIDK2r	Uridylate kinase (dUMP)	atp_c + dump_c -> adp_c + dudp_c	( WP_002516760.1 or WP_002517149.1 )	0	1000	0	Nucleotide Salvage Pathway	30655;30656;30657;30658	R02098	rxn01517	MNXR105160			2.7.4.13;2.7.4.4;2.7.4.9	2.7.4.13;2.7.4.4;2.7.4.9	META:RXN-14122
GLUPRT	Glutamine phosphoribosyldiphosphate amidotransferase	h2o_c + prpp_c + gln__L_c -> glu__L_c + ppi_c + pram_c	WP_002515373.1	0	1000	0	Purine and Pyrimidine Biosynthesis	14905;14906;14907;14908	R01072	rxn00790	MNXR100287		R-ATH-73815;R-BTA-73815;R-CEL-73815;R-CFA-73815;R-DDI-73815;R-DME-73815;R-DRE-73815;R-GGA-419152;R-GGA-73815;R-HSA-73815;R-MMU-73815;R-OSA-73815;R-RNO-73815;R-SCE-73815;R-SPO-73815;R-SSC-73815;R-TGU-73815;R-XTR-73815	2.4.2.14	2.4.2.14	META:PRPPAMIDOTRANS-RXN
X5PL3E	L-xylulose 5-phosphate 3-epimerase	xu5p__L_c -> ru5p__L_c	WP_002515514.1	0	1000	0	Alternate Carbon Metabolism	18497;18498;18499;18500	R03244	rxn02321	MNXR105224			5.-.-.-;5.1.3.22	5.1.3.22	META:LXULRU5P-RXN
XPPT	Xanthine phosphoribosyltransferase	prpp_c + xan_c -> ppi_c + xmp_c	WP_002518094.1 or WP_002517062.1	0	1000	0	Nucleotide Salvage Pathway	10800;10801;10802;10803	R02142	rxn01544	MNXR105243			2.4.2.22;2.4.2.8	2.4.2.22;2.4.2.8	META:XANPRIBOSYLTRAN-RXN
TYRTRS	Tyrosyl-tRNA synthetase	atp_c + trnatyr_c + tyr__L_c -> amp_c + ppi_c + tyrtrna_c	WP_002514214.1	0	1000	0	tRNA Charging		R02918	rxn06280	MNXR105001		R-HSA-379980;R-HSA-380170	6.1.1.1	6.1.1.1
ATPATF1	ATP adenylyltransferase	adp_c + atp_c + h_c -> ap4a_c + pi_c	WP_002515011.1	0	1000	0	Nucleotide Salvage Pathway	16577;16578;16579;16580	R00126	rxn00096	MNXR95435			2.7.7.53	2.7.7.53	META:ATP-ADENYLYLTRANSFERASE-RXN
ADCPS1	Adenosylcobinamide-phosphate synthase	adcobhex_c + appl_c + atp_c -> adp_c + adocbi_c + pi_c + h_c	WP_002518755.1	0	1000	0	Cofactor and Prosthetic Group Biosynthesis		R07302	rxn05054	MNXR95438			6.3.1.10	6.3.1.10	META:6.3.1.10-RXN
PC6YM	Precorrin-6Y C5,15-methyltransferase (decarboxylating)	2.0 amet_c + pre6b_c -> 2.0 ahcys_c + pre8_c + co2_c + 2.0 h_c	WP_002515098.1	0	1000	0	Cofactor and Prosthetic Group Biosynthesis	17477;17478;17479;17480	R05149	rxn03491	MNXR109355			2.1.1.132	2.1.1.132	META:2.1.1.132-RXN
R05219	Precorrin 5 <=> Precorrin 6X	amet_c + h2o_c + pre5_c -> ahcys_c + h_c + ac_c + pre6a_c	WP_002515421.1	0	1000	0	Cofactor and Prosthetic Group Biosynthesis	18261;18262;18263;18264	R05219	rxn03534	MNXR103404			2.1.1.152	2.1.1.152	META:R322-RXN
AMAOTr	Adenosylmethionine-8-amino-7-oxononanoate transaminase	8aonn_c + amet_c <=> amob_c + dann_c	WP_002519028.1	-1000	1000	0	Cofactor and Prosthetic Group Biosynthesis	16861;16862;16863;16864	R03231	rxn02312	MNXR95806			2.6.1.62	2.6.1.62	META:DAPASYN-RXN
KAS14	Beta-ketoacyl-ACP synthase	acACP_c + h_c + malACP_c -> ACP_c + actACP_c + co2_c	WP_002515642.1 and WP_002515524.1	0	1000	0	Membrane Lipid Metabolism		R04355	rxn05347	MNXR100912			2.3.1.-;2.3.1.179;2.3.1.180;2.3.1.41;2.3.1.85;2.3.1.86	2.3.1.179;2.3.1.180;2.3.1.41;2.3.1.85;2.3.1.86	META:3-OXOACYL-ACP-SYNTH-BASE-RXN
NMNDA	Nicotinamide-nucleotide amidase	h2o_c + nmn_c -> nh4_c + nicrnt_c	WP_002515563.1	0	1000	0	Cofactor and Prosthetic Group Biosynthesis	12400;12401;12402;12403	R02322	rxn01669	MNXR101969			3.5.1.42	3.5.1.42	META:NMNAMIDOHYDRO-RXN
DBTS	Dethiobiotin synthase	atp_c + co2_c + dann_c -> adp_c + dtbt_c + 3.0 h_c + pi_c	WP_002515672.1	0	1000	0	Cofactor and Prosthetic Group Biosynthesis	15805;15806;15807;15808	R03182	rxn02277	MNXR97180			6.3.3.3	6.3.3.3	META:DETHIOBIOTIN-SYN-RXN
G1PTT	Glucose-1-phosphate thymidylyltransferase	dttp_c + g1p_c + h_c -> dtdpglu_c + ppi_c	WP_002515732.1	0	1000	0	Cell Envelope Biosynthesis	15225;15226;15227;15228	R02328	rxn01675	MNXR99846			2.7.7.24	2.7.7.24	META:DTDPGLUCOSEPP-RXN
OIVD2	2-oxoisovalerate dehydrogenase (acylating; 3-methyl-2-oxobutanoate)	nad_c + coa_c + 3mob_c -> nadh_c + co2_c + ibcoa_c	( WP_002520364.1 or WP_002519688.1 ) and ( ( WP_002519499.1 and WP_002519500.1 ) or WP_002520466.1 ) and ( WP_002520549.1 or WP_002516527.1 )	0	1000	0	Valine, Leucine, and Isoleucine Metabolism	13997;13998;13999;14000	R01210	rxn00899	MNXR102173			1.2.1.25	1.2.1.25	META:1.2.1.25-RXN
P5CR	Pyrroline-5-carboxylate reductase	2 h_c + nadph_c + 1pyr5c_c -> nadp_c + pro__L_c	WP_002517422.1	0	1000	0	Arginine and Proline Metabolism	14109;14110;14111;14112	R01251	rxn00931	MNXR102302		R-ATH-6783955;R-BTA-6783955;R-CEL-6783955;R-CFA-6783955;R-DDI-6783955;R-DME-6783955;R-DRE-6783955;R-GGA-6783955;R-HSA-6783955;R-MMU-6783955;R-OSA-6783955;R-PFA-6783955;R-RNO-6783955;R-SCE-6783955;R-SPO-6783955;R-TGU-6783955	1.5.1.2	1.5.1.2
AIRC3	Phosphoribosylaminoimidazole carboxylase (mutase rxn)	5caiz_c -> 5aizc_c	WP_002516520.1	0	1000	0	Purine and Pyrimidine Biosynthesis	13193;13194;13195;13196	R07405	rxn05115	MNXR95645			5.4.99.18	5.4.99.18	META:RXN0-743
MAN1PT	Mannose 1 phosphate guanylyltransferase	gtp_c + h_c + man1p_c -> gdpmann_c + ppi_c	( WP_002516532.1 or WP_002516839.1 )	0	1000	0	Fructose and mannose metabolism	15229;15230;15231;15232	R00885	rxn00641	MNXR101375			2.7.7.13	2.7.7.13	META:2.7.7.13-RXN
AIRC2	Phosphoribosylaminoimidazole carboxylase	air_c + atp_c + hco3_c -> 5caiz_c + adp_c + h_c + pi_c	WP_002516545.1	0	1000	0	Purine and Pyrimidine Biosynthesis	19317;19318;19319;19320			MNXR95644			6.3.4.18	6.3.4.18
GDTP	Guanosine 3'-diphosphate 5'-triphosphate 5'-phosphohydrolase	gdptp_c + h2o_c -> h_c + pi_c + ppgpp_c	WP_002516725.1	0	1000	0	Nucleotide Salvage Pathway	13073;13074;13075;13076	R03409	rxn02449	MNXR100099			3.6.1.11;3.6.1.40	3.6.1.11;3.6.1.40	META:PPPGPPHYDRO-RXN
HEMEOS	Heme O synthase	frdp_c + h2o_c + pheme_c -> hemeO_c + ppi_c	WP_002516895.1	0	1000	0	Cofactor and Prosthetic Group Biosynthesis	28070;28071;28072;28073	R07411		MNXR100596		R-ATH-2995330;R-BTA-2995330;R-CEL-2995330;R-CFA-2995330;R-DDI-2995330;R-DME-2995330;R-DRE-2995330;R-GGA-2995330;R-HSA-2995330;R-MMU-2995330;R-OSA-2995330;R-PFA-2995330;R-RNO-2995330;R-SCE-2995330;R-SPO-2995330;R-SSC-2995330;R-TGU-2995330;R-XTR-2995330	2.5.1.-
TRYPTAOX	Tryptamine:oxygen oxidoreductase(deaminating)(flavin-containing)	h2o_c + o2_c + trypta_c -> h2o2_c + id3acald_c + nh4_c	WP_002517091.1	0	1000	0	Tyrosine, Tryptophan, and Phenylalanine Metabolism		R02173	rxn01564	MNXR104952			1.4.3.21;1.4.3.22;1.4.3.4;1.4.3.5;1.4.3.6;1.5.3.17	1.4.3.21;1.4.3.22;1.4.3.4;1.4.3.5;1.4.3.6;1.5.3.17	META:RXN-1401
FTHFCL	5 formethyltetrahydrofolate cyclo ligase	5fthf_c + atp_c -> adp_c + methf_c + pi_c	WP_002520071.1	0	1000	0	Cofactor and Prosthetic Group Biosynthesis	10488;10489;10490;10491	R02301	rxn01653	MNXR99668			6.3.3.2	6.3.3.2
UAG2E	UDP-N-acetylglucosamine 2-epimerase	uacgam_c <=> uacmam_c	WP_002517522.1	-1000	1000	0	Cell Envelope Biosynthesis	17213;17214;17215;17216	R00420	rxn00297	MNXR141025			5.1.3.14	5.1.3.14	META:UDPGLCNACEPIM-RXN
ACONTa	Aconitase (half-reaction A, Citrate hydro-lyase)	cit_c <=> acon_C_c + h2o_c	WP_002517957.1	-1000	1000	0	Citric Acid Cycle	10228;10229;10230;10231	R01325	rxn00974	MNXR95386			4.2.1.3	4.2.1.3	META:ACONITATEDEHYDR-RXN
FMETTRS	Methionyl-tRNA formyltransferase	10fthf_c + mettrna_c <=> fmettrna_c + h_c + thf_c	WP_230606556.1	-1000	1000	0	tRNA Charging		R03940		MNXR99604			2.1.2.9	2.1.2.9
VALTRS	Valyl-tRNA synthetase	atp_c + trnaval_c + val__L_c -> amp_c + ppi_c + valtrna_c	WP_002518356.1	0	1000	0	tRNA Charging		R03665	rxn06449	MNXR105186		R-HSA-380042;R-HSA-380199	6.1.1.9	6.1.1.9
CYSTRS	Cysteinyl-tRNA synthetase	atp_c + cys__L_c + trnacys_c -> amp_c + cystrna_c + ppi_c	WP_002518746.1	0	1000	0	tRNA Charging		R03650	rxn06435	MNXR97018		R-HSA-379887;R-HSA-380158	6.1.1.15;6.1.1.16	6.1.1.15;6.1.1.16
ADCS	4-amino-4-deoxychorismate synthase	gln__L_c + chor_c -> glu__L_c + 4adcho_c	WP_002515369.1	0	1000	0	Cofactor and Prosthetic Group Biosynthesis	11672;11673;11674;11675	R01716	rxn01257	MNXR95440			2.6.1.85	2.6.1.85	META:PABASYN-RXN
OIVD3	2-oxoisovalerate dehydrogenase (acylating; 3-methyl-2-oxopentanoate)	nad_c + coa_c + 3mop_c -> nadh_c + co2_c + 2mbcoa_c	( WP_002520364.1 or WP_002519688.1 ) and ( ( WP_002519499.1 and WP_002519500.1 ) or WP_002520466.1 ) and ( WP_002520549.1 or WP_002516527.1 )	0	1000	0	Valine, Leucine, and Isoleucine Metabolism	30907;30908;30909;30910		rxn02269	MNXR102174			1.2.1;1.2.1.25	1.2.1.25	META:2KETO-3METHYLVALERATE-RXN
DDPGA	2-dehydro-3-deoxy-phosphogluconate aldolase	4h2oglt_c <=> pyr_c + glx_c	( WP_002516229.1 or WP_002517175.1 )	-1000	1000	0	Pentose phosphate pathway	18169;18170;18171;18172	R00470	rxn00328	MNXR97219			4.1.3.16;4.1.3.42	4.1.3.16;4.1.3.42	META:4OH2OXOGLUTARALDOL-RXN
HSERTA	Homoserine O trans acetylase	accoa_c + hom__L_c <=> coa_c + achms_c	WP_002518925.1	-1000	1000	0	Cysteine metabolism	13701;13702;13703;13704	R01776	rxn01303	MNXR100736			2.3.1.31	2.3.1.31	META:HOMOSERINE-O-ACETYLTRANSFERASE-RXN
MI4PP	1D-myo-Inositol 4-phosphate phosphohydrolase	mi4p__D_c + h2o_c -> inost_c + pi_c	WP_002515619.1	0	1000	0	Alternate Carbon Metabolism	30735;30736;30737;30738	R01186	rxn00882	MNXR101579		R-ATH-1855211;R-BTA-1855211;R-CEL-1855211;R-CFA-1855211;R-DDI-1855211;R-DME-1855211;R-DRE-1855211;R-GGA-1855211;R-HSA-1855211;R-MMU-1855211;R-OSA-1855211;R-RNO-1855211;R-SCE-1855211;R-SSC-1855211;R-TGU-1855211;R-XTR-1855211	3.1.3.25	3.1.3.25	META:RXN-10952
HISTRS	Histidyl-tRNA synthetase	atp_c + his__L_c + trnahis_c -> amp_c + histrna_c + ppi_c	WP_002518943.1	0	1000	0	tRNA Charging		R03655	rxn06439	MNXR100643		R-HSA-379844;R-HSA-380234	6.1.1.21	6.1.1.21
TMK	Thiamine kinase	atp_c + thm_c -> adp_c + h_c + thmmp_c	WP_002519047.1	0	1000	0	Cofactor and Prosthetic Group Biosynthesis			rxn01538	MNXR138875			2.7.1.89	2.7.1.89
LEUTRS	Leucyl-tRNA synthetase	atp_c + leu__L_c + trnaleu_c -> amp_c + leutrna_c + ppi_c	WP_002519062.1	0	1000	0	tRNA Charging		R03657	rxn06441	MNXR101053		R-HSA-379974;R-HSA-380200	6.1.1.4	6.1.1.4
HXAD	Hexosaminidase	chitob_c + h2o_c -> 2.0 acgam_c	( WP_002519319.1 or WP_002519712.1 or WP_002519825.1 or WP_002520278.1 )	0	1000	0	Alternate Carbon Metabolism	30671;30672;30673;30674	R00022;R06141	rxn00016	MNXR95628			3.2.1.52	3.2.1.52	META:RXN-12625
TRPTRS	Tryptophanyl-tRNA synthetase	atp_c + trnatrp_c + trp__L_c -> amp_c + ppi_c + trptrna_c	WP_002519433.1	0	1000	0	tRNA Charging		R03664	rxn06448	MNXR104948		R-HSA-379977;R-HSA-380222	6.1.1.2	6.1.1.2
AMID2	Amidase	h2o_c + pad_c -> nh4_c + pac_c	WP_002519488.1	0	1000	0	Arginine and proline metabolism		R02540	rxn01843	MNXR95813			3.5.1.11;3.5.1.4	3.5.1.11;3.5.1.4	META:RXN-12492
CYTDK1	ATP:cytidine 5'-phosphotransferase	cytd_c + atp_c -> cmp_c + h_c + adp_c	( WP_002518705.1 or WP_002519604.1 )	0	1000	0	Nucleotide Salvage Pathway	24674;24675;24676;24677	R00513	rxn00365	MNXR97041			2.7.1.213;2.7.1.48	2.7.1.213;2.7.1.48	META:CYTIKIN-RXN
BUPN	Beta-ureidopropionase	cala_c + h_c + h2o_c -> ala_B_c + co2_c + nh4_c	WP_002519714.1	0	1000	0	beta-Alanine metabolism;Pyrimidine metabolism	11184;11185;11186;11187	R00905	rxn00654	MNXR96347		R-ATH-73591;R-BTA-73591;R-CEL-73591;R-CFA-73591;R-DDI-73591;R-DME-73591;R-DRE-73591;R-GGA-73591;R-HSA-73591;R-MMU-73591;R-OSA-73591;R-RNO-73591;R-SSC-73591;R-TGU-73591;R-XTR-73591	3.5.1.6	3.5.1.6	META:BETA-UREIDOPROPIONASE-RXN
PDH	Pyruvate dehydrogenase	nad_c + coa_c + pyr_c -> nadh_c + co2_c + accoa_c	( WP_002520364.1 or WP_002519688.1 ) and ( ( WP_002519499.1 and WP_002519500.1 ) or WP_002520466.1 ) and ( WP_002520549.1 or WP_002516527.1 )	0	1000	0	Glycolysis/Gluconeogenesis	28042;28043;28044;28045	R00209	rxn00154	MNXR102425		R-ATH-71397;R-BTA-71397;R-CEL-71397;R-CFA-71397;R-DDI-71397;R-DME-71397;R-DRE-71397;R-GGA-373177;R-GGA-71397;R-HSA-71397;R-MMU-71397;R-OSA-71397;R-RNO-71397;R-SCE-71397;R-SPO-71397;R-SSC-71397;R-TGU-71397;R-XTR-71397	1.2.1;1.2.1.51;1.2.4.1;1.8.1.4;2.3.1.12	1.2.1.51;1.2.4.1;1.8.1.4;2.3.1.12	META:PYRUVDEH-RXN
CAT	Catalase	2.0 h2o2_c -> 2.0 h2o_c + o2_c	WP_002519857.1	0	1000	0	Unassigned	20309;20310;20311;20312	R00009	rxn00006	MNXR96455		R-ATH-76031;R-BTA-76031;R-CEL-76031;R-CFA-76031;R-DDI-76031;R-DME-76031;R-DRE-76031;R-GGA-76031;R-HSA-1222704;R-HSA-76031;R-MMU-76031;R-OSA-76031;R-RNO-76031;R-SCE-76031;R-SPO-76031;R-SSC-76031;R-TGU-76031;R-XTR-76031	1.11.1.21;1.11.1.6	1.11.1.21;1.11.1.6	META:CATAL-RXN
COCHL	Cobaltochelatase	atp_c + cobalt2_c + h2o_c + hgbam_c -> adp_c + pi_c + co2dam_c + 2.0 h_c	( WP_002519862.1 or WP_002520346.1 or WP_002520403.1 )	0	1000	0	Cofactor and Prosthetic Group Biosynthesis	15341;15342;15343;15344	R05227		MNXR138179			6.6.1.2	6.6.1.2	META:R342-RXN
ILETRS	Isoleucyl-tRNA synthetase	atp_c + ile__L_c + trnaile_c -> amp_c + iletrna_c + ppi_c	WP_002519958.1	0	1000	0	tRNA Charging		R03656	rxn06440	MNXR100820		R-HSA-379893;R-HSA-380176	6.1.1.5	6.1.1.5
rxn12640		h2o_c + cpd11586_c <=> glu__L_c + ala__L_c	( WP_002520601.1 or WP_002519177.1 or WP_002519154.1 )	-1000	1000	0
ALPHNH	Allophanate hydrolase	allphn_c + 3.0 h_c + h2o_c -> 2.0 co2_c + 2.0 nh4_c	( WP_002513006.1 or WP_002519980.1 )	0	1000	0	Arginine and proline metabolism	19029;19030;19031;19032	R00005	rxn00002	MNXR95786			3.5.1.54	3.5.1.54	META:ALLOPHANATE-HYDROLASE-RXN
PPPGO_1	Protoporphyrinogen IX oxidase	3.0 o2_c + pppg9_c -> 3.0 h2o2_c + ppp9_c	( WP_002519988.1 or WP_002520482.1 or WP_002519689.1 )	0	1000	0	Cofactor and Prosthetic Group Biosynthesis	25576;25577;25578;25579	R03222		MNXR103132		R-ATH-189423;R-BTA-189423;R-CFA-189423;R-DDI-189423;R-DME-189423;R-DRE-189423;R-HSA-189423;R-MMU-189423;R-OSA-189423;R-RNO-189423;R-SCE-189423;R-SPO-189423;R-SSC-189423;R-XTR-189423	1.3.3.4	1.3.3.4	META:PROTOPORGENOXI-RXN
PC11M	Precorrin-4 C11-methyltransferase	amet_c + pre4_c -> ahcys_c + h_c + pre5_c	WP_002520035.1	0	1000	0	Cofactor and Prosthetic Group Biosynthesis	22012;22013;22014;22015	R05181	rxn03514	MNXR138686			2.1.1.133	2.1.1.133	META:2.1.1.133-RXN
PC17M	Precorrin-3B C17-methyltransferase	amet_c + pre3b_c -> ahcys_c + pre4_c + 3.0 h_c	WP_002520036.1	0	1000	0	Cofactor and Prosthetic Group Biosynthesis	12761;12762;12763;12764	R05180	rxn03513	MNXR138687			2.1.1.131	2.1.1.131	META:2.1.1.131-RXN
PC8XM	Precorrin-8X methylmutase	h_c + pre8_c -> hgbyr_c	WP_002520040.1	0	1000	0	Cofactor and Prosthetic Group Biosynthesis	22512;22513;22514;22515	R05177	rxn03512	MNXR138689			5.4.99.61	5.4.99.61	META:5.4.1.2-RXN
ADOCBLS	Adenosylcobalamin 5'-phosphate synthase	agdpcbi_c + rdmbzi_c -> adocbl_c + gmp_c + h_c	WP_002520043.1	0	1000	0	Cofactor and Prosthetic Group Biosynthesis		R05223	rxn03538	MNXR95469			2.7.8.26	2.7.8.26	META:COBALAMINSYN-RXN
D5KGK	2-Deoxy-5-Keto-D-gluconate kinase	atp_c + d5kg_c -> h_c + d5kgp_c + adp_c	WP_002520052.1	0	1000	0	Alternate Carbon metabolism	13497;13498;13499;13500	R05661		MNXR97071			2.7.1.92	2.7.1.92	META:5-DEHYDRO-2-DEOXYGLUCONOKINASE-RXN
2INSD	2-Inosose dehydratase	2ins_c -> dkdi_c + h2o_c	WP_002520061.1	0	1000	0	Alternate Carbon metabolism	14065;14066;14067;14068	R02782;R05659	rxn02007	MNXR137940			4.2.1.44	4.2.1.44	META:MYO-INOSOSE-2-DEHYDRATASE-RXN
PHETRS	Phenylalanyl-tRNA synthetase	atp_c + phe__L_c + trnaphe_c -> amp_c + phetrna_c + ppi_c	( WP_002514219.1 and WP_002520204.1 )	0	1000	0	tRNA Charging		R03660	rxn06444	MNXR102634		R-HSA-379848;R-HSA-380203	6.1.1.20	6.1.1.20
PROTRS	Prolyl-tRNA synthetase	atp_c + pro__L_c + trnapro_c -> amp_c + ppi_c + protrna_c	WP_002520236.1	0	1000	0	tRNA Charging		R03661	rxn06445	MNXR103208		R-HSA-379865;R-HSA-380198	6.1.1.15	6.1.1.15
GLNSP2	Glutamine synthetase (uaaGgla)	nh4_c + uaaGgla_c + atp_c -> adp_c + h_c + pi_c + uaaGgtla_c	WP_002519174.1 or WP_002520350.1	0	1000	0	Unassigned		R05030	rxn03407	MNXR100253			6.3.1.2;6.3.5.-	6.3.1.2
NNDMBRT	Nicotinate-nucleotide dimethylbenzimidazole phosphoribosyltransferase	dmbzid_c + nicrnt_c -> 5prdmbz_c + h_c + nac_c	WP_002518760.1	0	1000	0	Cofactor and Prosthetic Group Biosynthesis	11196;11197;11198;11199	R04148	rxn02897	MNXR101979			2.4.2.21	2.4.2.21	META:DMBPPRIBOSYLTRANS-RXN
THRTRS	Threonyl-tRNA synthetase	atp_c + thr__L_c + trnathr_c -> amp_c + ppi_c + thrtrna_c	WP_002520495.1	0	1000	0	tRNA Charging		R03663	rxn06447	MNXR104848		R-HSA-380002;R-HSA-380201	6.1.1.3	6.1.1.3
HEX10	Hexokinase (D-glucosamine:ATP)	gam_c + atp_c -> gam6p_c + h_c + adp_c	( WP_002518063.1 or WP_002520522.1 )	0	1000	0	Alternate Carbon Metabolism	10948;10949;10950;10951	R01961	rxn01439	MNXR100613			2.7.1.1;2.7.1.8	2.7.1.1;2.7.1.8	META:GLUCOSAMINE-KINASE-RXN
TDP	Thiamin pyrophosphatase	h2o_c + thmpp_c -> h_c + pi_c + thmmp_c	WP_002522379.1 or WP_002516155.1	0	1000	0	Cofactor and Prosthetic Group Biosynthesis	27998;27999;28000;28001	R00615	rxn00436	MNXR104756			3.6.1;3.6.1.-;3.6.1.15	3.6.1.15	META:RXN0-3542
PC20M	Precorrin-2 C20-methyltransferase	dscl_c + amet_c -> ahcys_c + pre3a_c + h_c	WP_002524282.1	0	1000	0	Cofactor and Prosthetic Group Biosynthesis	16841;16842;16843;16844	R03948	rxn02775	MNXR102394			2.1.1.130	2.1.1.130	META:2.1.1.130-RXN
MHPGLUT	5 methyltetrahydropteroyltriglutamate homocysteine S methyltransferase	hcys__L_c + mhpglu_c -> hpglu_c + met__L_c	WP_002520511.1	0	1000	0	Methionine Metabolism	21196;21197;21198;21199	R04405	rxn03052	MNXR101555			2.1.1.14	2.1.1.14	META:HOMOCYSMET-RXN
AMID3	Amidase	h2o_c + iad_c -> ind3ac_c + nh4_c	WP_002519488.1	0	1000	0	Tyrosine, Tryptophan, and Phenylalanine Metabolism	34371;34372;34373;34374	R03096	rxn02222	MNXR95814			3.5.1.4	3.5.1.4	META:RXNN-404
CYTDK2	Cytidine kinase (GTP)	cytd_c + gtp_c -> cmp_c + gdp_c + h_c	( WP_002518705.1 or WP_002519604.1 )	0	1000	0	Nucleotide Salvage Pathway	28162;28163;28164;28165	R00517	rxn00369	MNXR97042			2.7.1.213;2.7.1.48	2.7.1.213;2.7.1.48	META:CYTIDINEKIN-RXN
PRDX	Peroxidase (multiple substrates)	meoh_c + h2o2_c -> 2.0 h2o_c + fald_c	WP_002519857.1	0	1000	0	Microbial metabolism in diverse environments	30691;30692;30693;30694	R00602	rxn00427	MNXR103159			1.11.1.21;1.11.1.6;1.11.1.7	1.11.1.21;1.11.1.6;1.11.1.7	META:RXN-14189
CODSCL4MT	Cobalt precorrin 4 methyltransferase	amet_c + copre4_c -> h_c + ahcys_c + codscl5a_c	WP_002520035.1	0	1000	0	Cofactor and Prosthetic Group Biosynthesis	26277;26278;26279;26280	R05810		MNXR96834			2.1.1.271	2.1.1.271	META:RXN-8762
CPC3MT	Precorrin-3B C17-methyltransferase	amet_c + copre3_c -> copre4_c + ahcys_c	WP_002520036.1	0	1000	0	Cofactor and Prosthetic Group Biosynthesis	26273;26274;26275;26276	R05809	rxn04047	MNXR96833			2.1.1.131	2.1.1.131	META:RXN-8761
CODSCL8XI	Cobalt precorrin 8x isomerase	codscl8x_c -> cobya_c	WP_002520040.1	0	1000	0	Cofactor and Prosthetic Group Biosynthesis	16209;16210;16211;16212	R05814		MNXR96840			5.4.99.60	5.4.99.60	META:RXN-8768
AMID	GUANIDINOBUTANAMIDE-NH3-RXN	4gudbd_c + h2o_c -> 4gudbutn_c + nh4_c	WP_002519488.1	0	1000	0	Arginine and proline metabolism	34375;34376;34377;34378	R03180	rxn02275	MNXR95812			3.5.1.4	3.5.1.4	META:GUANIDINOBUTANAMIDE-NH3-RXN
URIK1	Uridine kinase ATPUridine	atp_c + uri_c -> adp_c + h_c + ump_c	( WP_002518705.1 or WP_002518996.1 or WP_002519604.1 )	0	1000	0	Nucleotide Salvage Pathway	16825;16826;16827;16828	R00964	rxn00709	MNXR105162			2.7.1.213;2.7.1.48	2.7.1.213;2.7.1.48	META:URIDINEKIN-RXN
CODSCL5DA	Cobalt precorrin 5a deacetylation	h2o_c + codscl5a_c -> h_c + acald_c + codscl5b_c	WP_002520036.1	0	1000	0	Cofactor and Prosthetic Group Biosynthesis	26281;26282;26283;26284	R07772		MNXR96836			3.7.1.12	3.7.1.12	META:RXN-8763
URIK2	Uridine kinase (GTP:Uridine)	gtp_c + uri_c -> gdp_c + h_c + ump_c	( WP_002519604.1 or WP_165544447.1 )	0	1000	0	Nucleotide Salvage Pathway	27650;27651;27652;27653	R00968	rxn00713	MNXR105163			2.7.1.48	2.7.1.48	META:URKI-RXN
ADNUC	Adenosine hydrolase	adn_c + h2o_c -> ade_c + rib__D_c	WP_002519490.1	0	1000	0	Alternate Carbon Metabolism	18669;18670;18671;18672	R01245	rxn00927	MNXR95459			3.2.2.1;3.2.2.7;3.2.2.8	3.2.2.1;3.2.2.7;3.2.2.8	META:ADENOSINE-NUCLEOSIDASE-RXN
GNNUC	Ribosylpyrimidine nucleosidase	gsn_c + h2o_c -> gua_c + rib__D_c	WP_002519490.1	0	1000	0	Purine and Pyrimidine Biosynthesis	30771;30772;30773;30774	R01677	rxn01226	MNXR100392			3.2.2.1;3.2.2.8	3.2.2.1;3.2.2.8	META:RXN0-366
XTSNH	Xanthosine hydrolase	h2o_c + xtsn_c -> rib__D_c + xan_c	WP_002519490.1	0	1000	0	Nucleotide Salvage Pathway	27994;27995;27996;27997	R02143	rxn01545	MNXR105245			3.2.2.1	3.2.2.1	META:RXN0-363
DADA	Deoxyadenosine deaminase	dad_2_c + h_c + h2o_c -> din_c + nh4_c	WP_002519568.1	0	1000	0	Nucleotide Salvage Pathway	28190;28191;28192;28193	R02556	rxn01858	MNXR97076			3.5.4.4	3.5.4.4	META:ADDALT-RXN
PNP	Purine nucleoside phosphorylase	pi_c + rnam_c <=> h_c + ncam_c + r1p_c	WP_002519602.1	-1000	1000	0	Nucleotide Salvage Pathway		R02294	rxn01646	MNXR103048			2.4.2;2.4.2.1	2.4.2.1	META:RXN0-7092
DURIPP	Deoxyuridine phosphorylase	duri_c + pi_c <=> 2dr1p_c + ura_c	( WP_002516498.1 or WP_002519602.1 )	-1000	1000	0	Nucleotide Salvage Pathway	22824;22825;22826;22827	R02484	rxn01799	MNXR97818			2.4.2.1;2.4.2.2;2.4.2.3;2.4.2.4	2.4.2.1;2.4.2.2;2.4.2.3;2.4.2.4	META:URA-PHOSPH-RXN
P5CRx	P5CRx	2 h_c + nadh_c + 1pyr5c_c -> nad_c + pro__L_c	WP_002517422.1	0	1000	0	Arginine and proline metabolism	14105;14106;14107;14108	R01248	rxn00929	MNXR102303		R-ATH-6783939;R-ATH-70664;R-BTA-6783939;R-BTA-70664;R-CEL-6783939;R-CEL-70664;R-CFA-6783939;R-CFA-70664;R-DDI-6783939;R-DDI-70664;R-DME-6783939;R-DME-70664;R-DRE-6783939;R-DRE-70664;R-GGA-6783939;R-GGA-70664;R-HSA-6783939;R-HSA-70664;R-MMU-6783939;R-MMU-70664;R-OSA-6783939;R-OSA-70664;R-PFA-6783939;R-PFA-70664;R-RNO-6783939;R-RNO-70664;R-SCE-6783939;R-SCE-70664;R-SPO-6783939;R-SPO-70664;R-SSC-678…	1.5.1.2;1.5.99.8	1.5.1.2;1.5.99.8
rxn12634		h2o_c + cpd11592_c <=> glu__L_c + gly_c	( WP_002520601.1 or WP_002519177.1 or WP_002519154.1 )	-1000	1000	0
UDP3AGNACA	UDP-3-amino-GlcNAcA transferase	udp3aglcnaca_c + accoa_c + 2 h_c <=> udpglcnac3naca_c + coa_c	WP_002515799.1	-1000	1000	0	Cell Envelope Biosynthesis
UDPGNAC3NACA	UDP-GlcNAc3NAcA epimerase	udpglcnac3naca_c <=> udpmannac3naca_c	WP_002517522.1	-1000	1000	0	Cell Envelope Biosynthesis
AMMQT9	AMMQT9	h_c + amet_c + 2dmmq8_c -> ahcys_c + mql8_c	WP_002520107.1	0	1000	0	Cofactor and Prosthetic Group Biosynthesis
OCTDPS	Geranyl-diphosphate transtransferase (adding 7 isopentenyl units)	frdp_c + 5 ipdp_c -> octdp_c + 5 ppi_c	WP_002515404.1	0	1000	0	Cofactor and Prosthetic Group Biosynthesis	27798;27799;27800;27801	R09248	rxn09037	MNXR102153			2.5.1.90	2.5.1.90	META:RXN-8992
AACPS15_iso	Acyl-[acyl-carrier-protein] synthetase (iso-C15:0)	atp_c + ACP_c + pendecacid_iso_c -> amp_c + ppi_c + peneACP_iso_c	( WP_002515593.1 or WP_002516470.1 )	0	1000	0	Cell Envelope Biosynthesis
FA150ACPHi_iso	Fatty-acyl-ACP hydrolase	h2o_c + peneACP_iso_c -> ACP_c + h_c + pendecacid_iso_c	WP_002515593.1	0	1000	0	Cell Envelope Biosynthesis
AACPS170_anteiso	Acyl-[acyl-carrier-protein] synthetase (anteiso-C17:0)	atp_c + ACP_c + hepdecacid_anteiso_c -> amp_c + ppi_c + hepeACP_anteiso_c	( WP_002515593.1 or WP_002516470.1 )	0	1000	0	Cell Envelope Biosynthesis
FA170ACPHi_anteiso	Fatty-acyl-ACP hydrolase	h2o_c + hepeACP_anteiso_c -> ACP_c + h_c + hepdecacid_anteiso_c	WP_002515593.1	0	1000	0	Cell Envelope Biosynthesis
PA_CA		0.01 lpa_CA_c + 0.01 faACP_CA_c -> ACP_c + 0.01 pa_CA_c + h_c	WP_002520170.1	0	1000	0	Phospholipid biosynthesis
DASYN_CA		ctp_c + h_c + 0.01 pa_CA_c -> 0.01 cdpdag_CA_c + ppi_c	WP_002516978.1	0	1000	0	Phospholipid biosynthesis
PGM	Phosphoglycerate mutase	2pg_c <=> 3pg_c	WP_002517074.1	-1000	1000	0	Glycolysis/Gluconeogenesis	15901;15902;15903;15904	R01518	rxn01106	MNXR102547		R-ATH-71445;R-ATH-71654;R-BTA-71445;R-BTA-71654;R-CFA-71445;R-CFA-71654;R-DDI-71445;R-DDI-71654;R-DME-71445;R-DME-71654;R-DRE-71445;R-DRE-71654;R-GGA-352994;R-GGA-353014;R-GGA-71445;R-GGA-71654;R-HSA-71445;R-HSA-71654;R-MMU-71445;R-MMU-71654;R-OSA-71445;R-OSA-71654;R-PFA-71445;R-PFA-71654;R-RNO-71445;R-RNO-71654;R-SCE-71445;R-SCE-71654;R-SPO-71445;R-SPO-71654;R-SSC-71445;R-SSC-71654;R-TGU-71445;R…	5.4.2.1;5.4.2.11;5.4.2.12	5.4.2.1;5.4.2.11;5.4.2.12	META:3PGAREARR-RXN;META:RXN-15513
PGMT	Phosphoglucomutase	g1p_c <=> g6p_c	WP_002514990.1	-1000	1000	0	Alternate Carbon Metabolism		R08639	rxn00704	MNXR102548			5.4.2.2;5.4.2.5;5.4.2.8	5.4.2.2;5.4.2.5;5.4.2.8	META:PHOSPHOGLUCMUT-RXN;META:RXN-16999
LPSSA_CA		0.01 ps_CA_c + h2o_c <=> 0.01 lps_CA_c + 0.01 fa_CA_c	WP_002516470.1	-1000	1000	0	Phospholipid biosynthesis
PGSA_CA		0.01 cdpdag_CA_c + glyc3p_c -> cmp_c + 0.01 pgp_CA_c + h_c	( WP_002513638.1 or WP_002515483.1 or WP_002520496.1 )	0	1000	0	Phospholipid biosynthesis
PGPP_CA	phosphatidylglycerol phosphate phosphatase	h2o_c + 0.01 pgp_CA_c -> 0.01 pg_CA_c + pi_c	WP_002520125.1	0	1000	0	Phospholipid biosynthesis
CDIPT_CA	Phosphatidylinositol synthase	0.01 cdpdag_CA_c + inost_c -> cmp_c + 0.01 pi_CA_c	WP_002513638.1	0	1000	0	Phospholipid biosynthesis
LPG1_CA	lpg from pg	0.01 pg_CA_c + h2o_c -> 0.01 lpg_CA_c + 0.01 fa_CA_c	WP_002516470.1	0	1000	0	Phospholipid biosynthesis
AOXSr2	8-amino-7-oxononanoate synthase	ala__L_c + pimACP_c <=> 8aonn_c + ACP_c + co2_c	WP_002524383.1	-1000	1000	0	Cofactor and Prosthetic Group Biosynthesis		R10124		MNXR95855			2.3.1.47	2.3.1.47	META:RXN-11484
PGCD	Phosphoglycerate dehydrogenase	nad_c + 3pg_c -> h_c + nadh_c + 3php_c	WP_002520564.1	0	1000	0	Glycine and Serine Metabolism	12641;12642;12643;12644	R01513	rxn01101	MNXR102527		R-ATH-977348;R-BTA-977348;R-CEL-977348;R-CFA-977348;R-DDI-977348;R-DME-977348;R-DRE-977348;R-GGA-977348;R-HSA-977348;R-MMU-977348;R-OSA-977348;R-RNO-977348;R-SCE-977348;R-SPO-977348;R-SSC-977348;R-XTR-977348	1.1.1.95	1.1.1.95	META:PGLYCDEHYDROG-RXN
DMBZIDS3	5,6-dimethylbenzimidazole synthase	fmnh2_c + o2_c -> dmbzid_c + e4p_c + h2o_c + dialurate_c	WP_002520456.1	0	1000	0	Cofactor and Prosthetic Group Biosynthesis
APCS	Aminopropylcadaverine synthase	15dap_c + ametam_c -> 5mta_c + h_c + na15dap_c	WP_002519472.1	0	1000	0	Arginine and Proline Metabolism	33387;33388;33389;33390	R08359	rxn12049	MNXR95867			2.5.1;2.5.1.16	2.5.1.16	META:RXN0-5217
PGLCNDH	PGLCNDH	nadph_c + 6p2dhglcn_c <=> 2 h_c + nadp_c + 6pgc_c	WP_002519741.1	-1000	1000	0	Alternate Carbon Metabolism	16817;16818;16819;16820	R02034	rxn01475	MNXR102540			1.1.1.43	1.1.1.43
GLUSy	Glutamate synthase (NADPH)	h_c + nadph_c + akg_c + gln__L_c -> 2 glu__L_c + nadp_c	( WP_002519931.1 or ( WP_002517912.1 and WP_002522390.1 ))	0	1000	0	Glutamate Metabolism	15501;15502;15503;15504	R00114	rxn00085	MNXR100291			1.4.1.13	1.4.1.13	META:GLUTAMATESYN-RXN
42A12BOOX	4-(2-Aminoethyl)-1,2-benzenediol:oxygen oxidoreductase(deaminating)(flavin-containing)	dopa_c + h2o_c + o2_c -> h2o2_c + nh4_c + 34dhpac_c	WP_002517091.1	0	1000	0	Unassigned	27946;27947;27948;27949	R04300	rxn02993	MNXR94989			1.4.3.21;1.4.3.4;1.4.9.2;1.4.99.4	1.4.3.21;1.4.3.4;1.4.9.2;1.4.99.4	META:RXN6666-4
GLUTRS	Glutamyl-tRNA synthetase	atp_c + glu__L_c + trnaglu_c -> amp_c + ppi_c + glutrna_c	( WP_002519649.1 or WP_002516483.1 )	0	1000	0	Cofactor and Prosthetic Group Biosynthesis		R05578	rxn06937	MNXR100295		R-HSA-379861;R-HSA-380216	6.1.1;6.1.1.17;6.1.1.24	6.1.1.17;6.1.1.24
QRr	QRr	h_c + nadph_c + q8_c -> nadp_c + q8h2_c	WP_002519721.1	0	1000	0	Not in pathways				MNXR143329
SBTD_D2	D sorbitol dehydrogenase D fructose producing	nad_c + sbt__D_c -> h_c + nadh_c + fru_c	WP_002520445.1	0	1000	0	Alternate Carbon Metabolism	33031;33032;33033;33034	R00875	rxn00634	MNXR104283		R-ATH-5652195;R-BTA-5652195;R-CEL-5652195;R-CFA-5652195;R-DME-5652195;R-DRE-5652195;R-GGA-5652195;R-HSA-5652195;R-MMU-5652195;R-OSA-5652195;R-RNO-5652195;R-SCE-5652195;R-SPO-5652195;R-SSC-5652195;R-TGU-5652195;R-XTR-5652195	1.1.1.14;1.1.1.15	1.1.1.14;1.1.1.15	META:RXN-7644
GLNTRS	Glutaminyl-tRNA synthetase	atp_c + gln__L_c + trnagln_c -> amp_c + glntrna_c + ppi_c	WP_002516014.1	0	1000	0	tRNA Charging		R03652	rxn06437	MNXR100257		R-HSA-379982;R-HSA-380241	6.1.1.18	6.1.1.18
TYROXDAc	Tyramine:oxygen oxidoreductase(deaminating)(flavin-containing) (cytosol)	tym_c + h2o_c + o2_c -> h2o2_c + nh4_c + 4hoxpacd_c	WP_002517091.1	0	1000	0	Tyrosine, Tryptophan, and Phenylalanine Metabolism	30591;30592;30593;30594	R02382	rxn01715	MNXR104996		R-ATH-5696146;R-BTA-141202;R-BTA-5696146;R-CEL-141202;R-CFA-141202;R-CFA-5696146;R-DRE-141202;R-DRE-5696146;R-GGA-141202;R-GGA-5696146;R-HSA-141202;R-HSA-5696146;R-MMU-141202;R-MMU-5696146;R-OSA-5696146;R-RNO-141202;R-SPO-5696146;R-SSC-141202;R-SSC-5696146;R-TGU-141202;R-TGU-5696146;R-XTR-5696146	1.4.3.21;1.4.3.22;1.4.3.4;1.4.9.2;1.4.99.4	1.4.3.21;1.4.3.22;1.4.3.4;1.4.9.2;1.4.99.4	META:RXN-5821
5HOXINOXDA	5-Hydroxytryptamine:oxygen oxidoreductase(deaminating)(flavin-containing)	h2o_c + srtn_c + o2_c -> h2o2_c + 5hoxindact_c + nh4_c	WP_002517091.1	0	1000	0	Tyrosine, Tryptophan, and Phenylalanine Metabolism		R02908	rxn02081	MNXR95082		R-BTA-141186;R-CEL-141186;R-CFA-141186;R-DRE-141186;R-GGA-141186;R-HSA-141186;R-MMU-141186;R-RNO-141186;R-SSC-141186;R-TGU-141186;R-XTR-141186	1.4.3.21;1.4.3.22;1.4.3.4	1.4.3.21;1.4.3.22;1.4.3.4	META:RXN-10778
MCSNAH	5-Methylcytosine aminohydrolase	h2o_c + h_c + 5mcsn_c -> nh4_c + thym_c	WP_002519547.1	0	1000	0	Nucleotide Salvage Pathway	30759;30760;30761;30762	R01411	rxn01025	MNXR101425			3.5.4.1	3.5.4.1	META:RXN-14197
OSUCCL	Oxalosuccinate carboxy-lyase (2-oxoglutarate-forming)	h_c + osuc_c -> akg_c + co2_c	WP_002515976.1	0	1000	0	Citric Acid Cycle
AMID5	R311-RXN	aa_c + h2o_c -> nh4_c + acryl_c	WP_002519488.1	0	1000	0	Arginine and proline metabolism	34367;34368;34369;34370	R05551	rxn03839	MNXR95816			3.5.1.4	3.5.1.4	META:R311-RXN
ASPK	Aspartate kinase	atp_c + asp__L_c <=> adp_c + 4pasp_c	WP_002514581.1	-1000	1000	0	Threonine and Lysine Metabolism	23776;23777;23778;23779	R00480	rxn00337	MNXR96085			2.7.2.4	2.7.2.4	META:ASPARTATEKIN-RXN
ACONTb	Aconitase (half-reaction B, Isocitrate hydro-lyase)	acon_C_c + h2o_c <=> icit_c	WP_002517957.1	-1000	1000	0	Citric Acid Cycle	22144;22145;22146;22147	R01900	rxn01388	MNXR95387			4.2.1.3	4.2.1.3
CYRDAAT	Cob(I)yrinic acid a,c-diamide adenosyltransferase	atp_c + h_c + co1dam_c -> pppi_c + adcobdam_c	WP_002515069.1	0	1000	0	Cofactor and Prosthetic Group Biosynthesis				MNXR96982			2.5.1.17	2.5.1.17
ALATRS	Alanyl-tRNA synthetase	ala__L_c + atp_c + trnaala_c -> alatrna_c + amp_c + ppi_c	WP_002520533.1	0	1000	0	tRNA Charging			rxn11112	MNXR95701		R-HSA-379864;R-HSA-380177	6.1.1.7	6.1.1.7
ALLTN	Allantoinase	alltn_c + h2o_c -> alltt_c + h_c	WP_002520469.1	0	1000	0	Nitrogen Metabolism	30819;30820;30821;30822		rxn01748	MNXR95769			3.5.2.5	3.5.2.5
APRTO2	N acetylputrescine oxygen oxireductase deaminating	aprut_c + h2o_c + o2_c -> h2o2_c + n4abutn_c + nh4_c	WP_002517091.1	0	1000	0	Arginine and Proline Metabolism		R04025	rxn02826	MNXR95900			1.4.3.4	1.4.3.4	META:RXN-1
ARGTRS	Arginyl-tRNA synthetase	arg__L_c + atp_c + trnaarg_c -> amp_c + argtrna_c + ppi_c	WP_002519700.1	0	1000	0	tRNA Charging		R03646	rxn06432	MNXR95950		R-HSA-379993;R-HSA-380224	6.1.1.19	6.1.1.19
rxn12637		h2o_c + cpd11589_c <=> gly_c + asp__L_c	( WP_002520601.1 or WP_002519177.1 or WP_002519154.1 )	-1000	1000	0
GLYTRS	Glycyl-tRNA synthetase	atp_c + gly_c + trnagly_c -> amp_c + glytrna_c + ppi_c	WP_002519042.1	0	1000	0	tRNA Charging		R03654	rxn06438	MNXR100365		R-HSA-380048;R-HSA-380240	6.1.1.14	6.1.1.14
HEMEAS	Heme A synthase	h2o_c + hemeO_c -> 4.0 h_c + hemeA_c	WP_002518285.1 or WP_002519276.1	0	1000	0	Cofactor and Prosthetic Group Biosynthesis		R07412	rxn05121;rxn12825	MNXR100591		R-ATH-2995334;R-BTA-2995334;R-CEL-2995334;R-CFA-2995334;R-DDI-2995334;R-DME-2995334;R-DRE-2995334;R-GGA-2995334;R-HSA-2995334;R-MMU-2995334;R-OSA-2995334;R-PFA-2995334;R-RNO-2995334;R-SCE-2995334;R-SPO-2995334;R-SSC-2995334;R-TGU-2995334;R-XTR-2995334	1.3
BUTCT	Acetyl-CoA:butyrate-CoA transferase	accoa_c + but_c -> ac_c + btcoa_c	WP_002516227.1	0	1000	0	Alternate Carbon Metabolism				MNXR96217			2.8.3.8	2.8.3.8
CHITN2	Chitinase intracellular	h2o_c + 2 chitin_c <=> chitob_c	WP_002516986.1	-1000	1000	0	Alternate Carbon Metabolism
GDPDPK	Guanosine-3',5'-bis(diphosphate) 3'-diphosphatase	h2o_c + ppgpp_c -> gdp_c + ppi_c	WP_002515690.1	0	1000	0	Cofactor and Prosthetic Group Biosynthesis	28098;28099;28100;28101		rxn08598	MNXR100088			2.7.6.5	2.7.6.5	META:GDPPYPHOSKIN-RXN
SSALx	Succinate-semialdehyde dehydrogenase (NAD)	h2o_c + nad_c + sucsal_c -> 2 h_c + nadh_c + succ_c	WP_002519838.1	0	1000	0	Arginine and Proline Metabolism	13217;13218;13219;13220	R00713	rxn00508	MNXR104540		R-ATH-888548;R-BTA-888548;R-CEL-888548;R-CFA-888548;R-DME-888548;R-DRE-888548;R-GGA-888548;R-HSA-888548;R-MMU-888548;R-RNO-888548;R-SCE-888548;R-SPO-888548;R-SSC-888548;R-TGU-888548;R-XTR-888548	1.2.1.16;1.2.1.24	1.2.1.16;1.2.1.24	META:SUCCINATE-SEMIALDEHYDE-DEHYDROGENASE-RXN
CPC2MT	Precorrin-2 C20-methyltransferase	amet_c + copre2_c -> ahcys_c + h_c + copre3_c	WP_002524282.1	0	1000	0	Cofactor and Prosthetic Group Biosynthesis	17997;17998;17999;18000		rxn04046	MNXR96832			2.1.1.151	2.1.1.151	META:RXN-8760
PHOSPL	Phospholipid synthesis	0.00299 cdlp_CA_c + 0.00199 pg_CA_c + 0.00199 pi_CA_c + 0.001 lpi_CA_c + 0.001 pe_CA_c + 0.00199 apg_CA_c -> PHOSPHOLIPID_c		0	1000	0	Biomass synthesis
DKDID	D-2,3-Diketo 4-deoxy-epi-inositol dehydratase	h2o_c + dkdi_c -> h_c + d5kg_c	WP_002524277.1	0	1000	0	Alternate Carbon Metabolism			rxn03931	MNXR138244			3.7.1		META:R503-RXN
CODSCL6BMT	Cobalt precorrin 6b methyltransferase	amet_c + codhpre6_c -> ahcys_c + h_c + codscl7_c		0	1000	0	Cofactor and Prosthetic Group Biosynthesis			rxn07588	MNXR96838
CODSCL7MTDC	Cobalt precorrin 7 methyltransferase decarboxylase	amet_c + codscl7_c -> ahcys_c + co2_c + codscl8x_c	WP_002515098.1	0	1000	0	Cofactor and Prosthetic Group Biosynthesis			rxn07589	MNXR96839
PRFGS	Phosphoribosylformylglycinamidine synthase	atp_c + h2o_c + gln__L_c + fgam_c -> adp_c + glu__L_c + pi_c + h_c + fpram_c	( WP_002519574.1 and WP_002516327.1 )	0	1000	0	Purine and Pyrimidine Biosynthesis	17129;17130;17131;17132			MNXR138721		R-ATH-73812;R-BTA-73812;R-CEL-73812;R-CFA-73812;R-DDI-73812;R-DME-73812;R-DRE-73812;R-GGA-419144;R-GGA-73812;R-HSA-73812;R-MMU-73812;R-OSA-73812;R-RNO-73812;R-SCE-73812;R-SPO-73812;R-SSC-73812;R-XTR-73812	6.3.5.3	6.3.5.3
CPP3O1	Coproporphyrinogen III oxidase	cpppg3_c + fad_c -> fadh2_c + cpp3_c	WP_002519988.1	0	1000	0	Cofactor and Prosthetic Group Biosynthesis
CPP3FC	Coproporphyrin III ferrochelatas	fe2_c + cpp3_c -> 2.0 h_c + fecpp3_c	WP_002519991.1	0	1000	0	Cofactor and Prosthetic Group Biosynthesis
FECPP3O	Fe-coproporphyrin III oxidase/dehydrogenase	2.0 amet_c + fecpp3_c -> 2.0 co2_c + 2.0 dad_5_c + 4.0 h_c + 2.0 met__L_c + pheme_c	WP_002516333.1	0	1000	0	Cofactor and Prosthetic Group Biosynthesis
ECOAH12	ECOAH12	h2o_c + 2mp2coa_c -> 3hibutcoa_c	WP_002515985.1	0	1000	0	Membrane Lipid Metabolism	31175;31176;31177;31178	R04224	rxn02949	MNXR138263			4.2.1.17	4.2.1.17	META:METHYLACYLYLCOA-HYDROXY-RXN
3HBCOAHL	3-hydroxyisobutyryl-CoA hydrolase	h2o_c + 3hibutcoa_c -> h_c + coa_c + 3hmp_c	WP_002515985.1	0	1000	0	Valine, Leucine, and Isoleucine Metabolism			rxn03433	MNXR137943			3.1.2.4	3.1.2.4
PPACO		ACP_c + ppcoa_c -> coa_c + propACP_c	( WP_002515593.1 or WP_002519019.1 ) or ( WP_002515642.1 and WP_002515524.1 )	0	1000	0	Fatty acid biosynthesis
AACPS11	AACPS11	ACP_c + atp_c + und_fa_c -> amp_c + undACP_c + ppi_c	WP_002515593.1 or WP_002516470.1	0	1000	0	Cell Envelope Biosynthesis			rxn10752	MNXR95140
FACOAL110	Fatty-acid--CoA ligase	atp_c + coa_c + und_fa_c -> amp_c + ppi_c + undcoa_c	( WP_002520272.1 or WP_002522349.1 or WP_002519735.1 )	0	1000	0	Fatty acid biosynthesis
FACOAE110	Fatty-acid-CoA thioesterase	h2o_c + undcoa_c -> coa_c + h_c + und_fa_c	WP_002515462.1	0	1000	0	Fatty acid biosynthesis
TRDR	Thioredoxin reductase (NADPH)	h_c + nadph_c + trdox_c -> nadp_c + trdrd_c	( WP_002515813.1 or WP_002518788.1 )	0	1000	0	Oxidative Phosphorylation		R02016	rxn05289	MNXR104766			1.6.4.5;1.8.1.9	1.6.4.5;1.8.1.9	META:THIOREDOXIN-REDUCT-NADPH-RXN
AACPS13	Acyl-[acyl-carrier-protein] synthetase	ACP_c + atp_c + tri_fa_c -> amp_c + triACP_c + ppi_c	WP_002515593.1 or WP_002516470.1	0	1000	0	Cell Envelope Biosynthesis
FACOAL130	Fatty-acid--CoA ligase	atp_c + coa_c + tri_fa_c -> amp_c + ppi_c + tricoa_c	( WP_002520272.1 or WP_002522349.1 or WP_002519735.1 )	0	1000	0	Fatty acid biosynthesis
FACOAE130	Fatty-acid--CoA ligase	h2o_c + tricoa_c -> coa_c + h_c + tri_fa_c	WP_002515462.1	0	1000	0	Fatty acid biosynthesis
FA150ACPHi	Fatty-acyl-ACP hydrolase	h2o_c + penACP_c -> ACP_c + h_c + pen_fa_c	WP_002515593.1 or WP_002516470.1	0	1000	0	Cell Envelope Biosynthesis
FACOAL150	Fatty-acid--CoA ligase	atp_c + coa_c + pen_fa_c <=> amp_c + ppi_c + pencoa_c	( WP_002520272.1 or WP_002522349.1 or WP_002519735.1 )	-1000	1000	0	Fatty acid biosynthesis				MNXR99150
FACOAE150	Fatty-acid--CoA ligase	h2o_c + pencoa_c -> coa_c + h_c + pen_fa_c	WP_002515462.1	0	1000	0	Fatty acid biosynthesis
DHORD_NAD	Dihydoorotic acid dehydrogenase	dhor__S_c + nad_c -> nadh_c + orot_c + h_c	( WP_002515603.1 or WP_002515545.1 )	0	1000	0	Nucleotide Salvage Pathway	13513;13514;13515;13516	R01869	rxn01361	MNXR97424			1.3.1.14	1.3.1.14	META:OROTATE-REDUCTASE-NADH-RXN
FA170ACPHi	Fatty-acyl-ACP hydrolase	h2o_c + hepACP_c -> ACP_c + h_c + hep_fa_c	WP_002515593.1 or WP_002516470.1	0	1000	0	Cell Envelope Biosynthesis
FACOAL170	Fatty-acid--CoA ligase	atp_c + coa_c + hep_fa_c <=> amp_c + ppi_c + hepcoa_c	( WP_002520272.1 or WP_002522349.1 or WP_002519735.1 )	-1000	1000	0	Fatty acid biosynthesis				MNXR99159
FACOAE170	Fatty-acid--CoA ligase	h2o_c + hepcoa_c -> coa_c + h_c + hep_fa_c	WP_002515462.1	0	1000	0	Fatty acid biosynthesis
3MBex	Na+/Isovalerate symport (periplasm)	3mb_e + na1_e <=> na1_c + 3mb_c	WP_002517089.1	-1000	1000	0	Transport reactions
NO3R2	Nitrate reductase (Menaquinol-8)	2 h_c + mql8_c + no3_c -> h2o_c + 2 h_e + mqn8_c + no2_c	( WP_002524273.1 and WP_002520073.1 and WP_002520074.1 and WP_002518800.1 )	0	1000	0	Transport reactions	29139#1;29140#1;29141#1;29142#1		rxn09003;rxn10121	MNXR101988
4PEPTabc	Tetrapeptide (LalaDgluMdapDala) transport via ABC system (periplasm)	atp_c + h2o_c + LalaDgluMdapDala_e -> adp_c + pi_c + h_c + LalaDgluMdapDala_c	(( WP_002516303.1 and WP_002516371.1 ) or ( WP_002516303.1 and WP_002516371.1 and WP_002526132.1 ))	0	1000	0	Transport reactions
ACex	Acetate reversible transport via proton symport (periplasm)	ac_e + h_e <=> ac_c + h_c	WP_002517089.1	-1000	1000	0	Transport reactions
ORNabc	Ornithine transport via ABC system (periplasm)	atp_c + h2o_c + orn_e -> adp_c + pi_c + h_c + orn_c	WP_002519205.1	0	1000	0	Transport reactions	29883#1;29884#1;29885#1;29886#1		rxn05156;rxn09046	MNXR102222			3.6.3.21	3.6.3.21	META:ABC-37-RXN
ARGORNt7pp	Arginine/ornithine antiporter (periplasm)	orn_c + arg__L_e -> arg__L_c + orn_e	WP_002518090.1	0	0	0	Transport, Inner Membrane	34991;34992;34993;34994		rxn08153;rxn10131	MNXR95946
ASCBptspp	L-ascorbate transport via PEP:Pyr PTS (periplasm)	pep_c + ascb__L_e -> pyr_c + ascb6p_c	(( WP_002516685.1 and WP_002516722.1 ) or ( WP_002516685.1 and WP_002516918.1 ) or ( WP_002516722.1 and WP_002516918.1 ) or ( WP_002516685.1 and WP_002516722.1 and WP_002516918.1 ))	0	1000	0	Transport, Inner Membrane			rxn08158;rxn13758	MNXR138069
ASO3ex	Arsenite transporter via sodium antiport (periplasm)	na1_e + aso3_c -> na1_c + aso3_e	WP_002517089.1	0	1000	0	Transport reactions
ASO4ex	Arsenate reversible transport via symport (periplasm)	h_e + aso4_e <=> h_c + aso4_c	WP_002517089.1	-1000	1000	0	Transport reactions
BZex	BZt1pp	h_e + bz_e -> h_c + bz_c	( WP_002517687.1 and WP_002517089.1 )	0	1000	0	Transport reactions
CA2abc	Calcium transport via ABC system (periplasm)	atp_c + h2o_c + ca2_e -> adp_c + pi_c + h_c + ca2_c	WP_002517089.1	0	1000	0	Transport reactions	18105#2;18106#2;18107#2;18108#2		rxn10447	MNXR96434			3.6.3;3.6.3.8	3.6.3.8	META:TRANS-RXN-193
CDex	Cadmium (Cd+2) transport out via proton antiport (periplasm)	h_e + cd2_c -> h_c + cd2_e	(( WP_002515434.1 or WP_002518921.1 ) and WP_002517089.1 )	0	1000	0	Transport reactions
DIPEPabc15	L-Cysteinylglycine (Cys-Gly) transport via ABC system (periplasm)	atp_c + h2o_c + cgly_e -> adp_c + pi_c + h_c + cgly_c	(( WP_002516371.1 and WP_002520566.1 ) or ( WP_002516080.1 and WP_002516371.1 and WP_002518178.1 and WP_002520566.1 )) or ( WP_002516303.1 and WP_002519534.1 )	0	1000	0	Transport reactions			rxn05539;rxn08210	MNXR96656
CLex	Chloride transport out via proton antiport (2:1) (periplasm)	h_c + 2 cl_e -> h_e + 2 cl_c	WP_002519839.1 and WP_002517089.1	0	1000	0	Transport reactions
COBALTex	Cobalt (Co+2) transport out via proton antiport (periplasm)	h_e + cobalt2_c -> h_c + cobalt2_e	( WP_002515434.1 or WP_002518921.1 ) and WP_002517089.1	0	1000	0	Transport reactions
CRNabc	L-carnitine transport via ABC system (periplasm)	atp_c + h2o_c + crn_e -> adp_c + pi_c + h_c + crn_c	((( WP_002516879.1 or ( WP_002516879.1 and WP_002520228.1 )) and WP_002517089.1 )) or ( WP_002515665.1 or ( WP_002515074.1 and WP_002515103.1 and WP_002518750.1 and WP_002520029.1 ))	0	1000	0	Transport reactions	38719#1;38720#1;38721#1;38722#1		rxn05180;rxn08253	MNXR96905
CRO4abc	Chromate transport via ABC system (periplasm)	atp_c + h2o_c + cro4_e -> adp_c + pi_c + h_c + cro4_c	WP_002519935.1 and WP_002517089.1	0	1000	0	Transport reactions
CUabc	Copper transport via ABC system (periplasm)	atp_c + h2o_c + cu2_e -> adp_c + pi_c + h_c + cu2_c	WP_002524197.1 or WP_002520361.1	0	1000	0	Transport reactions
CYSabc2pp	L-cysteine export via ABC system (cytoplasm to periplasm)	atp_c + h2o_c + cys__L_c -> adp_c + pi_c + h_c + cys__L_e	( WP_002520400.1 and WP_002519937.1 )	0	1000	0	Transport, Inner Membrane	29783#1;29784#1;29785#1;29786#1;32795#2;32796#2;32797#2;32798#2		rxn08280	MNXR97026			3.6.3.21	3.6.3.21	META:RXN0-3
DARBex	D-arabinose transport via proton antiport (periplasm)	h_e + arab__D_c -> h_c + arab__D_e	WP_002519786.1 and WP_002519961.1	0	1000	0	Transport reactions
DSERex	D-serine transport in via proton symport (periplasm)	h_e + ser__D_e -> h_c + ser__D_c	WP_002518363.1 and WP_002517089.1	0	1000	0	Transport reactions
ETOHex	Ethanol transport via diffusion (extracellular to periplasm)	etoh_e <=> etoh_c	WP_002517089.1	-1000	1000	0	Transport reactions
FACOAL100ex	Fatty-acid-CoA ligase (decanoate transport via vectoral Co-A coupling)	atp_c + coa_c + h_e + dca_e -> h_c + amp_c + ppi_c + dcacoa_c	WP_002519735.1 and WP_002517089.1	0	1000	0	Transport reactions
FE2Gabcpp	Iron (II) transport via ABC system (GTP) (periplasm)	h2o_c + gtp_c + fe2_e -> pi_c + h_c + gdp_c + fe2_c	WP_002519046.1 and WP_002517089.1	0	1000	0	Transport reactions				MNXR99502
FE2t2pp	Iron (II) transport in via proton symport (periplasm)	h_e + fe2_e <=> h_c + fe2_c	WP_002519476.1 and WP_002517089.1	-1000	1000	0	Inorganic Ion Transport and Metabolism	29579;29580;29581;29582		rxn08473	MNXR99501					META:RXN0-2421
FE2t3pp	Iron (Fe+2) transport out via proton antiport (periplasm)	h_e + fe2_c <=> h_c + fe2_e	WP_002515434.1 and WP_002517089.1	-1000	1000	0	Inorganic Ion Transport and Metabolism	29439;29440;29441;29442		rxn08474	MNXR99506					META:RXN0-6
FE3Gabc	Iron (III) transport via ABC system (GTP) (periplasm)	h2o_c + gtp_c + fe3_e -> pi_c + h_c + gdp_c + fe3_c	WP_002519046.1 and WP_002517089.1	0	1000	0	Transport reactions
SSALy	Succinate-semialdehyde dehydrogenase (NADP)	h2o_c + nadp_c + sucsal_c -> 2 h_c + nadph_c + succ_c	WP_002519838.1	0	1000	0	Arginine and Proline Metabolism	13213;13214;13215;13216	R00714	rxn00509	MNXR104541			1.2.1.16;1.2.1.79	1.2.1.16;1.2.1.79	META:SUCCSEMIALDDEHYDROG-RXN
FRUex	Fructose transport via PEP:Pyr PTS (f6p generating) (periplasm)	pep_c + fru_e -> pyr_c + f6p_c	WP_002516918.1	0	1000	0	Transport reactions
FRUex1	D-fructose transport via PEP:Pyr PTS (periplasm)	pep_c + fru_e -> pyr_c + f1p_c	(( WP_002513080.1 or WP_002515906.1 ) and WP_002517095.1 and ( WP_002520353.1 or WP_002518152.1 or WP_002514296.1)) or WP_002515803.1 or WP_002516918.1	0	1000	0	Transport reactions
FUMex	Fumarate transport via proton symport (3 H) (periplasm)	3 h_e + fum_e -> 3 h_c + fum_c	( WP_002519856.1 or WP_002513675.1) and WP_002517089.1	0	1000	0	Transport reactions
G3PCabc	Sn-glycerol-3-phosphocholine transport via ABC system (periplasm)	atp_c + h2o_c + g3pc_e -> adp_c + pi_c + h_c + g3pc_c	( WP_002515186.1 or WP_002518041.1 or WP_002519844.1 or ( WP_002515186.1 and WP_002519844.1 ))	0	1000	0	Transport reactions
G3PEabc	Sn-glycerol-3-phosphoethanolamine transport via ABC system (periplasm)	atp_c + h2o_c + g3pe_e -> adp_c + pi_c + h_c + g3pe_c	( WP_002515186.1 or WP_002518041.1 or WP_002519844.1 or ( WP_002515186.1 and WP_002519844.1 ))	0	1000	0	Transport reactions
G3PIabc	Sn-glycerol-3-phosphoethanolamine transport via ABC system (periplasm)	atp_c + h2o_c + g3pi_e -> adp_c + pi_c + h_c + g3pi_c	( WP_002515186.1 or WP_002518041.1 or WP_002519844.1 or ( WP_002515186.1 and WP_002519844.1 ))	0	1000	0	Transport reactions
G3PSabc	Sn-glycerol-3-phosphoserine transport via ABC system (periplasm)	atp_c + h2o_c + g3ps_e -> adp_c + pi_c + h_c + g3ps_c	( WP_002515186.1 or WP_002518041.1 or WP_002519844.1 or ( WP_002515186.1 and WP_002519844.1 ))	0	1000	0	Transport reactions
GALCTNLt2pp	L-galactonate transport via proton symport (periplasm)	h_e + galctn__L_e <=> h_c + galctn__L_c	WP_002520123.1 and WP_002517089.1	-1000	1000	0	Transport, Inner Membrane	28823;28824;28825;28826		rxn08576	MNXR99958					META:TRANS-RXN0-227
GLCex	D-glucose transport in via proton symport (periplasm)	h_e + glc__D_e -> glc__D_c + h_c	WP_002516856.1 and WP_002517089.1	0	1000	0	Transport reactions
GLNabc	L-glutamine transport via ABC system (periplasm)	atp_c + h2o_c + gln__L_e -> adp_c + pi_c + h_c + gln__L_c	( WP_002518400.1 or WP_002519205.1 or ( WP_002519205.1 and WP_002520325.1 ))	0	1000	0	Transport reactions	29895#1;29896#1;29897#1;29898#1		rxn05155;rxn05196;rxn08624;rxn11101;rxn11233	MNXR100258			3.6.3.21	3.6.3.21	META:ABC-12-RXN
GLYabc	GLYabcpp	atp_c + h2o_c + gly_e -> adp_c + pi_c + h_c + gly_c	WP_002518400.1	0	1000	0	Transport reactions			rxn10862;rxn12799	MNXR100367
GLYBex	Glycine betaine transport via proton symport (periplasm)	h_e + glyb_e -> h_c + glyb_c	WP_002520338.1 and WP_002517089.1	0	1000	0	Transport reactions
GLYC2Pabc	Sn-Glycerol 2-phosphate transport via ABC system (periplasm)	atp_c + h2o_c + glyc2p_e -> adp_c + pi_c + h_c + glyc2p_c	( WP_002515186.1 or ( WP_002515186.1 and WP_002519844.1 ))	0	1000	0	Transport reactions
GLYCex	Glycerol transport via diffusion (extracellular to periplasm)	glyc_e -> glyc_c	WP_002517089.1 or WP_002515723.1	0	1000	0	Transport reactions
H2tex	Hydrogen transport via diffusion (extracellular to periplasm)	h2_e <=> h2_c	WP_002517089.1	-1000	1000	0	Transport, Outer Membrane Porin			rxn08691;rxn08692;rxn10542	MNXR100495
HPAtex	4-hydroxyphenylacetate transport via diffusion (extracellular to periplasm)	h_e + 4hphac_e -> h_c + 4hphac_c	( WP_002519961.1 ) and ( WP_002516652.1 or WP_002520123.1 )	0	1000	0	Transport reactions				MNXR95054
MG2uabcex	Magnesium (Mg+2) ABC transporter (ubtake, periplasm)	atp_c + h2o_c + mg2_e -> adp_c + pi_c + h_c + mg2_c	WP_002519183.1 and WP_002517089.1	0	1000	0	Transport reactions
MSO3abcex	Methanesulfonate transport via ABC system (periplasm)	atp_c + h2o_c + mso3_e -> adp_c + pi_c + h_c + mso3_c	( WP_002516881.1 or WP_002519588.1 ) and WP_002517089.1	0	1000	0	Transport reactions
UACMAMO	UDP-N-acetyl-D-mannosamine oxidoreductase	h2o_c + 2.0 nad_c + uacmam_c -> 3.0 h_c + 2.0 nadh_c + uacmamu_c	WP_002515750.1	0	1000	0	Cell Envelope Biosynthesis	25780;25781;25782;25783	R03317	rxn02377	MNXR141283			1.1.1.336	1.1.1.336	META:UDPMANNACADEHYDROG-RXN
NI2t3ex	Nickle (Ni+2) transport out via proton antiport (periplasm)	h_e + ni2_c -> h_c + ni2_e	( WP_002515434.1 or WP_002518921.1 ) and ( WP_002517089.1 )	0	1000	0	Transport reactions
NMNPtex	NMN permease (periplasm)	nmn_e -> nmn_c	WP_002514228.1	0	1000	0	Transport reactions
FACOAL80t2ex	Fatty-acid-CoA ligase (octanoate transport via vectoral Co-A coupling)	atp_c + coa_c + h_e + octa_e -> h_c + amp_c + ppi_c + occoa_c	WP_002519735.1	0	1000	0	Transport reactions
OXFOt4ex	Oxalate:Formate antiporter (periplasm)	for_c + oxa_e <=> oxa_c + for_e	( WP_002524246.1 ) and ( WP_002517089.1 )	-1000	1000	0	Transport reactions
PHEMEabcex	Protoheme transport via ABC system (periplasm)	atp_c + h2o_c + pheme_c -> adp_c + pi_c + h_c + pheme_e	( WP_002516599.1 and WP_002524239.1 )	0	1000	0	Transport reactions
PPAt4ex	Na+/Propionate symporter (periplasm)	na1_e + ppa_e -> na1_c + ppa_c	WP_002517089.1	0	1000	0	Transport reactions
PROGLYabcex	L-Prolinylglycine (Pro-Gly) transport via ABC system (periplasm)	atp_c + h2o_c + progly_e -> adp_c + pi_c + h_c + progly_c	(( WP_002516371.1 and WP_002520566.1 ) or ( WP_002516080.1 and WP_002516371.1 and WP_002518178.1 and WP_002520566.1 ))	0	1000	0	Transport reactions
SERabcpp	L-serine transport via ABC system (periplasm)	atp_c + h2o_c + ser__L_e -> adp_c + pi_c + h_c + ser__L_c	WP_002518400.1	0	1000	0	Transport reactions			rxn10883	MNXR104351
SO3abcex	Sulfite transport via ABC system (periplasm)	atp_c + h2o_c + so3_e -> adp_c + pi_c + h_c + so3_c	( WP_002519935.1 ) and ( WP_002517089.1 )	0	1000	0	Transport reactions
TAURabcex	Taurine transport via ABC system (periplasm)	atp_c + h2o_c + taur_e -> adp_c + pi_c + h_c + taur_c	( WP_002516881.1 and ( WP_002517089.1 ))	0	1000	0	Transport reactions
ZN2t3ex	Zinc (Zn+2) transport out via proton antiport (periplasm)	h_e + zn2_c -> h_c + zn2_e	( WP_002515434.1 or WP_002518921.1 ) and ( WP_002517089.1 )	0	1000	0	Transport reactions
ABUTt2r	4 aminobutyrate reversible transport in via proton symport	h_e + 4abut_e <=> h_c + 4abut_c	WP_002516466.1	-1000	1000	0	Transport reactions	28915;28916;28917;28918		rxn05564;rxn08027	MNXR94994					META:TRANS-RXN-57
ACGApts	N-Acetyl-D-glucosamine transport via PEP:Pyr PTS	pep_c + acgam_e -> pyr_c + acgam6p_c	( WP_002515258.1 or ( WP_002515258.1 and WP_002515317.1 ) or ( WP_002515258.1 and WP_002516918.1 ) or ( WP_002515317.1 and WP_002516918.1 ) or ( WP_002515246.1 and WP_002515317.1 and WP_002516918.1 )) or ( WP_002515308.1 or ( WP_002515258.1 and WP_002516918.1 ) or ( WP_002513080.1 and WP_002515258.1 and WP_002517095.1 ))	0	1000	0	Transport reactions			rxn05485;rxn08041	MNXR95253
ACMANApts	N-acetyl-D-mannosamine transport via PTS	pep_c + acmana_e -> pyr_c + acmanap_c	(( WP_002513080.1 or WP_002515906.1 ) and WP_002517095.1 and ( WP_002520353.1 or WP_002515258.1 or WP_002518152.1 or ( WP_002517125.1 and WP_002517155.1 ))) or WP_002516918.1	0	1000	0	Transport reactions			rxn08046;rxn10183	MNXR95275
ACNAMt2	N-acetylneuraminate proton symport	h_e + acnam_e -> h_c + acnam_c	WP_002516296.1	0	1000	0	Transport reactions	28987;28988;28989;28990		rxn05487;rxn08050	MNXR95291					META:RXN-15314;META:TRANS-RXN-25
ACTNabc	Acetoin transport via ABC system	atp_c + h2o_c + actn__R_e -> adp_c + pi_c + h_c + actn__R_c	( WP_002519080.1 and WP_002519815.1 )	0	1000	0	Transport reactions				MNXR95424
ADNt2	Adenosine transport in via proton symport	h_e + adn_e -> h_c + adn_c	WP_002548125.1	0	1000	0	Transport reactions	29987;29988;29989;29990		rxn05318;rxn08068	MNXR95461					META:TRANS-RXN-108A;META:TRANS-RXN-203
AKGt2r	2 oxoglutarate reversible transport via symport	h_e + akg_e <=> h_c + akg_c	WP_002518193.1	-1000	1000	0	Extracellular transport reactions	29011;29012;29013;29014		rxn05493;rxn08095;rxn09827	MNXR95661					META:TRANS-RXN-23
ALAabc	L-alanine transport via ABC system	atp_c + h2o_c + ala__L_e -> adp_c + pi_c + h_c + ala__L_c	WP_002519095.1	0	1000	0	Extracellular transport reactions			rxn08097;rxn10170	MNXR95703
ALAt2r	L alanine reversible transport via proton symport	h_e + ala__L_e <=> h_c + ala__L_c	WP_002518363.1	-1000	1000	0	Transport reactions	29443;29444;29445;29446		rxn05496;rxn08101	MNXR95704					META:RXN0-5202
ALLTNt2r	Allantoin transport in via proton symport	h_e + alltn_e <=> h_c + alltn_c	WP_002548125.1 or WP_002520332.1	-1000	1000	0	Transport reactions			rxn05682;rxn08116	MNXR95770
AMYLe	Amylose hydrolysis by alpha-1,4-amylase	199 h2o_e + amylose300_e -> 100 glc__D_e + 100 malt_e	WP_015588668.1	0	1000	0	Transport reactions				MNXR95834
ARBt2r	ARBt2r	h_e + arab__L_e <=> h_c + arab__L_c	WP_002520603.1	-1000	1000	0	Transport reactions				MNXR95936					META:TRANS-RXN-10
ARBTpts	Arbutin transport via PEPPyr PTS	pep_c + arbt_e -> pyr_c + arbt6p_c	(( WP_002513080.1 or WP_002515906.1 ) and WP_002517095.1 and ( WP_002520506.1 or WP_002515317.1 ))	0	1000	0	Transport reactions	34943;34944;34945;34946		rxn05501	MNXR95932
ARGabc	L-arginine transport via ABC system	atp_c + h2o_c + arg__L_e -> adp_c + pi_c + h_c + arg__L_c	( WP_002519205.1 or WP_002519935.1 )	0	1000	0	Extracellular transport reactions	29879#1;29880#1;29881#1;29882#1		rxn05154;rxn08151;rxn11236	MNXR95952			3.6.3.21	3.6.3.21	META:ABC-4-RXN
ASNt2r	L asparagine reversible transport via proton symport	h_e + asn__L_e <=> h_c + asn__L_c	WP_002517164.1 or WP_002516416.1	-1000	1000	0	Extracellular transport reactions			rxn05508;rxn08161;rxn09782;rxn11321;rxn13230	MNXR96066					META:TRANS-RXN-262
BALAt2r	BALAt2r	h_e + ala_B_e <=> h_c + ala_B_c	WP_002518363.1 and WP_002517089.1	-1000	1000	0	Transport reactions	29459;29460;29461;29462		rxn05495;rxn08174	MNXR96212					META:RXN0-5201
BG_MADG	Beta glucosidase methyl alpha D glucoside	h2o_e + madg_e -> glc__D_e + meoh_e	WP_002520523.1	0	1000	0	Transport reactions			rxn09978	MNXR142673			3.2.1.21	3.2.1.21
BG_MBDG	Beta glucosidase	h2o_e + mbdg_e -> glc__D_e + meoh_e	WP_002520523.1	0	1000	0	Transport reactions			rxn09979	MNXR96248			3.2.1.21	3.2.1.21
CELBpts	Cellobiose transport via PEPPyr PTS	pep_c + cellb_e -> pyr_c + 6pgg_c	(( WP_002513080.1 and WP_002517095.1 ) or ( WP_002513080.1 and WP_002517095.1 and WP_002518954.1 ) or ( WP_002513080.1 and WP_002518955.1 and WP_002517095.1 and WP_002518954.1 and WP_002520524.1 ))	0	1000	0	Transport reactions				MNXR96586
CELLBabc	Cellobiose transport via ATP transporter	atp_c + h2o_c + cellb_e -> adp_c + pi_c + h_c + cellb_c	(( WP_002516908.1 and WP_002520219.1 and WP_002520220.1 ))	0	1000	0	Transport reactions				MNXR96587
CHLabc	Choline transport via ABC system	atp_c + h2o_c + chol_e -> adp_c + pi_c + h_c + chol_c	(( WP_002515665.1 or ( WP_002515074.1 and WP_002515103.1 and WP_002518750.1 and WP_002520029.1 )) or WP_002519724.1 )	0	1000	0	Transport reactions	38715#1;38716#1;38717#1;38718#1		rxn05159;rxn08212	MNXR96691
CHOLSabc_1	Choline sulfate transport in via ABC system	atp_c + h2o_c + chols_e -> adp_c + pi_c + h_c + chols_c	WP_002515665.1	0	1000	0	Transport reactions			rxn05184;rxn12738	MNXR96706
COabc	Cobalt transport via ABC system	atp_c + h2o_c + cobalt2_e -> adp_c + pi_c + h_c + cobalt2_c	( WP_002516068.1 or WP_002519927.1 or ( WP_002515071.1 and WP_002515088.1 ) or ( WP_002515071.1 and WP_002520041.1 ))	0	1000	0	Transport reactions	32779#1;32780#1;32781#1;32782#1		rxn05166	MNXR96862
CSNt2	Cytosine transport in via proton symport	h_e + csn_e -> h_c + csn_c	( WP_002548125.1 or WP_002520332.1 )	0	1000	0	Transport reactions	29935;29936;29937;29938		rxn05527;rxn08266	MNXR96929					META:TRANS-RXN-116;META:TRANS-RXN-199
Cut1	Copper export via ATPase	atp_c + h2o_c + cu2_c -> adp_c + pi_c + h_c + cu2_e	WP_002520361.1	0	1000	0	Transport reactions	10376#1;10377#1;10378#1;10379#1		rxn05528;rxn08271	MNXR96950		R-ATH-936895;R-BTA-936802;R-BTA-936895;R-CEL-936802;R-CEL-936895;R-CFA-936802;R-CFA-936895;R-DDI-936895;R-DME-936802;R-DME-936895;R-DRE-936802;R-DRE-936895;R-GGA-936802;R-GGA-936895;R-HSA-936802;R-HSA-936895;R-MMU-936802;R-MMU-936895;R-OSA-936895;R-RNO-936802;R-RNO-936895;R-SCE-936895;R-SPO-936895;R-SSC-936802;R-TGU-936802;R-TGU-936895;R-XTR-936802;R-XTR-936895	3.6.3;3.6.3.4	3.6.3.4	META:3.6.3.4-RXN;META:TRANS-RXN-178
CYO1a	CYO1a	2 h_c + 2 ficytc_c + q8h2_c -> 2 h_e + 2 focytc_c + q8_c	( WP_002520372.1 and WP_002520373.1 and WP_002520374.1 )	0	1000	0	Transport reactions				MNXR142715
CYTBD	Cytochrome oxidase bd (ubiquinol-8: 2 protons)	0.5 o2_c + 2 h_c + q8h2_c -> h2o_c + 2 h_e + q8_c	( WP_002517169.1 and WP_002517210.1 and WP_002519937.1 )	0	1000	0	Not in pathways			rxn08288;rxn10112;rxn12494	MNXR97031
DADNt2	Deoxyadenosine transport in via proton symport	h_e + dad_2_e <=> h_c + dad_2_c	WP_002548125.1	-1000	1000	0	Transport reactions	29979;29980;29981;29982		rxn05317;rxn08292	MNXR97080					META:TRANS-RXN-108C
DALAt2r	D-alanine transport via proton symport	h_e + ala__D_e <=> h_c + ala__D_c	WP_002518363.1 or WP_002519754.1 or WP_002520310.1 or WP_002516284.1 or WP_002548097.1	-1000	1000	0	Extracellular transport reactions	28903;28904;28905;28906		rxn05494;rxn08301	MNXR97135					META:TRANS-RXN-62A
D_LACt2	D lactate transport via proton symport	h_e + lac__D_e <=> h_c + lac__D_c	WP_002519933.1	-1000	1000	0	Transport reactions			rxn08350;rxn09772;rxn10171	MNXR97838					META:TRANS-RXN0-515
DRIBabc	Deoxyribose transport via ABC system	atp_c + h2o_c + drib_e -> adp_c + pi_c + h_c + drib_c	( WP_230615386.1 and WP_002519788.1 and WP_002519789.1 and WP_002519791.1 )	0	1000	0	Transport reactions			rxn05549	MNXR97782
DSERt2	DSERt2	h_e + ser__D_e <=> h_c + ser__D_c	( WP_002518363.1 or WP_002519754.1 ) or WP_002520310.1 or WP_002516284.1 or WP_002548097.1	-1000	1000	0	Transport reactions			rxn05649;rxn08372	MNXR97798					META:RXN0-5130
FE2abc	Iron (II) transport via ABC system	atp_c + h2o_c + fe2_e -> adp_c + pi_c + h_c + fe2_c	( WP_002515060.1 or WP_002520649.1 or ( WP_002516295.1 and WP_002519684.1 ))	0	1000	0	Extracellular transport reactions			rxn05555;rxn08472	MNXR99504
FEDCabc	FEDCabc	atp_c + h2o_c + fe3_e + 2 cit_e -> adp_c + pi_c + h_c + 2 cit_c + fe3_c	( WP_002515060.1 or ( WP_002514783.1 and WP_002514784.1 ) or ( WP_002514783.1 and WP_002515060.1 ) or ( WP_002514784.1 and WP_002517449.1 ) or ( WP_002515060.1 and WP_002517449.1 ))	0	1000	0	Transport reactions			rxn05557	MNXR99538
GALabc	D-galactose transport via ABC system	atp_c + h2o_c + gal_e -> adp_c + pi_c + h_c + gal_c	( WP_002519789.1 and WP_230615386.1 and WP_002519788.1 ) or WP_230615386.1 or WP_002520254.1	0	1000	0	Transport reactions			rxn05162;rxn08573	MNXR100023			3.6.3.17	3.6.3.17	META:ABC-18-RXN
GALMAN4abc	Galactomannan transport via ABC system	atp_c + h2o_c + galman4_e -> adp_c + pi_c + h_c + galman4_c	( WP_002516303.1 and WP_002516371.1 )	0	1000	0	Transport reactions				MNXR99989
GALMAN6abc	Galactomannan transport via ABC system	atp_c + h2o_c + galman6_e -> adp_c + pi_c + h_c + galman6_c	( WP_002516303.1 and WP_002516371.1 )	0	1000	0	Transport reactions				MNXR99994
GALt2	D galactose transport in via proton symport	h_e + gal_e <=> h_c + gal_c	WP_002515601.1 or WP_002520603.1	-1000	1000	0	Transport reactions	29019;29020;29021;29022		rxn05566;rxn08584	MNXR100026					META:TRANS-RXN-21
GALTpts	Galactitol transport via PEP:Pyr PTS	pep_c + galt_e -> pyr_c + galt1p_c	(( WP_002516918.1 and WP_002519796.1 ) or ( WP_002517063.1 and WP_002517555.1 ))	0	1000	0	Transport reactions			rxn05567;rxn08586	MNXR100018
GALURt2r	D-galacturonate transport via proton symport, reversible	h_e + galur_e <=> h_c + galur_c	WP_002516856.1	-1000	1000	0	Extracellular transport reactions			rxn05673;rxn08588	MNXR100020
GAMpts	D-glucosamine transport via PEP:Pyr PTS	pep_c + gam_e -> pyr_c + gam6p_c	(( WP_002513080.1 or WP_002515906.1 ) and WP_002517095.1 and ( WP_002520353.1 or WP_002515258.1 or WP_002518152.1 or ( WP_002517125.1 and WP_002517155.1 ))) or WP_002516918.1	0	1000	0	Extracellular transport reactions			rxn05569;rxn08592	MNXR100034
GBBTNabc	Gamma butyrobetaine transport in via ABC system	atp_c + h2o_c + gbbtn_e -> adp_c + pi_c + h_c + gbbtn_c	WP_002515665.1	0	1000	0	Transport reactions			rxn05570	MNXR100052
GLCabc	GLCabc	atp_c + h2o_c + glc__D_e -> adp_c + pi_c + glc__D_c + h_c	( WP_230615386.1 or ( WP_002515410.1 and WP_002520119.1 and WP_002520120.1 )) or ( WP_002520254.1 )	0	1000	0	Transport reactions			rxn05147;rxn08606	MNXR100236			3.6.3.17	3.6.3.17	META:TRANS-RXN-320
GLCMAN4abc	Glucomannan transport via ABC system	atp_c + h2o_c + glcman4_e -> adp_c + pi_c + h_c + glcman4_c	( WP_002516303.1 and WP_002516371.1 )	0	1000	0	Transport reactions				MNXR100182
GLCMAN6abc	Glucomannan transport via ABC system	atp_c + h2o_c + glcman6_e -> adp_c + pi_c + h_c + glcman6_c	( WP_002516303.1 and WP_002516371.1 )	0	1000	0	Transport reactions				MNXR100187
GLCpts	D-glucose transport via PEP:Pyr PTS	glc__D_e + pep_c -> pyr_c + g6p_c	( WP_002516918.1 or ( WP_002515258.1 and WP_002516918.1 ) or ( WP_002515258.1 and WP_002517155.1 ) or ( WP_002516918.1 and WP_002515308.1 ) or ( WP_002513080.1 and WP_002515258.1 and WP_002517095.1 ) or ( WP_002515258.1 and WP_002517125.1 and WP_002517155.1 ))	0	1000	0	Transport reactions			rxn05226;rxn08612	MNXR100237
GLCURt2r	D-glucuronate transport via proton symport, reversible	h_e + glcur_e <=> h_c + glcur_c	WP_002516856.1	-1000	1000	0	Extracellular transport reactions	28955;28956;28957;28958		rxn05574;rxn08622	MNXR100234
GLYBabc	Glycine betaine transport via ABC system	atp_c + h2o_c + glyb_e -> adp_c + pi_c + h_c + glyb_c	( WP_002515665.1 or ( WP_002516879.1 and WP_002520228.1 ) or ( WP_002516879.1 and WP_002520227.1 and WP_002520228.1 ) or ( WP_002515074.1 and WP_002515103.1 and WP_002518750.1 and WP_002520029.1 )) or ( WP_002519724.1 )	0	1000	0	Transport reactions	32783#1;32784#1;32785#1;32786#1		rxn05181;rxn08637;rxn11216	MNXR100314					META:TRANS-RXN-283
GLYCLTt2r	Glycolate transport via proton symport, reversible	h_e + glyclt_e <=> h_c + glyclt_c	WP_002519933.1	-1000	1000	0	Transport reactions	29411;29412;29413;29414		rxn05470;rxn08651	MNXR100334					META:TRANS-RXN-105
GLYt2r	Glycine reversible transport via proton symport	h_e + gly_e <=> h_c + gly_c	WP_002518363.1 or WP_002519754.1 or WP_002520310.1 or WP_002516284.1 or WP_002548097.1	-1000	1000	0	Extracellular transport reactions	28899;28900;28901;28902		rxn05582;rxn08660;rxn09748	MNXR100368					META:TRANS-RXN-62B
GSNt2	Guanosine transport in via proton symport	h_e + gsn_e -> h_c + gsn_c	WP_002548125.1	0	1000	0	Transport reactions			rxn05204;rxn08671;rxn09747	MNXR100434
HGt	Mercury transport	hg2_e <=> hg2_c	WP_002514189.1	-1000	1000	0	Transport reactions	32815;32816;32817;32818		rxn05586;rxn08717	MNXR100625
HISabc	L-histidine transport via ABC system	atp_c + h2o_c + his__L_e -> adp_c + pi_c + h_c + his__L_c	WP_002519205.1	0	1000	0	Transport reactions	29891#1;29892#1;29893#1;29894#1		rxn05164;rxn08718	MNXR100644			3.6.3.21	3.6.3.21	META:ABC-14-RXN
HISt2r	L histidine reversible transport via proton symport	h_e + his__L_e <=> h_c + his__L_c	WP_002520492.1	-1000	1000	0	Extracellular transport reactions	37047;37048;37049;37050		rxn05299;rxn08719;rxn09744;rxn11327	MNXR100645
ILEabc	L-isoleucine transport via ABC system	atp_c + h2o_c + ile__L_e -> adp_c + pi_c + h_c + ile__L_c	(( WP_002516984.1 or WP_002518400.1 or WP_002519071.1 or WP_002519095.1 ) and ( WP_002517089.1 )) or WP_002519095.1	0	1000	0	Transport reactions	29819#1;29820#1;29821#1;29822#1		rxn05179;rxn08745	MNXR100821					META:ABC-15-RXN
ILEt2r	L isoleucine reversible transport via proton symport	h_e + ile__L_e <=> h_c + ile__L_c	WP_002519672.1	-1000	1000	0	Extracellular transport reactions			rxn05244;rxn08746;rxn13322	MNXR100822
INSt2	Inosine transport in via proton symport	h_e + ins_e <=> h_c + ins_c	WP_002548125.1	-1000	1000	0	Transport reactions	29963;29964;29965;29966		rxn05316;rxn08753	MNXR100850					META:TRANS-RXN-108G
Kabc	Potassium ABC transporter	atp_c + h2o_c + k_e -> adp_c + pi_c + h_c + k_c	(( WP_002519870.1 and WP_002548045.1 ) or ( WP_002519870.1 and WP_002519872.1 and WP_002548045.1 )) or (( WP_002519870.1 and WP_002548045.1 ) and ( WP_002517089.1 ))	0	1000	0	Extracellular transport reactions	16777#1;16778#1;16779#1;16780#1		rxn08762;rxn10168;rxn10558	MNXR100657			3.6.3.10;3.6.3.12	3.6.3.10;3.6.3.12	META:3.6.3.10-RXN;META:3.6.3.12-RXN;META:TRANS-RXN-2
Kt1	Potassium transport via uniport (facilitated diffusion)	k_e -> k_c	WP_002515588.1 or WP_002520529.1 or WP_002515857.1	0	1000	0	Transport reactions	29463;29464;29465;29466		rxn05206;rxn08771	MNXR100950		R-ATH-1296043;R-BTA-1013020;R-BTA-1296024;R-BTA-1296035;R-BTA-1296037;R-BTA-1296039;R-BTA-1296043;R-BTA-1296045;R-BTA-1296046;R-BTA-1296127;R-BTA-1296348;R-BTA-1299297;R-BTA-1299304;R-BTA-1299318;R-BTA-1299338;R-BTA-1299359;R-BTA-1369017;R-BTA-2534365;R-BTA-5577050;R-BTA-5577234;R-BTA-5577237;R-BTA-5578910;R-BTA-5678261;R-BTA-877187;R-CEL-1013020;R-CEL-1296035;R-CEL-1296039;R-CEL-1296045;R-CEL-12…			META:TRANS-RXN-143;META:TRANS-RXN-185;META:TRANS-RXN-186;META:TRANS-RXN-187;META:TRANS-RXN-190
LEUabc	L-leucine transport via ABC system	atp_c + h2o_c + leu__L_e -> adp_c + pi_c + h_c + leu__L_c	WP_002519095.1	0	1000	0	Transport reactions	29807#1;29808#1;29809#1;29810#1		rxn05161;rxn08784	MNXR101054					META:ABC-35-RXN
LEUt2r	L leucine reversible transport via proton symport	h_e + leu__L_e <=> h_c + leu__L_c	WP_002519672.1	-1000	1000	0	Extracellular transport reactions			rxn05243;rxn08785;rxn11119;rxn13340	MNXR101055
L_LACt2r	L lactate reversible transport via proton symport	h_e + lac__L_e <=> h_c + lac__L_c	WP_002519933.1	-1000	1000	0	Transport reactions	29415;29416;29417;29418		rxn05602;rxn08794;rxn13334	MNXR101277		R-BTA-373867;R-BTA-373875;R-CFA-373867;R-CFA-373875;R-DME-373867;R-DME-373875;R-DRE-373867;R-DRE-373875;R-GGA-373867;R-GGA-373875;R-GGA-373887;R-GGA-373889;R-HSA-373867;R-HSA-373875;R-MMU-373867;R-MMU-373875;R-RNO-373867;R-RNO-373875;R-SSC-373867;R-SSC-373875;R-TGU-373867;R-TGU-373875;R-XTR-373867;R-XTR-373875			META:TRANS-RXN-104
LYSabc	L-lysine transport via ABC system	atp_c + h2o_c + lys__L_e -> adp_c + pi_c + h_c + lys__L_c	WP_002519205.1 or (( WP_002519205.1 or WP_002519833.1 or ( WP_002519205.1 and WP_002520325.1 )) and WP_002517089.1 )	0	1000	0	Transport reactions	29887#1;29888#1;29889#1;29890#1		rxn05151;rxn08853	MNXR101265			3.6.3.21	3.6.3.21	META:ABC-3-RXN
LYSt2r	L lysine reversible transport via proton symport	h_e + lys__L_e <=> h_c + lys__L_c	WP_002519211.1	-1000	1000	0	Extracellular transport reactions	28911;28912;28913;28914		rxn08854;rxn09674;rxn09740	MNXR101266					META:TRANS-RXN-58
MALTabc	Maltose transport via ABC system	atp_c + h2o_c + malt_e -> adp_c + pi_c + h_c + malt_c	(( WP_002517030.1 and WP_002519935.1 ) and (( WP_002517155.1 or WP_002515317.1 ) and WP_002517125.1 )) or ( WP_002515927.1 or WP_002520024.1 or WP_002520254.1 ) or WP_002520297.1 or WP_002520026.1 or WP_002518395.1	0	1000	0	Transport reactions	22132#1;22133#1;22134#1;22135#1		rxn05170;rxn08867	MNXR101362			3.6.3.19	3.6.3.19	META:3.6.3.19-RXN;META:ABC-16-RXN
MALTpts	Maltose transport via PEP:Pyr PTS	pep_c + malt_e -> pyr_c + malt6p_c	( WP_002516918.1 or ( WP_002515317.1 and WP_002516918.1 ) or ( WP_002515317.1 and WP_002515308.1 ) or ( WP_002516918.1 and WP_002515308.1 )) and (( WP_002517155.1 or WP_002515317.1 ) and WP_002517125.1 or ( WP_002513080.1 and WP_002517095.1 ))	0	1000	0	Extracellular transport reactions			rxn05607;rxn08872	MNXR101363
MALTTRabc	Maltotriose transport via ABC system	atp_c + h2o_c + malttr_e -> adp_c + pi_c + h_c + malttr_c	(WP_002517030.1 and WP_002520254.1 and ( WP_002518395.1 or WP_002520026.1 or WP_002520297.1 ))	0	1000	0	Transport reactions			rxn05608;rxn08875	MNXR101358			3.6.3		META:TRANS-RXN0-503
MALTTTRabc	Maltotetraose transport via ABC system	atp_c + h2o_c + maltttr_e -> adp_c + pi_c + h_c + maltttr_c	( WP_002520254.1 )	0	1000	0	Transport reactions			rxn08877;rxn10173	MNXR101360			3.6.3		META:TRANS-RXN0-504
MANpts	D-mannose transport via PEP:Pyr PTS	pep_c + man_e -> pyr_c + man6p_c	(( WP_002513080.1 or WP_002515906.1 ) and WP_002517095.1 and ( WP_002520353.1 or WP_002518152.1 or ( WP_002514296.1 and WP_002520230.1 and WP_002518381.1 ))) or WP_002516918.1	0	1000	0	Transport reactions			rxn05610;rxn08885	MNXR101401
MELIBabc	Melibiose transport via ABC system (import)	atp_c + h2o_c + melib_e -> adp_c + pi_c + h_c + melib_c	WP_002520254.1	0	1000	0	Transport reactions				MNXR138586
METabc	L-methionine transport via ABC system	atp_c + h2o_c + met__L_e -> adp_c + pi_c + h_c + met__L_c	(( WP_002515988.1 and WP_002516027.1 ) or ( WP_002516027.1 and WP_002516054.1 ) or ( WP_002515988.1 and WP_002516027.1 and WP_002516054.1 ))	0	1000	0	Extracellular transport reactions	29779#2;29780#2;29781#2;29782#2;32827#1;32828#1;32829#1;32830#1		rxn05219;rxn08909;rxn11151	MNXR101489					META:RXN0-4522
METSabc	L methionine S oxide transport via ABC system	atp_c + h2o_c + metsox_S__L_e -> adp_c + pi_c + h_c + metsox_S__L_c	( WP_002515988.1 and WP_002516054.1 and (WP_002516027.1 or WP_002519205.1 or WP_002519676.1) )	0	1000	0	Transport reactions			rxn05613;rxn08914	MNXR101482					META:TRANS-RXN0-511
METSRabc	L methionine R oxide transport via ABC system	atp_c + h2o_c + metox__R_e -> adp_c + pi_c + h_c + metox__R_c	( WP_002515988.1 and WP_002516054.1 and (WP_002516027.1 or WP_002519205.1 or WP_002519676.1) )	0	1000	0	Transport reactions			rxn05614	MNXR101487
MNabc	Manganese transport via ABC system	atp_c + h2o_c + mn2_e -> adp_c + pi_c + h_c + mn2_c	( WP_002516992.1 or WP_002520239.1 )	0	1000	0	Transport reactions	17365#1;17366#1;17367#1;17368#1		rxn05149	MNXR101680			3.6.3.35	3.6.3.35	META:3.6.3.35-RXN
MNLpts	Mannitol transport via PEP:Pyr PTS	pep_c + mnl_e -> pyr_c + mnl1p_c	( WP_002516918.1 or ( WP_002513080.1 and WP_002517095.1 ))	0	1000	0	Transport reactions			rxn05617;rxn08949;rxn13934;rxn13944	MNXR101677
MNt2	Manganese transport in via proton symport	h_e + mn2_e -> h_c + mn2_c	WP_002519476.1	0	1000	0	Transport reactions	29007;29008;29009;29010		rxn05618;rxn08951	MNXR101681					META:TRANS-RXN-241
MOBDabc	Molybdate transport via ABC system	atp_c + h2o_c + mobd_e -> adp_c + pi_c + h_c + mobd_c	WP_002516669.1	0	1000	0	Transport reactions	22020#1;22021#1;22022#1;22023#1		rxn05619;rxn08955	MNXR101689			3.6.3.29	3.6.3.29	META:3.6.3.29-RXN;META:ABC-19-RXN
NAabcO	Sodium transport out via ABC system	atp_c + h2o_c + na1_c -> adp_c + pi_c + h_c + na1_e	WP_002520607.1	0	1000	0	Transport reactions	14633#1;14634#1;14635#1;14636#1		rxn05622	MNXR101802			3.6.3.15;3.6.3.7	3.6.3.15;3.6.3.7	META:3.6.3.15-RXN;META:3.6.3.7-RXN
NAt3_1	Sodium proton antiporter HNA is 11	h_e + na1_c <=> h_c + na1_e	WP_002519963.1	-1000	1000	0	Transport reactions	29419;29420;29421;29422		rxn05209;rxn08984	MNXR101803		R-ATH-425965;R-ATH-425983;R-ATH-426015;R-BTA-2872444;R-BTA-425965;R-BTA-425983;R-BTA-425994;R-BTA-426015;R-CEL-2872444;R-CEL-425965;R-CEL-425983;R-CEL-425994;R-CEL-426015;R-CFA-2872444;R-CFA-425965;R-CFA-425983;R-CFA-425994;R-CFA-426015;R-DDI-426015;R-DME-2872444;R-DME-425965;R-DME-425983;R-DME-425994;R-DME-426015;R-DRE-2872444;R-DRE-425983;R-DRE-425994;R-DRE-426015;R-GGA-2872444;R-GGA-425965;R-G…			META:TRANS-RXN-101
NIabc	Nickel transport via ABC system	atp_c + h2o_c + ni2_e -> adp_c + pi_c + h_c + ni2_c	( WP_002517429.1 or WP_002517976.1 or WP_002520567.1 )	0	1000	0	Transport reactions	15557#1;15558#1;15559#1;15560#1			MNXR101959			3.6.3.24	3.6.3.24	META:3.6.3.24-RXN;META:ABC-20-RXN
NO2t2r	Nitrite transport in via proton symport, reversible	h_e + no2_e <=> h_c + no2_c	WP_002518801.1 and WP_002517089.1	-1000	1000	0	Transport reactions			rxn05625;rxn08998	MNXR101984
NO3R1	Nitrate reductase (Ubiquinol-8)	2 h_c + q8h2_c + no3_c -> h2o_c + 2 h_e + q8_c + no2_c	( WP_002524273.1 and WP_002520073.1 and WP_002520074.1 and WP_002518800.1 )	0	1000	0	Transport reactions	29147#1;29148#1;29149#1;29150#1		rxn09001;rxn10120	MNXR101986
rxnHYPOTHETICAL2		2 nad_c + fdxrd_c + mql8_c -> 2 nadh_c + fdxox_c + mqn8_c + 2 h_c	( WP_002519931.1 and WP_002515697.1 )	0	1000	0
NO3t7	Nitrate transport in via nitrite antiport	no2_c + no3_e -> no2_e + no3_c	WP_002518801.1	0	1000	0	Transport reactions	28743;28744;28745;28746		rxn09004;rxn10177	MNXR101995					META:TRANS-RXN0-239
PHEt2r	L phenylalanine reversible transport via proton symport	h_e + phe__L_e <=> h_c + phe__L_c	WP_002516284.1 or WP_002520492.1 or WP_002548097.1	-1000	1000	0	Extracellular transport reactions	28923;28924;28925;28926		rxn05306;rxn09117;rxn09724;rxn11337	MNXR102635					META:TRANS-RXN-56
PIabc	Phosphate transport via ABC system	atp_c + h2o_c + pi_e -> adp_c + 2 pi_c + h_c	(( WP_002520010.1 or ( WP_002517183.1 and WP_002520010.1 ) or ( WP_002517183.1 and WP_002517294.1 and WP_002520010.1 )) and ( WP_002517089.1 )) or ( WP_002513066.1 or WP_002520010.1 )	0	1000	0	Transport reactions	24440#1;24441#1;24442#1;24443#1		rxn05145;rxn09122	MNXR102870			3.6.3.27	3.6.3.27	META:ABC-27-RXN
PROabc	L-proline transport via ABC system	atp_c + h2o_c + pro__L_e -> adp_c + pi_c + h_c + pro__L_c	(( WP_002516879.1 and WP_002520228.1 ) or ( WP_002516879.1 and WP_002520227.1 and WP_002520228.1 ) or ( WP_002515074.1 and WP_002515103.1 and WP_002518750.1 and WP_002520029.1 ))	0	1000	0	Transport reactions	29815#1;29816#1;29817#1;29818#1		rxn05165;rxn09187	MNXR103210					META:ABC-26-RXN
PROt2r	L proline reversible transport via proton symport	h_e + pro__L_e <=> h_c + pro__L_c	( WP_002520338.1 or WP_002520492.1 )	-1000	1000	0	Extracellular transport reactions	28963;28964;28965;28966		rxn05638;rxn09191;rxn11167	MNXR103211					META:TRANS-RXN-29
PTRCabc	Putrescine transport via ABC system	atp_c + h2o_c + ptrc_e -> adp_c + pi_c + h_c + ptrc_c	( WP_002517453.1 or WP_002519724.1 or ( WP_002517453.1 and WP_002520327.1 ))	0	1000	0	Transport reactions	29995#1;29996#1;29997#1;29998#1		rxn05163;rxn09213;rxn11263	MNXR103338			3.6.3.31	3.6.3.31	META:ABC-25-RXN
RAFFabc	Raffinose transport via ABC system (import)	atp_c + h2o_c + raffin_e -> adp_c + pi_c + h_c + raffin_c	WP_002520254.1	0	1000	0	Transport reactions				MNXR103417
RIBabc	D-ribose transport via ABC system	atp_c + h2o_c + rib__D_e -> adp_c + pi_c + h_c + rib__D_c	( WP_230615386.1 or WP_002534526.1 or ( WP_002516083.1 and WP_002520541.1 ) or ( WP_230615386.1 and WP_002519788.1 and WP_002519789.1 and WP_002519791.1 ) or ( WP_002519788.1 and WP_002519789.1 and WP_002519791.1 and WP_002534526.1 ))	0	1000	0	Transport reactions	29903#1;29904#1;29905#1;29906#1		rxn05160;rxn09227	MNXR104034			3.6.3.17	3.6.3.17	META:ABC-28-RXN
RMNabc	L-rhamnose transport (ATP-dependent)	atp_c + h2o_c + rmn_e -> adp_c + pi_c + h_c + rmn_c	( WP_002516371.1 and WP_002520220.1 )	0	1000	0	Transport reactions				MNXR104040
SALCpts	Salicin transport via PEP:Pyr PTS	pep_c + salcn_e -> pyr_c + salcn6p_c	(( WP_002513080.1 or WP_002515906.1 ) and WP_002517095.1 and ( WP_002520506.1 or WP_002515317.1 ))	0	1000	0	Transport reactions			rxn05647	MNXR104266
SBTpts	D-sorbitol transport via PEP:Pyr PTS	pep_c + sbt__D_e -> pyr_c + sbt6p_c	( WP_002514296.1 and WP_002516918.1 and WP_002518381.1 and WP_002520230.1 ) or (( WP_002513080.1 or WP_002515906.1 ) and WP_002517095.1 )	0	1000	0	Transport reactions			rxn09242;rxn10184	MNXR104290
SBTt2	D sorbitol transport in via proton symport	h_e + sbt__D_e -> h_c + sbt__D_c	WP_002519773.1	0	1000	0	Transport reactions			rxn05648	MNXR104291
SERt2r	L serine reversible transport via proton symport	h_e + ser__L_e <=> h_c + ser__L_c	WP_002519754.1 or WP_002519960.1 or WP_002520310.1 or WP_002516284.1 or WP_002518363.1 or WP_002548097.1	-1000	1000	0	Extracellular transport reactions	28887;28888;28889;28890		rxn05307;rxn09246;rxn09714	MNXR104352					META:TRANS-RXN-71
SPMDabc	Spermidine transport via ABC system	atp_c + h2o_c + spmd_e -> adp_c + pi_c + h_c + spmd_c	( WP_002517453.1 or WP_002519724.1 )	0	1000	0	Transport reactions	29999#1;30000#1;30001#1;30002#1		rxn05175;rxn09263;rxn11262	MNXR104494			3.6.3.31	3.6.3.31	META:ABC-24-RXN
SUCpts	Sucrose transport via PEP:Pyr PTS	pep_c + sucr_e -> pyr_c + suc6p_c	(( WP_002513080.1 or WP_002515906.1 ) and WP_002517095.1 and ( WP_002520506.1 or WP_002515317.1 )) or ( WP_002516918.1 or ( WP_002513080.1 and WP_002517095.1 ) or ( WP_002513080.1 and WP_002517095.1 and WP_002520520.1 ))	0	1000	0	Extracellular transport reactions			rxn05655;rxn09274	MNXR104643
SULabc	Sulfate transport via ABC system	atp_c + h2o_c + so4_e -> adp_c + pi_c + h_c + so4_c	( WP_002514516.1 or WP_002516669.1 or WP_002519816.1 )	0	1000	0	Extracellular transport reactions	10192#1;10193#1;10194#1;10195#1		rxn05153;rxn09276	MNXR104655			3.6.3.25	3.6.3.25	META:3.6.3.25-RXN;META:ABC-70-RXN
THRabc	L-threonine transport via ABC system	atp_c + h2o_c + thr__L_e -> adp_c + pi_c + h_c + thr__L_c	WP_002519095.1	0	1000	0	Transport reactions			rxn05169;rxn09301	MNXR104849
THRt2r	L threonine reversible transport via proton symport	h_e + thr__L_e <=> h_c + thr__L_c	WP_002524311.1	-1000	1000	0	Extracellular transport reactions	28883;28884;28885;28886		rxn05300;rxn09305;rxn09710	MNXR104850					META:TRANS-RXN-72
TREabc	TREabc	atp_c + h2o_c + tre_e -> adp_c + pi_c + h_c + tre_c	( WP_002520254.1 )	0	1000	0	Transport reactions			rxn10839	MNXR104930
TREpts	Trehalose transport via PEP:Pyr PTS	pep_c + tre_e -> pyr_c + tre6p_c	(( WP_002513080.1 or WP_002515906.1 ) and WP_002517095.1 and ( WP_002520506.1 or WP_002515317.1 )) or WP_002516918.1	0	1000	0	Transport reactions			rxn02005;rxn09322	MNXR104931			2.7.1.69	2.7.1.69
TRPt2r	L tryptophan reversible transport via proton symport	h_e + trp__L_e <=> h_c + trp__L_c	WP_002520492.1 or WP_002516284.1 or WP_002548097.1	-1000	1000	0	Transport reactions	28879;28880;28881;28882		rxn05663;rxn09326;rxn09709	MNXR104950					META:TRANS-RXN-76
TSULabc	TSULabc	atp_c + h2o_c + tsul_e -> adp_c + pi_c + h_c + tsul_c	( WP_002514516.1 or WP_002516669.1 or WP_002519816.1 ) or (( WP_002514516.1 or WP_002519935.1 or WP_002520614.1 ) and ( WP_002517089.1 ))	0	1000	0	Extracellular transport reactions	29871#1;29872#1;29873#1;29874#1		rxn05176;rxn09329	MNXR104964			3.6.3.25	3.6.3.25	META:ABC-7-RXN
TYRt2r	L tyrosine reversible transport via proton symport	h_e + tyr__L_e <=> h_c + tyr__L_c	WP_002516284.1 or WP_002520492.1 or WP_002548097.1	-1000	1000	0	Extracellular transport reactions	28875;28876;28877;28878		rxn05301;rxn09338;rxn09708;rxn09831;rxn13412	MNXR105003					META:TRANS-RXN-77
UAAGMDt	PBP substrate translocator	uaagmda_c -> uaagmda_e	WP_002518985.1	0	1000	0	Transport reactions				MNXR143084					META:TRANS-RXN0-286
URAt2	Uracil transport in via proton symport	h_e + ura_e -> h_c + ura_c	( WP_002516688.1 or WP_002548125.1 or WP_002520332.1 )	0	1000	0	Transport reactions	29239;29240;29241;29242		rxn05197;rxn09365	MNXR105148					META:TRANS-RXN-132
VALabc	L-valine transport via ABC system	atp_c + h2o_c + val__L_e -> adp_c + pi_c + h_c + val__L_c	( WP_002516984.1 or WP_002518400.1 or WP_002519071.1 or WP_002519095.1 ) and ( WP_002517089.1 )	0	1000	0	Transport reactions	29803#2;29804#2;29805#2;29806#2		rxn05168;rxn09373	MNXR105187					META:ABC-36-RXN
VALt2r	L valine reversible transport via proton symport	h_e + val__L_e <=> h_c + val__L_c	WP_002519672.1	-1000	1000	0	Extracellular transport reactions			rxn05669;rxn09374;rxn09707;rxn11190	MNXR105188
XTSNt2	Xanthosine transport in via proton symport	h_e + xtsn_e <=> h_c + xtsn_c	WP_002548125.1	-1000	1000	0	Transport reactions	28939;28940;28941;28942		rxn05680;rxn09381	MNXR105246					META:TRANS-RXN-31
XYLabc	XYLabc	atp_c + h2o_c + xyl__D_e -> adp_c + pi_c + h_c + xyl__D_c	(( WP_002534526.1 or ( WP_002516371.1 and WP_002520220.1 ) or ( WP_002516872.1 and WP_002520220.1 ))) or ( WP_002534526.1 and ( WP_230615386.1 or WP_002519789.1 or WP_002519788.1 ))	0	1000	0	Transport reactions	29899#1;29900#1;29901#1;29902#1		rxn05167;rxn09383	MNXR105268
XYLt2	D-xylose transport in via proton symport	h_e + xyl__D_e -> h_c + xyl__D_c	WP_002520603.1	0	1000	0	Transport reactions	28959;28960;28961;28962		rxn05671;rxn09384	MNXR105271
ZNabc	Zinc transport via ABC system	atp_c + h2o_c + zn2_e -> adp_c + pi_c + h_c + zn2_c	(( (WP_002519197.1 or WP_002519833.1 or WP_002519816.1 or WP_002519676.1 or WP_002520367.1 or WP_002518024.1) or WP_002520239.1 or WP_002519194.1 ) and ( WP_002515119.1 or WP_002516883.1 ) and WP_002515209.1 ) or WP_002515505.1 or WP_002516992.1	0	1000	0	Transport reactions	29795;29796;29797;29798		rxn05150;rxn09392	MNXR105281			3.6.3.5	3.6.3.5	META:ABC-63-RXN
ADAe	Adenosine deaminase, extracellular	adn_e + h_e + h2o_e -> nh4_e + ins_e	WP_002519568.1	0	1000	0	Transport reactions	24408;24409;24410;24411	R01560	rxn01137	MNXR95432		R-BTA-5693346;R-CFA-5693346;R-DDI-5693346;R-DME-5693346;R-DRE-5693346;R-GGA-5693346;R-HSA-5693346;R-SSC-5693346;R-TGU-5693346;R-XTR-5693346	3.5.4.4	3.5.4.4	META:ADENODEAMIN-RXN
CBL1abc	Cob(1)alamin transport via ABC system	atp_c + h2o_c + cbl1_e -> adp_c + cbl1_c + h_c + pi_c	WP_002517449.1	0	1000	0	Extracellular transport reactions				MNXR96471			3.6.3.33	3.6.3.33	META:ABC-5-RXN
GLYC3Pabc	Sn-Glycerol 3-phosphate transport via ABC system	atp_c + h2o_c + glyc3p_e -> adp_c + pi_c + h_c + glyc3p_c	( WP_002515186.1 or WP_002518516.1 or ( WP_002515080.1 and WP_002520025.1 and WP_002520026.1 ))	0	1000	0	Extracellular transport reactions	21668#1;21669#1;21670#1;21671#1		rxn05158;rxn08641	MNXR100320			3.6.3.20	3.6.3.20	META:3.6.3.20-RXN;META:ABC-34-RXN
PMANM	Phosphomannomutase	man1p_c <=> man6p_c	WP_002516528.1	-1000	1000	0	Alternate Carbon Metabolism	11140;11141;11142;11143	R01818	rxn01329	MNXR101729		R-ATH-446201;R-BTA-446201;R-CEL-446201;R-CFA-446201;R-DDI-446201;R-DME-446201;R-DRE-446201;R-GGA-446201;R-HSA-446201;R-MMU-446201;R-OSA-446201;R-PFA-446201;R-RNO-446201;R-SCE-446201;R-SPO-446201;R-SSC-446201;R-TGU-446201;R-XTR-446201	5.4.2.8	5.4.2.8	META:PHOSMANMUT-RXN
ZN2t4	Zinc transport out via antiport	zn2_c + h_e + k_e <=> h_c + k_c + zn2_e	WP_002518921.1	-1000	1000	0	Transport reactions			rxn05315	MNXR105279
PIt2r	Phosphate reversible transport via symport	h_e + pi_e <=> h_c + pi_c	WP_002514485.1	-1000	1000	0	Extracellular transport reactions	29939;29940;29941;29942		rxn05312;rxn09120;rxn09723;rxn09811;rxn09833;rxn09872	MNXR102872					META:TRANS-RXN-114
HXANt2r	Hypoxanthine reversible transport via proton symport	h_e + hxan_e <=> h_c + hxan_c	WP_002518783.1	-1000	1000	0	Transport reactions			rxn05201	MNXR100748
BTNt	Biotin ABC transporter	atp_c + h2o_c + btn_e -> adp_c + btn_c + h_c + pi_c	WP_002519389.1 and WP_002516487.1 and WP_002520163.1	0	1000	0	Transport reactions
FE3DCIT2abc		atp_c + h2o_c + fe3dcit_e -> adp_c + fe3dcit_c + h_c + pi_c	(( WP_002515301.1 or WP_002514783.1 ) and ( WP_002520345.1 or WP_002514784.1 ) and ( WP_002515265.1 or WP_002515968.1 ))	0	1000	0	Transport reactions
SUCP	SUCROSE-PHOSPHORYLASE-RXN	pi_c + sucr_c <=> fru_c + g1p_c	WP_002520435.1	-1000	1000	0	Alternate Carbon Metabolism
3MBCOT	3-methylbutanoyl-CoA acyl-carrier-protein transferase	ACP_c + ivcoa_c <=> coa_c + isovACP_c	WP_002519019.1	-1000	1000	0	Fatty acid biosynthesis
2MPCAC	2-methylpropionyl-CoA acyl-carrier-protein transferase	ACP_c + ibcoa_c <=> coa_c + isobutACP_c	WP_002519019.1	-1000	1000	0	Fatty acid biosynthesis
ISOGL3P	2-methylpropionyl-ACP malonyl-acyl-carrier-protein C-acyltransferase decarboxylating	h_c + malACP_c + isobutACP_c -> ACP_c + co2_c + 4m3opACP_c	WP_002515642.1 and WP_002515524.1	0	1000	0	Fatty acid biosynthesis
PIME_CA1	Lumped Pimeloyl-ACP methyl ester synthesis from manoyl-ACP	malmeACP_c + 2 malACP_c + 4 nadph_c + 6 h_c -> pimACP_c + 2 co2_c + 2 ACP_c + 4 nadp_c + h2o_c + meoh_c	WP_002515524.1 and WP_002516062.1 and WP_002516999.1	0	1000	0	Cofactor and Prosthetic Group Biosynthesis
PIME_CA2	Lumped Pimeloyl-ACP methyl ester synthesis from manoyl-coa	malcoame_c + 2 malACP_c + 4 nadph_c + 6 h_c -> pimACP_c + 2 co2_c + ACP_c + 4 nadp_c + h2o_c + coa_c + meoh_c	WP_002515524.1 and WP_002516062.1 and WP_002516999.1	0	1000	0	Cofactor and Prosthetic Group Biosynthesis
DKGLCNR1	2,5-diketo-D-gluconate reductase	25dkglcn_c + h_c + nadph_c -> 2dhguln_c + nadp_c	WP_002516180.1	0	1000	0	Alternate Carbon Metabolism			rxn08345	MNXR97489
THPAT	Acetyl-CoA:L-2,3,4,5-tetrahydrodipicolinate N2-acetyltransferase_c0	accoa_c + h2o_c + thdp_c -> coa_c + nal2a6o_c	WP_002515799.1	0	1000	0	Threonine and Lysine Metabolism	13085;13086;13087;13088	R04364	rxn03030	MNXR95864			2.3.1.-;2.3.1.89	2.3.1.89	META:2.3.1.89-RXN
3OXCOAT	Succinyl-CoA:acetyl-CoA C-acyltransferase_c0	coa_c + oxadpcoa_c -> accoa_c + succoa_c	WP_002516999.1	0	1000	0	Alternate Carbon Metabolism	19481;19482;19483;19484	R00829	rxn00598	MNXR94967			2.3.1.16;2.3.1.174	2.3.1.16;2.3.1.174	META:RXN-3641
A24T	2-amino-4-ketopentanoate thiolase	coa_c + a24op_c -> accoa_c + ala__D_c	WP_002512626.1 and WP_002519752.1	0	1000	0	Alanine and Aspartate Metabolism
MMC	Methylmalonyl-CoA carboxytransferase	pyr_c + mmcoa__S_c <=> ppcoa_c + oaa_c	(WP_002520640.1 or WP_002516292.1) and WP_002516357.1 and WP_002514451.1 and WP_002516246.1	-1000	1000	0	Propanoate metabolism
rxn05940	2-oxobutanoate:ferredoxin 2-oxidoreductase (CoA-propionylating)	coa_c + 2obut_c + fdxox_c + h_c -> co2_c + ppcoa_c + fdxrd_c	WP_002519930.1	0	1000	0	Propanoate metabolism
ACOAL80	Fatty-acid--CoA ligase	atp_c + coa_c + octa_c -> amp_c + occoa_c + ppi_c	WP_002522349.1	0	1000	0	Fatty acid biosynthesis
ACOAL100	Fatty-acid--CoA ligase	atp_c + coa_c + dca_c -> amp_c + dcacoa_c + ppi_c	WP_002522349.1	0	1000	0	Fatty acid biosynthesis
ACOAL120	Fatty-acid--CoA ligase	atp_c + coa_c + ddca_c -> amp_c + ddcacoa_c + ppi_c	WP_002522349.1	0	1000	0	Fatty acid biosynthesis
ACOAL180	Fatty-acid--CoA ligase	atp_c + coa_c + ocdca_c -> amp_c + stcoa_c + ppi_c	WP_002522349.1	0	1000	0	Fatty acid biosynthesis
ATPHs	ATP amine hydrolysis (spontaneous)	atp_c + h2o_c + h_c -> nh4_c + itp_c	spontaneous	0	1000	0	Nucleotide Salvage Pathway	13037;13038;13039;13040	R00088	rxn00064	MNXR96130			3.5.4.17;3.5.4.18	3.5.4.17;3.5.4.18	META:ATP-DEAMINASE-RXN
DATPHs	DATP amine hydrolysis (spontaneous)	h2o_c + h_c + datp_c -> nh4_c + ditp_c	spontaneous	0	1000	0	Nucleotide Salvage Pathway			rxn08313	MNXR97174
DHPTDCs2	4,5-dihydroxy-2,3-pentanedione cyclization (spontaneous)	dhptd_c -> mdhdhf_c	spontaneous	0	1000	0	Methionine Metabolism	35155;35156;35157;35158			MNXR97442					META:RXN-10015
G5SADs	L-glutamate 5-semialdehyde dehydratase (spontaneous)	glu5sa_c -> h2o_c + h_c + 1pyr5c_c	spontaneous	0	1000	0	Arginine and Proline Metabolism	28234;28235;28236;28237	R03314	rxn02374;rxn11220	MNXR99897		R-HSA-70655;R-HSA-70667			META:SPONTPRO-RXN
GTPHs	GTP amine hydrolysis (spontaneous)	h2o_c + h_c + gtp_c -> nh4_c + xtp_c	spontaneous	0	1000	0	Nucleotide Salvage Pathway			rxn08679	MNXR100459
HCO3E	HCO3 equilibration reaction	h2o_c + co2_c <=> h_c + hco3_c	spontaneous	-1000	1000	0	Unassigned	10748;10749;10750;10751	R00132;R10092	rxn00102	MNXR100482		R-ATH-1237045;R-ATH-1237047;R-ATH-1237059;R-ATH-1237081;R-ATH-1475017;R-ATH-1475022;R-ATH-1475025;R-ATH-1475026;R-ATH-1475028;R-ATH-1475032;R-ATH-1475435;R-ATH-1475436;R-BTA-1237045;R-BTA-1237047;R-BTA-1237059;R-BTA-1237081;R-BTA-1475017;R-BTA-1475022;R-BTA-1475025;R-BTA-1475026;R-BTA-1475028;R-BTA-1475032;R-BTA-1475435;R-BTA-1475436;R-CEL-1237045;R-CEL-1237047;R-CEL-1237059;R-CEL-1237081;R-CEL-1…	4.2.1.1	4.2.1.1	META:CARBODEHYDRAT-RXN;META:RXN0-5224
METOX1s	Methionine oxidation (spontaneous)	h2o2_c + met__L_c -> h2o_c + metsox_S__L_c	spontaneous	0	1000	0	Methionine Metabolism			rxn08912;rxn09942	MNXR101479
METOX2s	Methionine oxidation 2 (spontaneous)	h2o2_c + met__L_c -> h2o_c + metsox_R__L_c	spontaneous	0	1000	0	Methionine Metabolism			rxn08913	MNXR138590					META:RXN0-7188
MTHTHFSs	(2R,4S)-2-methyl-2,3,3,4-tetrahydroxytetrahydrofuran synthesis (spontaneous)	h2o_c + mdhdhf_c -> mththf_c	spontaneous	0	1000	0	Methionine Metabolism	35159;35160;35161;35162			MNXR101756					META:RXN-10017
NH3c	Ammomnium proton dissociation	h_c + nh3_c <=> nh4_c	spontaneous	-1000	1000	0	Unassigned				MNXR101948					META:RXN-11811
OMCDC	2-Oxo-4-methyl-3-carboxypentanoate decarboxylation	h_c + 3c4mop_c -> co2_c + 4mop_c	spontaneous	0	1000	0	Valine, Leucine, and Isoleucine Metabolism	25078;25079;25080;25081	R01652	rxn01208	MNXR102180			1.1.1.85	1.1.1.85	META:RXN-7800
ATPM	R_ATPM	atp_c + h2o_c -> adp_c + pi_c + h_c	spontaneous	0.76	0.76	0	Unassigned	13065;13066;13067;13068	R00086	rxn00062;rxn09694;rxn11300	MNXR96131			3.6.1.15;3.6.1.3;3.6.1.5;3.6.1.8;3.6.3.1;3.6.3.10;3.6.3.11;3.6.3.12;3.6.3.14;3.6.3.15;3.6.3.16;3.6.3.17;3.6.3.18;3.6.3.19;3.6.3.2;3.6.3.20;3.6.3.21;3.6.3.22;3.6.3.23;3.6.3.24;3.6.3.25;3.6.3.26;3.6.3.27;3.6.3.28;3.6.3.29;3.6.3.3;3.6.3.30;3.6.3.31;3.6.3.32;3.6.3.33;3.6.3.34;3.6.3.35;3.6.3.36;3.6.3.37;3.6.3.38;3.6.3.39;3.6.3.4;3.6.3.40;3.6.3.41;3.6.3.42;3.6.3.43;3.6.3.44;3.6.3.46;3.6.3.47;3.6.3.48;3…	3.6.1.15;3.6.1.3;3.6.1.5;3.6.1.8;3.6.3.1;3.6.3.10;3.6.3.11;3.6.3.12;3.6.3.14;3.6.3.15;3.6.3.16;3.6.3.17;3.6.3.18;3.6.3.19;3.6.3.2;3.6.3.20;3.6.3.21;3.6.3.22;3.6.3.23;3.6.3.24;3.6.3.25;3.6.3.26;3.6.3.27;3.6.3.28;3.6.3.29;3.6.3.3;3.6.3.30;3.6.3.31;3.6.3.32;3.6.3.33;3.6.3.34;3.6.3.35;3.6.3.36;3.6.3.37;3.6.3.38;3.6.3.39;3.6.3.4;3.6.3.40;3.6.3.41;3.6.3.42;3.6.3.43;3.6.3.44;3.6.3.46;3.6.3.47;3.6.3.48;3…	META:ATPASE-RXN
ACALDt	Acetaldehyde reversible transport	acald_e <=> acald_c	spontaneous	-1000	1000	0	Transport reactions			rxn08032;rxn08033;rxn09700;rxn13212	MNXR95212		R-HSA-449872
BZt	Benzoate transport (diffusion)	bz_e <=> bz_c	spontaneous	-1000	1000	0	Transport reactions	32811;32812;32813;32814		rxn12436	MNXR96370
CO2t	CO2 transporter via diffusion	co2_e <=> co2_c	spontaneous	-1000	1000	0	Extracellular transport reactions			rxn05467;rxn08237;rxn08238;rxn09706;rxn09775;rxn09821;rxn09860;rxn09876	MNXR96810		R-ATH-1237042;R-ATH-1247649;R-BTA-1237042;R-BTA-1237069;R-BTA-1247645;R-BTA-1247649;R-CEL-1237069;R-CEL-1247645;R-CFA-1237042;R-CFA-1237069;R-CFA-1247645;R-CFA-1247649;R-DDI-1237042;R-DDI-1237069;R-DDI-1247645;R-DDI-1247649;R-DME-1237042;R-DME-1237069;R-DME-1247645;R-DME-1247649;R-DRE-1237042;R-DRE-1237069;R-DRE-1247645;R-DRE-1247649;R-GGA-1237042;R-GGA-1237069;R-GGA-1247645;R-GGA-1247649;R-HSA-1…			META:TRANS-RXN0-545
H2Ot	H2O transport via diffusion	h2o_e <=> h2o_c	spontaneous	-1000	1000	0	Extracellular transport reactions	29667;29668;29669;29670		rxn05319;rxn08686;rxn08687;rxn09643;rxn09745;rxn09812;rxn09838;rxn09874	MNXR98641		R-ATH-432010;R-ATH-432054;R-ATH-432065;R-ATH-432067;R-ATH-507868;R-ATH-507870;R-BTA-432010;R-BTA-432054;R-BTA-432065;R-BTA-432067;R-BTA-445714;R-BTA-507868;R-BTA-507870;R-CEL-445714;R-CEL-507868;R-CEL-507870;R-CFA-432010;R-CFA-432054;R-CFA-432065;R-CFA-432067;R-CFA-445714;R-CFA-507868;R-CFA-507870;R-DDI-432010;R-DDI-432054;R-DDI-432065;R-DDI-432067;R-DDI-507868;R-DDI-507870;R-DME-432010;R-DME-432…			META:TRANS-RXN-145;META:TRANS-RXN0-547
H2St	H2St	h2s_e <=> h2s_c	spontaneous	-1000	1000	0	Transport reactions
NH4t	Ammonia reversible transport	nh4_e <=> nh4_c	spontaneous	-1000	1000	0	Transport reactions	28747;28748;28749;28750		rxn05466;rxn08986;rxn08987;rxn09736;rxn09835;rxn13364	MNXR101950		R-BTA-444416;R-CEL-444416;R-CFA-444416;R-DDI-444416;R-DME-444416;R-DRE-444416;R-GGA-444416;R-HSA-444416;R-MMU-444416;R-RNO-444416;R-SSC-444416;R-TGU-444416;R-XTR-444416			META:RXN-9615;META:TRANS-RXN0-206;META:TRANS-RXN0-544
O2t	O2 transport diffusion	o2_e <=> o2_c	spontaneous	-1000	1000	0	Extracellular transport reactions			rxn05468;rxn09031;rxn09032;rxn09641;rxn09734	MNXR102090					META:TRANS-RXN0-474
St	St	s_e <=> s_c	spontaneous	-1000	1000	0	Transport reactions				MNXR138845
CBL_2_1	Cob(I)alamin <=> Cob(II)alamin	cbl2_c <=> cbl1_c	spontaneous	-1000	1000	0	Cofactor and Prosthetic Group Biosynthesis
AOBUTDs	L-2-amino-3-oxobutanoate decarboxylation (spontaneous)	2aobut_c + h_c -> aact_c + co2_c	spontaneous	0	1000	0	Threonine and Lysine Metabolism	25653;25654;25655;25656	R03758	rxn02666	MNXR95851			1.1.1.381	1.1.1.381	META:THREOSPON-RXN
FACOAL80	Fatty-acid--CoA ligase (octanoate)	atp_c + coa_c + octa_c -> amp_c + ppi_c + occoa_c	( WP_002520272.1 or WP_002522349.1 or WP_002519735.1 )	0	1000	0	Fatty acid biosynthesis	33631;33632;33633;33634		rxn09444	MNXR99205			6.2.1.3	6.2.1.3	META:R223-RXN
FACOAL100	Fatty acid CoA ligase	atp_c + coa_c + dca_c -> amp_c + ppi_c + dcacoa_c	( WP_002520272.1 or WP_002522349.1 or WP_002519735.1 )	0	1000	0	Fatty acid biosynthesis
FACOAL120	Fatty acid CoA ligase	atp_c + coa_c + ddca_c -> amp_c + ppi_c + ddcacoa_c	( WP_002520272.1 or WP_002522349.1 or WP_002519735.1 )	0	1000	0	Fatty acid biosynthesis
FACOAL180	Fatty acid CoA ligase octadecanoate	atp_c + coa_c + ocdca_c <=> amp_c + ppi_c + stcoa_c	( WP_002520272.1 or WP_002522349.1 or WP_002519735.1 )	-1000	1000	0	Fatty acid biosynthesis	33615;33616;33617;33618		rxn09449	MNXR99164			6.2.1.3	6.2.1.3	META:RXN-16380
ECOAH8	3-hydroxyacyl-CoA dehydratase (3-hydroxyoctadecanoyl-CoA)	3hodcoa_c <=> h2o_c + od2coa_c	WP_002515985.1	-1000	1000	0	Membrane Lipid Metabolism			rxn08413	MNXR97893			4.2.1.134;4.2.1.17	4.2.1.134;4.2.1.17
ECOAH7	3-hydroxyacyl-CoA dehydratase (3-hydroxyhexadecanoyl-CoA)	3hhdcoa_c <=> h2o_c + hdd2coa_c	WP_002515985.1	-1000	1000	0	Membrane Lipid Metabolism	31163;31164;31165;31166	R04738	rxn03240	MNXR97892		R-BTA-77301;R-CEL-77301;R-CFA-77301;R-DME-77301;R-GGA-77301;R-HSA-77301;R-MMU-77301;R-RNO-77301;R-SSC-77301;R-TGU-77301;R-XTR-77301	4.2.1.17;4.2.1.74	4.2.1.17;4.2.1.74	META:RXN-14272
ECOAH6	3-hydroxyacyl-CoA dehydratase (3-hydroxytetradecanoyl-CoA)	3htdcoa_c <=> h2o_c + td2coa_c	WP_002515985.1	-1000	1000	0	Membrane Lipid Metabolism	31171;31172;31173;31174	R04740	rxn03241	MNXR97891		R-BTA-77277;R-CEL-77277;R-CFA-77277;R-DME-77277;R-GGA-77277;R-HSA-77277;R-MMU-77277;R-RNO-77277;R-SSC-77277;R-TGU-77277;R-XTR-77277	4.2.1.17;4.2.1.74	4.2.1.17;4.2.1.74	META:RXN-14273
ECOAH4	3-hydroxyacyl-CoA dehydratase (3-hydroxydecanoyl-CoA)	3hdcoa_c <=> dc2coa_c + h2o_c	WP_002515985.1	-1000	1000	0	Membrane Lipid Metabolism	31191;31192;31193;31194	R04744	rxn03245	MNXR97889		R-BTA-77344;R-CEL-77344;R-CFA-77344;R-DDI-77344;R-DME-77344;R-DRE-77344;R-GGA-77344;R-HSA-77344;R-MMU-77344;R-RNO-77344;R-SCE-77344;R-SSC-77344;R-TGU-77344;R-XTR-77344	4.2.1.17;4.2.1.74	4.2.1.17;4.2.1.74	META:RXN-13616
ECOAH3	3-hydroxyacyl-CoA dehydratase (3-hydroxyoctanoyl-CoA)	3hocoa_c <=> h2o_c + oc2coa_c	WP_002515985.1	-1000	1000	0	Membrane Lipid Metabolism	31199;31200;31201;31202	R04746	rxn03247	MNXR97888		R-BTA-77333;R-CEL-77333;R-CFA-77333;R-DDI-77333;R-DME-77333;R-DRE-77333;R-GGA-77333;R-HSA-77333;R-MMU-77333;R-RNO-77333;R-SCE-77333;R-SSC-77333;R-TGU-77333;R-XTR-77333	4.2.1.17;4.2.1.74	4.2.1.17;4.2.1.74
ECOAH2	3-hydroxyacyl-CoA dehydratase (3-hydroxyhexanoyl-CoA)	3hhcoa_c <=> h2o_c + hx2coa_c	WP_002515985.1	-1000	1000	0	Membrane Lipid Metabolism	30547;30548;30549;30550	R04749	rxn03250	MNXR97886		R-BTA-77325;R-CEL-77325;R-CFA-77325;R-DDI-77325;R-DME-77325;R-DRE-77325;R-GGA-77325;R-HSA-77325;R-MMU-77325;R-RNO-77325;R-SCE-77325;R-SSC-77325;R-TGU-77325;R-XTR-77325	4.2.1.17;4.2.1.74	4.2.1.17;4.2.1.74	META:RXN-12567
3OAR100	3-oxoacyl-[acyl-carrier-protein] reductase (n-C10:0)	3odecACP_c + h_c + nadph_c <=> 3hdecACP_c + nadp_c	WP_002520246.1 or WP_002515845.1 or WP_002516062.1	-1000	1000	0	Cell Envelope Biosynthesis		R04534	rxn05338	MNXR94941			1.1.1.100;2.3.1.-;2.3.1.85;2.3.1.86	1.1.1.100;2.3.1.85;2.3.1.86	META:RXN-9528
3OAR80	3-oxoacyl-[acyl-carrier-protein] reductase (n-C8:0)	3ooctACP_c + h_c + nadph_c <=> 3hoctACP_c + nadp_c	( WP_002520246.1 or WP_002515845.1 or WP_002516062.1)	-1000	1000	0	Cell Envelope Biosynthesis		R04536	rxn05341	MNXR94953			1.1.1.100;2.3.1.-;2.3.1.85;2.3.1.86	1.1.1.100;2.3.1.85;2.3.1.86	META:RXN-9524
3OAR140	3-oxoacyl-[acyl-carrier-protein] reductase (n-C14:0)	3omrsACP_c + h_c + nadph_c <=> 3hmrsACP_c + nadp_c	( WP_002520246.1 or WP_002515845.1 or WP_002516062.1 or WP_002519804.1 )	-1000	1000	0	Cell Envelope Biosynthesis		R04566	rxn05342	MNXR94944			1.1.1.100;2.3.1.-;2.3.1.85;2.3.1.86	1.1.1.100;2.3.1.85;2.3.1.86	META:RXN-9536
ACALD	Acetaldehyde dehydrogenase (acetylating)	acald_c + coa_c + nad_c <=> accoa_c + h_c + nadh_c	WP_002516030.1	-1000	1000	0	Pyruvate Metabolism	23288;23289;23290;23291	R00228	rxn00171	MNXR95210			1.2.1.10	1.2.1.10	META:ACETALD-DEHYDROG-RXN
PNDSOR	pyridine nucleotide-disulfide oxidoreductase	cinnm_c + nadh_c + h_c -> pppn_c + nad_c	WP_002520249.1	0	1000	0	Nucleotide Salvage Pathway
CPC6R	Precorrin-6A reductase	h_c + nadph_c + copre6_c -> nadp_c + codhpre6_c	WP_002515063.1	0	1000	0	Cofactor and Prosthetic Group Biosynthesis			rxn04050	MNXR96837			1.3.1.54	1.3.1.54
ACACT8r	Acetyl-CoA acyltransferase (hexadecanoyl-CoA)	3ohodcoa_c + coa_c -> accoa_c + pmtcoa_c		0	1000	0	Membrane Lipid Metabolism	35279;35280;35281;35282		rxn08767	MNXR95204
ACACT7r	Acetyl-CoA C-acyltransferase (tetradecanoyl-CoA)	3ohdcoa_c + coa_c <=> accoa_c + tdcoa_c		-1000	1000	0	Membrane Lipid Metabolism	18161;18162;18163;18164	R03991	rxn02804	MNXR95203		R-BTA-77304;R-CEL-77304;R-CFA-77304;R-DME-77304;R-GGA-77304;R-HSA-77304;R-MMU-77304;R-RNO-77304;R-SSC-77304;R-TGU-77304;R-XTR-77304	2.3.1.155;2.3.1.16;2.3.1.9	2.3.1.155;2.3.1.16;2.3.1.9	META:2.3.1.155-RXN;META:RXN-16560
ACACT6r	Acetyl-CoA C-acyltransferase (dodecanoyl-CoA)	3otdcoa_c + coa_c <=> accoa_c + ddcacoa_c		-1000	1000	0	Membrane Lipid Metabolism	31091;31092;31093;31094	R03858	rxn06510	MNXR95201		R-BTA-77271;R-CEL-77271;R-CFA-77271;R-DME-77271;R-GGA-77271;R-HSA-77271;R-MMU-77271;R-RNO-77271;R-SSC-77271;R-TGU-77271;R-XTR-77271	2.3.1.16;2.3.1.9	2.3.1.16;2.3.1.9	META:RXN-14268
ACACT4r	Acetyl-CoA C-acyltransferase (octanoyl-CoA)	3odcoa_c + coa_c <=> accoa_c + occoa_c		-1000	1000	0	Membrane Lipid Metabolism	31087;31088;31089;31090	R03778	rxn02680	MNXR95198		R-BTA-77340;R-CEL-77340;R-CFA-77340;R-DME-77340;R-GGA-77340;R-HSA-77340;R-MMU-77340;R-RNO-77340;R-SSC-77340;R-TGU-77340;R-XTR-77340	2.3.1.16;2.3.1.9	2.3.1.16;2.3.1.9	META:RXN-13617
ACACT3r	Acetyl-CoA C-acyltransferase (hexanoyl-CoA)	3oocoa_c + coa_c <=> accoa_c + hxcoa_c		-1000	1000	0	Membrane Lipid Metabolism				MNXR95197			2.3.1.9	2.3.1.9
ACACT2r	Acetyl-CoA C-acyltransferase (butanoyl-CoA)	3ohcoa_c + coa_c <=> accoa_c + btcoa_c		-1000	1000	0	Membrane Lipid Metabolism	31111;31112;31113;31114	R01177	rxn00874	MNXR95196		R-BTA-77321;R-CEL-77321;R-CFA-77321;R-DME-77321;R-GGA-77321;R-HSA-77321;R-MMU-77321;R-RNO-77321;R-SSC-77321;R-TGU-77321;R-XTR-77321	2.3.1.16;2.3.1.9	2.3.1.16;2.3.1.9	META:RXN-12565
FA80ACPHi	Fatty-acyl-ACP hydrolase	h2o_c + ocACP_c -> ACP_c + h_c + octa_c		0	1000	0	Cell Envelope Biosynthesis				MNXR99125			3.1.2.21	3.1.2.21
FA100ACPHi	Fatty-acyl-ACP hydrolase	dcaACP_c + h2o_c -> ACP_c + dca_c + h_c		0	1000	0	Cell Envelope Biosynthesis				MNXR99086			3.1.2.21	3.1.2.21
FA120ACPHi	Fatty-acyl-ACP hydrolase	ddcaACP_c + h2o_c -> ACP_c + ddca_c + h_c		0	1000	0	Cell Envelope Biosynthesis				MNXR99087			3.1.2.21	3.1.2.21
FA140ACPHi	Fatty-acyl-ACP hydrolase	h2o_c + myrsACP_c -> ACP_c + h_c + ttdca_c		0	1000	0	Cell Envelope Biosynthesis				MNXR99089			3.1.2.14	3.1.2.14
FA160ACPHi	Fatty-acyl-ACP hydrolase	h2o_c + palmACP_c -> ACP_c + h_c + hdca_c		0	1000	0	Cell Envelope Biosynthesis				MNXR99097			3.1.2.14	3.1.2.14
FA180ACPHi	Fatty-acyl-ACP hydrolase (n-C18:0)	h2o_c + ocdcaACP_c -> ACP_c + h_c + ocdca_c		0	1000	0	Cell Envelope Biosynthesis				MNXR99106			3.1.2.14	3.1.2.14
FA200ACPHi	Fatty-acyl-ACP hydrolase (n-C20:0)	h2o_c + arachACP_c -> ACP_c + h_c + arach_c		0	1000	0	Cell Envelope Biosynthesis
FA110ACPHi	Fatty-acyl-ACP hydrolase	h2o_c + undACP_c -> ACP_c + h_c + und_fa_c		0	1000	0	Cell Envelope Biosynthesis
FA130ACPHi	Fatty-acyl-ACP hydrolase	h2o_c + triACP_c -> ACP_c + h_c + tri_fa_c		0	1000	0	Cell Envelope Biosynthesis
AACPS15	Acyl-[acyl-carrier-protein] synthetase (n-C15:0)	atp_c + ACP_c + pen_fa_c -> amp_c + ppi_c + penACP_c	WP_002515593.1 or WP_002516470.1	0	1000	0	Cell Envelope Biosynthesis
AACPS17	Acyl-[acyl-carrier-protein] synthetase (n-C17:0)	atp_c + ACP_c + hep_fa_c -> amp_c + ppi_c + hepACP_c	WP_002515593.1 or WP_002516470.1	0	1000	0	Cell Envelope Biosynthesis
FAACP_CA		2.25 undACP_c + 4.88 ddcaACP_c + 1.98 triACP_c + 7.86 myrsACP_c + 35.88 peneACP_iso_c + 10.70 penACP_c + 2.29 hdeACP_c + 12.63 palmACP_c + 9.23 hepeACP_anteiso_c + 1.86 hepACP_c + 5.92 octeACP_c + 3.10 ocdcaACP_c + 1.43 arachACP_c -> faACP_CA_c		0	1000	0	Fatty acid biosynthesis
FA_CA		2.25 und_fa_c + 4.88 ddca_c + 1.98 tri_fa_c + 7.86 ttdca_c + 35.88 pendecacid_iso_c + 10.70 pen_fa_c + 2.29 hdcea_c + 12.63 hdca_c + 9.23 hepdecacid_anteiso_c + 1.86 hep_fa_c + 5.92 ocdcea_c + 3.10 ocdca_c + 1.43 arach_c -> fa_CA_c		0	1000	0	Fatty acid biosynthesis
LPLIPALG	Lysophospholipase (2-acylglycerophosphoglycerol)	h2o_c + 0.01 lpg_CA_c -> h_c + 0.01 fa_CA_c + g3pg_c		0	1000	0	Phospholipid biosynthesis
LPLIPALE	Lysophospholipase (2-acylglycerophosphoethanolamine)	h2o_c + 0.01 lpe_CA_c + h_c -> 0.01 fa_CA_c + g3pe_c	WP_002515422.1	0	1000	0	Phospholipid biosynthesis
LPLIPALI	Lysophospholipase (2-acylglycerophosphoinositol)	h2o_c + 0.01 lpi_CA_c -> h_c + 0.01 fa_CA_c + g3pi_c		0	1000	0	Phospholipid biosynthesis
LPLIPALA	Lysophospholipase (2-acylglycerophosphotidate)	h2o_c + 0.01 ag3p_CA_c -> h_c + 0.01 fa_CA_c + glyc3p_c		0	1000	0	Phospholipid biosynthesis
LPA1_CA	lpa from pa	h2o_c + 0.01 pa_CA_c -> 0.01 lpa_CA_c + 0.01 fa_CA_c		0	1000	0	Phospholipid biosynthesis
DSCLCOCH	Sirohydrochlorin cobaltochelatase	scl_c + cobalt2_c <=> copre2_c	WP_002520037.1	-1000	1000	0	Cofactor and Prosthetic Group Biosynthesis	26269;26270;26271;26272		rxn10600	MNXR97796			4.99.1.3	4.99.1.3	META:RXN-8759
CODSCL5BMT	Cobalt precorrin 5b methyltransferase	amet_c + codscl5b_c -> ahcys_c + h_c + copre6_c	WP_002515421.1	0	1000	0	Cofactor and Prosthetic Group Biosynthesis		R07773	rxn07587	MNXR96835			2.1.1.195	2.1.1.195
2FE2St	2FE2St	2fe2s_e <=> 2fe2s_c		-1000	1000	0	Transport reactions
4FE4St	4FE4St	4fe4s_e <=> 4fe4s_c		-1000	1000	0	Transport reactions
ACGALt		acgal_e <=> acgal_c		-1000	1000	0	Transport reactions
DM_pap_c	sink	pap_c <=>		0	1000	0	Exchange
aacpex	Apo[acp] exchange	apoACP_e <=> apoACP_c		-1000	1000	0	Transport reactions
LPA_CA		glyc3p_c + 0.01 faACP_CA_c -> ACP_c + 0.01 lpa_CA_c	WP_002520170.1 or WP_002520380.1	0	1000	0	Phospholipid biosynthesis
LPSD_CA		0.01 pe_CA_c + h2o_c <=> 0.01 lpe_CA_c + 0.01 fa_CA_c	WP_230615392.1	-1000	1000	0	Phospholipid biosynthesis
PCS_CA		0.01 cdpdag_CA_c + chol_c -> cmp_c + 0.01 pc_CA_c		0	1000	0	Phospholipid biosynthesis
PMT1_CA		0.01 pe_CA_c + amet_c -> ahcys_c + 0.01 mmpe_CA_c		0	1000	0	Phospholipid biosynthesis
PMT2_CA		0.01 mmpe_CA_c + amet_c -> ahcys_c + 0.01 dmpe_CA_c		0	1000	0	Phospholipid biosynthesis
PMT3_CA		0.01 dmpe_CA_c + amet_c -> ahcys_c + 0.01 pc_CA_c		0	1000	0	Phospholipid biosynthesis
LPCS_CA		0.01 lpc_CA_c + 0.01 fa_CA_c -> 0.01 pc_CA_c		0	1000	0	Phospholipid biosynthesis
GPCS_CA		0.01 gpc_CA_c + 0.01 fa_CA_c -> 0.01 lpc_CA_c		0	1000	0	Phospholipid biosynthesis
PIA_CA		0.01 pi_CA_c + h2o_c -> 0.01 lpi_CA_c + 0.01 fa_CA_c + h_c		0	1000	0	Phospholipid biosynthesis
EX_LPG2_Cat		lpg_CA_e <=>		-1000	1000	0	Exchange
GPC_CA		gpc_CA_e <=> gpc_CA_c		-1000	1000	0	Transport reactions
HACD8	3-hydroxyacyl-CoA dehydrogenase (3-oxooctadecanoyl-CoA)	3ohodcoa_c + h_c + nadh_c <=> 3hodcoa_c + nad_c		-1000	1000	0	Membrane Lipid Metabolism			rxn08700	MNXR100549			1.1.1.35	1.1.1.35
HACD7	3-hydroxyacyl-CoA dehydrogenase (3-oxohexadecanoyl-CoA)	3ohdcoa_c + h_c + nadh_c <=> 3hhdcoa_c + nad_c		-1000	1000	0	Membrane Lipid Metabolism	31159;31160;31161;31162	R04737	rxn03239	MNXR100548		R-BTA-77303;R-CEL-77303;R-CFA-77303;R-DME-77303;R-GGA-77303;R-HSA-77303;R-MMU-77303;R-RNO-77303;R-SSC-77303;R-TGU-77303;R-XTR-77303	1.1.1.211;1.1.1.35	1.1.1.211;1.1.1.35	META:RXN-14271
DM_mththf_c	Sink needed to allow (2R,4S)-2-methyl-2,3,3,4-tetrahydroxytetrahydrofuran to leave system	mththf_c <=>		0	1000	0	Exchange	35147;35148;35149;35150			MNXR124017					META:TRANS-RXN0-453
DM_amob_c	Sink needed to allow S-Adenosyl-4-methylthio-2-oxobutanoate to leave system	amob_c <=>		0	1000	0	Exchange				MNXR142748
METS	Methionine synthase	5mthf_c + hcys__L_c -> h_c + met__L_c + thf_c		0	1000	0	Methionine Metabolism	11172;11173;11174;11175	R00946		MNXR101481			2.1.1.13	2.1.1.13
HACD6	3-hydroxyacyl-CoA dehydrogenase (3-oxotetradecanoyl-CoA)	3htdcoa_c + nad_c <=> 3otdcoa_c + h_c + nadh_c		-1000	1000	0	Membrane Lipid Metabolism	31167;31168;31169;31170	R04739	rxn06777	MNXR100547		R-BTA-77283;R-CEL-77283;R-CFA-77283;R-DME-77283;R-GGA-77283;R-HSA-77283;R-MMU-77283;R-RNO-77283;R-SSC-77283;R-TGU-77283;R-XTR-77283	1.1.1.211;1.1.1.35	1.1.1.211;1.1.1.35	META:RXN-12507
THMabcex	Thiamine transport via ABC system (periplasm)	atp_c + h2o_c + thm_e -> adp_c + pi_c + h_c + thm_c		0	1000	0	Transport reactions
MI1PS	Myo Inositol 1 phosphate synthase	g6p_c -> mi1p__D_c		0	1000	0	Alternate Carbon Metabolism			rxn00609	MNXR101571			5.5.1.4	5.5.1.4
PPAt6	propionate transport in/out via proton symport_c0	h_e + ppa_e <=> h_c + ppa_c		-1000	1000	0	Transport reactions				MNXR103092
BUTt	Butyrate transport (diffusion)	but_e <=> but_c		-1000	1000	0	Transport reactions				MNXR96352
FACOE40_iso	Fatty-acid-CoA thioesterase (isobutanoate)	ibcoa_c + h2o_c <=> ibt_c + coa_c + h_c		-1000	1000	0	Fatty acid biosynthesis
IBTtex	isobutyrate transport	ibt_c + h_c <=> ibt_e + h_e		-1000	1000	0	Transport reactions				MNXR100778
ACPS1	Acyl-carrier protein synthase	coa_c + apoACP_c -> pap_c + ACP_c + h_c	( WP_002516566.1 ) or ( WP_002516024.1 )	0	1000	0	Cofactor and Prosthetic Group Biosynthesis			rxn06023	MNXR95403			2.7.8.7	2.7.8.7
HACD4	3-hydroxyacyl-CoA dehydrogenase (3-oxodecanoyl-CoA)	3hdcoa_c + nad_c <=> 3odcoa_c + h_c + nadh_c		-1000	1000	0	Membrane Lipid Metabolism	31187;31188;31189;31190	R04743	rxn03244	MNXR100545		R-ATH-77342;R-BTA-77342;R-CEL-77342;R-CFA-77342;R-DDI-77342;R-DRE-77342;R-GGA-77342;R-HSA-77342;R-MMU-77342;R-OSA-77342;R-RNO-77342;R-SSC-77342;R-TGU-77342;R-XTR-77342	1.1.1.211;1.1.1.35	1.1.1.211;1.1.1.35	META:RXN-12490
HACD3	3-hydroxyacyl-CoA dehydrogenase (3-oxooctanoyl-CoA)	3oocoa_c + h_c + nadh_c <=> 3hocoa_c + nad_c		-1000	1000	0	Membrane Lipid Metabolism	31195;31196;31197;31198	R04745	rxn03246	MNXR100544		R-ATH-77331;R-BTA-77331;R-CEL-77331;R-CFA-77331;R-DDI-77331;R-DRE-77331;R-GGA-77331;R-HSA-77331;R-MMU-77331;R-OSA-77331;R-RNO-77331;R-SSC-77331;R-TGU-77331;R-XTR-77331	1.1.1.211;1.1.1.35	1.1.1.211;1.1.1.35
GLNS	Glutamine synthetase	atp_c + glu__L_c + nh4_c -> adp_c + pi_c + h_c + gln__L_c	( WP_002519174.1 or WP_002520350.1 )	0	1000	0	Glutamate Metabolism	16169;16170;16171;16172	R00253	rxn00187	MNXR100024		R-ATH-70606;R-BTA-70606;R-CEL-70606;R-CFA-70606;R-DME-70606;R-DRE-70606;R-GGA-70606;R-HSA-70606;R-MMU-70606;R-OSA-70606;R-RNO-70606;R-SCE-70606;R-SPO-70606;R-SSC-70606;R-TGU-70606;R-XTR-70606	6.3.1.2	6.3.1.2	META:GLUTAMINESYN-RXN
EX_btn_e	EX_btn_e	btn_e <=>		-1000	1000	0	Exchange	28458;28459;28460;28461			MNXR96333					META:TRANS-RXN0-240
X00002	Lumped reaction for synthesis of pime	h_c + 2.0 h2o_c + oaa_c + pyr_c -> 3.0 o2_c + pime_c		0	1000	0	Cofactor and Prosthetic Group Biosynthesis			rxn10008	MNXR105223
CHCOAL	6-carboxyhexanoate-CoA ligase	atp_c + coa_c + pime_c -> pmcoa_c + amp_c + ppi_c	WP_002524383.1	0	1000	0	Cofactor and Prosthetic Group Biosynthesis	14781;14782;14783;14784	R03209	rxn02296	MNXR96667			6.2.1.14	6.2.1.14	META:6-CARBOXYHEXANOATE--COA-LIGASE-RXN
AOXSr	8-amino-7-oxononanoate synthase	ala__L_c + pmcoa_c + h_c <=> 8aonn_c + coa_c + co2_c	WP_002524383.1	-1000	1000	0	Cofactor and Prosthetic Group Biosynthesis	20712;20713;20714;20715	R03210	rxn02297	MNXR95854			2.3.1.47	2.3.1.47	META:7KAPSYN-RXN
FEROc	Ferroxidase	4.0 fe2_c + 4.0 h_c + o2_c -> 4.0 fe3_c + 2.0 h2o_c	WP_002516445.1	0	1000	0	Unassigned	11148;11149;11150;11151;11436;11437;11438;11439	R00078	rxn00056	MNXR99561			1.16.3.1	1.16.3.1	META:RXN0-1483
ALOX	Oxidative decarboxylation of acetolacate chemical	alac__S_c + h_c + 0.5 o2_c -> co2_c + h2o_c + diact_c	spontaneous	0	1000	0	Pyruvate metabolism
ACBIPGT	Adenosyl cobinamide phosphate guanyltransferase	adocbip_c + gtp_c + h_c -> agdpcbi_c + ppi_c	WP_002518760.1	0	1000	0	Cofactor and Prosthetic Group Biosynthesis	22712;22713;22714;22715	R05222	rxn03537	MNXR95216			2.7.7.62	2.7.7.62	META:COBINPGUANYLYLTRANS-RXN
ADOCBIK	Adenosyl cobinamide kinase	adocbi_c + atp_c -> adocbip_c + adp_c + h_c	WP_002518760.1	0	1000	0	Cofactor and Prosthetic Group Biosynthesis		R05221	rxn03536	MNXR95465			2.7.1.156	2.7.1.156	META:COBINAMIDEKIN-RXN
TAG_LIPASE	TAG lipase activity	0.01 TG_CA_e -> glyc_e + 0.03 FA_CA_e	WP_002517648.1	0	1000	0	Transport reactions
EX_TG_e	Triacylglycerol	TG_CA_e <=>		0	1000	0	Exchange
EX_FA_CA_e		FA_CA_e <=>		0	1000	0	Exchange
DM_5drib_c	Sink needed to allow 5'-deoxyribose to leave system	5drib_c <=>		0	1000	0	Exchange				MNXR142736
HACD2	3-hydroxyacyl-CoA dehydrogenase (3-oxohexanoyl-CoA)	3ohcoa_c + h_c + nadh_c <=> 3hhcoa_c + nad_c		-1000	1000	0	Membrane Lipid Metabolism	31143;31144;31145;31146	R04748	rxn03249	MNXR100543		R-ATH-77323;R-BTA-77323;R-CEL-77323;R-CFA-77323;R-DDI-77323;R-DRE-77323;R-GGA-77323;R-HSA-77323;R-MMU-77323;R-OSA-77323;R-RNO-77323;R-SSC-77323;R-TGU-77323;R-XTR-77323	1.1.1.211;1.1.1.35	1.1.1.211;1.1.1.35	META:RXN-12570
INSTt2	Inositol transport in via proton symport	h_e + inost_e <=> h_c + inost_c	WP_002516632.1 and WP_002520060.1	-1000	1000	0	Transport reactions			rxn05593	MNXR100841		R-ATH-429101;R-BTA-429101;R-CEL-429101;R-CFA-429101;R-DRE-429101;R-GGA-429101;R-HSA-429101;R-MMU-429101;R-OSA-429101;R-RNO-429101;R-SCE-429101;R-SPO-429101;R-SSC-429101;R-TGU-429101;R-XTR-429101
INDOLEt2r	Indole transport via proton symport, reversible	h_c + indole_c <=> h_e + indole_e		-1000	1000	0	Transport reactions	29227;29228;29229;29230		rxn08750;rxn10176	MNXR100835					META:TRANS-RXN-142
rxn12633		h2o_c + cpd11593_c <=> ala__L_c + asp__L_c	( WP_002520601.1 or WP_002519177.1 or WP_002519154.1 )	-1000	1000	0
EX_4hpro_DC_e	hydroxyproline demand	4hpro_DC_e <=>		0	1000	0	Exchange
EX_cys__L_e	L-Cysteine exchange	cys__L_e <=>		-0.5	1000	0	Exchange	29655;29656;29657;29658		rxn08284;rxn08286;rxn10998	MNXR97029					META:RXN0-1924
EX_starch1200_e	Starch n=1200 repeat units (300 repeat units amylose, 900 repeat units amylopectin, corresponds to potatoe starch) exchange	starch1200_e <=>		0	1000	0	Exchange				MNXR143070
EX_salcn_e	Salicin exchange	salcn_e <=>		0	1000	0	Exchange				MNXR104264
rxnnew91		asp__L_e + fum_c <=> asp__L_c + fum_e	( WP_002519856.1 or WP_002513675.1)	-1000	1000	0
PLPS	Pyridoxal-5-phosphate synthase	gln__L_c + r5p_c + g3p_c -> glu__L_c + pi_c + 3 h2o_c + h_c + pydx5p_c	( WP_002519029.1 and WP_002520461.1 )	0	1000	0	Cofactor and Prosthetic Group Biosynthesis				MNXR103011
4ABZt	4 Aminobenzoate mitochondrial transport via diffusion	4abz_e <=> 4abz_c		-1000	1000	0	Transport reactions			rxn09794;rxn13206	MNXR94995
M1PD	Mannitol-1-phosphate 5-dehydrogenase	mnl1p_c + nad_c <=> f6p_c + h_c + nadh_c	WP_002518532.1	-1000	1000	0	Alternate Carbon Metabolism	19661;19662;19663;19664	R02703		MNXR101311			1.1.1.17	1.1.1.17	META:MANNPDEHYDROG-RXN
EX_h2s_e	R_EX_h2s_e	h2s_e <=>		0	1000	0	Exchange			rxn08689;rxn08690;rxn10541	MNXR100494					META:TRANS-RXN-310
DB4PS	3,4-Dihydroxy-2-buta-4-phosphate synthase	ru5p__D_c -> h_c + for_c + db4p_c	WP_002515974.1	0	1000	0	Cofactor and Prosthetic Group Biosynthesis		R07281	rxn05040	MNXR97178			4.1.99.12	4.1.99.12
PC6AR	Precorrin-6A reductase	h_c + nadph_c + pre6a_c -> nadp_c + pre6b_c	WP_002515063.1	0	1000	0	Cofactor and Prosthetic Group Biosynthesis	23408;23409;23410;23411	R05150	rxn03492	MNXR138688			1.3.1.54	1.3.1.54	META:1.3.1.54-RXN
HACD1	3-hydroxyacyl-CoA dehydrogenase (acetoacetyl-CoA)	aacoa_c + h_c + nadh_c <=> 3hbcoa_c + nad_c		-1000	1000	0	Membrane Lipid Metabolism	30799;30800;30801;30802	R01975	rxn01451	MNXR100541		R-ATH-77312;R-BTA-77312;R-CEL-77312;R-CFA-77312;R-DDI-77312;R-DRE-77312;R-GGA-77312;R-HSA-77312;R-MMU-77312;R-OSA-77312;R-RNO-77312;R-SSC-77312;R-TGU-77312;R-XTR-77312	1.1.1.35	1.1.1.35	META:RXN-11662
KAS15	Beta-ketoacyl-ACP synthase (2)	h_c + malACP_c + accoa_c -> coa_c + co2_c + actACP_c	WP_002515642.1	0	1000	0	Membrane Lipid Metabolism		R10707	rxn08766	MNXR100913			2.3.1.180	2.3.1.180	META:2.3.1.180-RXN
METSR_R1	L methionine R oxide reductase trdrd	trdrd_c + metox__R_c -> h2o_c + met__L_c + trdox_c	WP_002517829.1	0	1000	0	Methionine Metabolism			rxn09940	MNXR101485
METSR_S1	L methionine S oxide reductase trdrd	trdrd_c + metsox_S__L_c -> h2o_c + met__L_c + trdox_c	WP_002517829.1	0	1000	0	Methionine Metabolism		R02025	rxn06077;rxn08918	MNXR101484			1.8.4.13;1.8.4.14	1.8.4.13;1.8.4.14
NT5C	NT5C	h2o_c + nicrnt_c -> pi_c + nicrns_c	WP_002518039.1 or WP_002519690.1	0	1000	0	Cofactor and Prosthetic Group Biosynthesis	30935;30936;30937;30938	R03346	rxn02400	MNXR102027			3.1.3.-;3.1.3.5	3.1.3.5	META:RXN-14227
G6PDH2r	Glucose 6-phosphate dehydrogenase	g6p_c + nadp_c <=> 6pgl_c + h_c + nadph_c	WP_002519274.1	-1000	1000	0	Pentose Phosphate Pathway	15841;15842;15843;15844	R00835	rxn00604	MNXR99907			1.1.1.363;1.1.1.49	1.1.1.363;1.1.1.49	META:GLU6PDEHYDROG-RXN
ECOAH1	3-hydroxyacyl-CoA dehydratase (3-hydroxybutanoyl-CoA)	3hbcoa_c <=> b2coa_c + h2o_c	WP_002515985.1	-1000	1000	0	Membrane Lipid Metabolism	26558;26559;26560;26561	R03026	rxn02167	MNXR97883		R-BTA-77314;R-CEL-77314;R-CFA-77314;R-DDI-77314;R-DME-77314;R-DRE-77314;R-GGA-77314;R-HSA-77314;R-MMU-77314;R-RNO-77314;R-SCE-77314;R-SSC-77314;R-TGU-77314;R-XTR-77314	4.2.1.150;4.2.1.17;4.2.1.55	4.2.1.150;4.2.1.17;4.2.1.55	META:RXN-11667
EX_23camp_e	R_EX_23camp_e	23camp_e <=>		0	1000	0	Exchange			rxn07925	MNXR94718
EX_23ccmp_e	R_EX_23ccmp_e	23ccmp_e <=>		0	1000	0	Exchange			rxn07926	MNXR94720
EX_23cgmp_e	R_EX_23cgmp_e	23cgmp_e <=>		0	1000	0	Exchange			rxn07927	MNXR94721
EX_23cump_e	R_EX_23cump_e	23cump_e <=>		0	1000	0	Exchange			rxn07928	MNXR94726
EX_2dhglcn_e	R_EX_2dhglcn_e	2dhglcn_e <=>		0	1000	0	Exchange			rxn12784;rxn13791	MNXR94791
EX_2hxmp_e	R_EX_2hxmp_e	2hxmp_e <=>		0	1000	0	Exchange				MNXR124044					META:TRANS-RXN0-528
EX_3amp_e	R_EX_3amp_e	3amp_e <=>		0	1000	0	Exchange			rxn07973	MNXR94857
EX_3cmp_e	R_EX_3cmp_e	3cmp_e <=>		0	1000	0	Exchange			rxn07974	MNXR94861
EX_3gmp_e	R_EX_3gmp_e	3gmp_e <=>		0	1000	0	Exchange			rxn07975	MNXR94868
EX_3hoxpac_e	R_EX_3hoxpac_e	3hoxpac_e <=>		0	1000	0	Exchange				MNXR94986
EX_3ump_e	R_EX_3ump_e	3ump_e <=>		0	1000	0	Exchange			rxn08005	MNXR94983
EX_4hbald_e	R_EX_4hbald_e	4hbald_e <=>		0	1000	0	Exchange				MNXR95006
EX_4hba_e	R_EX_4hba_e	4hba_e <=>		0	1000	0	Exchange			rxn12376	MNXR95007					META:TRANS-RXN0-274
EX_LalaDgluMdapDala_e	R_EX_LalaDgluMdapDala_e	LalaDgluMdapDala_e <=>		0	1000	0	Exchange			rxn08009	MNXR95051
EX_4abut_e	R_EX_4abut_e	4abut_e <=>		0	1000	0	Exchange	35035;35036;35037;35038		rxn08028;rxn09795;rxn11326	MNXR94993		R-ATH-888592;R-BTA-888592;R-CEL-888592;R-CFA-888592;R-DME-888592;R-DRE-888592;R-GGA-888592;R-HSA-888592;R-MMU-888592;R-OSA-888592;R-RNO-888592;R-SCE-888592;R-SSC-888592;R-TGU-888592;R-XTR-888592
EX_acac_e	R_EX_acac_e	acac_e <=>		0	1000	0	Exchange	29751;29752;29753;29754		rxn08030;rxn10960;rxn13115	MNXR95208					META:TRANS-RXN0-281
EX_acald_e	R_EX_acald_e	acald_e <=>		0	1000	0	Exchange			rxn08032;rxn08033;rxn09700;rxn13212	MNXR95212		R-HSA-449872
EX_acgam_e	R_EX_acgam_e	acgam_e <=>		0	1000	0	Exchange			rxn08042	MNXR95252
EX_acmana_e	R_EX_acmana_e	acmana_e <=>		0	1000	0	Exchange			rxn08047	MNXR95277
EX_acnam_e	R_EX_acnam_e	acnam_e <=>		0	1000	0	Exchange	28991;28992;28993;28994		rxn08051	MNXR95292					META:RXN-15315;META:RXN0-0
EX_actn__R_e	R_EX_actn__R_e	actn__R_e <=>		0	1000	0	Exchange				MNXR142915
EX_adn_e	R_EX_adn_e	adn_e <=>		0	1000	0	Exchange			rxn08069;rxn11000	MNXR95460
EX_ins_e	R_EX_ins_e	ins_e <=>		0	1000	0	Exchange			rxn08754	MNXR100849
EX_akg_e	R_EX_akg_e	akg_e <=>		0	1000	0	Exchange			rxn08096;rxn10923;rxn13220	MNXR95663
EX_alltn_e	R_EX_alltn_e	alltn_e <=>		0	1000	0	Exchange			rxn08117;rxn09698	MNXR95771					META:TRANS-RXN0-557
EX_cgly_e	R_EX_cgly_e	cgly_e <=>		0	1000	0	Exchange			rxn08211	MNXR96658
EX_malttr_e	R_EX_malttr_e	malttr_e <=>		0	1000	0	Exchange			rxn08876	MNXR101359
EX_amylose300_e	R_EX_amylose300_e	amylose300_e <=>		0	1000	0	Exchange				MNXR142927
EX_anhgm_e	R_EX_anhgm_e	anhgm_e <=>		0	1000	0	Exchange			rxn08135	MNXR95839
EX_arbt_e	R_EX_arbt_e	arbt_e <=>		0	1000	0	Exchange	35023;35024;35025;35026			MNXR95933
EX_aso3_e	R_EX_aso3_e	aso3_e <=>		0	1000	0	Exchange			rxn05507;rxn08164	MNXR96073					META:TRANS-RXN0-551
EX_aso4_e	R_EX_aso4_e	aso4_e <=>		0	1000	0	Exchange			rxn05506	MNXR96076
EX_meoh_e	R_EX_meoh_e	meoh_e <=>		0	1000	0	Exchange	34871;34872;34873;34874		rxn10570	MNXR101464					META:TRANS-RXN0-459
EX_madg_e	R_EX_madg_e	madg_e <=>		0	1000	0	Exchange				MNXR143022
EX_mbdg_e	R_EX_mbdg_e	mbdg_e <=>		0	1000	0	Exchange				MNXR143029
EX_bz_e	R_EX_bz_e	bz_e <=>		0	1000	0	Exchange	32811;32812;32813;32814		rxn12436	MNXR96370
EX_chols_e	R_EX_chols_e	chols_e <=>		0	1000	0	Exchange			rxn12791	MNXR96705
EX_cit_e	R_EX_cit_e	cit_e <=>		0	1000	0	Exchange	33183;33184;33185;33186		rxn08217;rxn10946	MNXR96756
EX_lipa_cold_e	R_EX_lipa_cold_e	lipa_cold_e <=>		0	1000	0	Exchange			rxn08218	MNXR96767
EX_oxa_e	R_EX_oxa_e	oxa_e <=>		0	1000	0	Exchange				MNXR102238
EX_co2_e	R_EX_co2_e	co2_e <=>		0	1000	0	Exchange			rxn05467;rxn08237;rxn08238;rxn09706;rxn09775;rxn09821;rxn09860;rxn09876	MNXR96810		R-ATH-1237042;R-ATH-1247649;R-BTA-1237042;R-BTA-1237069;R-BTA-1247645;R-BTA-1247649;R-CEL-1237069;R-CEL-1247645;R-CFA-1237042;R-CFA-1237069;R-CFA-1247645;R-CFA-1247649;R-DDI-1237042;R-DDI-1237069;R-DDI-1247645;R-DDI-1247649;R-DME-1237042;R-DME-1237069;R-DME-1247645;R-DME-1247649;R-DRE-1237042;R-DRE-1237069;R-DRE-1247645;R-DRE-1247649;R-GGA-1237042;R-GGA-1237069;R-GGA-1247645;R-GGA-1247649;R-HSA-1…			META:TRANS-RXN0-545
EX_4crsol_e	R_EX_4crsol_e	4crsol_e <=>		0	1000	0	Exchange	35071;35072;35073;35074			MNXR96888					META:TRANS-RXN0-500
EX_crn_e	R_EX_crn_e	crn_e <=>		0	1000	0	Exchange	34959;34960;34961;34962		rxn08265;rxn09691;rxn09773;rxn09858	MNXR96906
EX_o2_e	R_EX_o2_e	o2_e <=>		0	1000	0	Exchange			rxn05468;rxn09031;rxn09032;rxn09641;rxn09734	MNXR102090					META:TRANS-RXN0-474
EX_cytd_e	R_EX_cytd_e	cytd_e <=>		0	1000	0	Exchange			rxn08290;rxn10997;rxn13338	MNXR97043
EX_dad_2_e	R_EX_dad_2_e	dad_2_e <=>		0	1000	0	Exchange			rxn08293;rxn10939	MNXR97081
EX_dca_e	R_EX_dca_e	dca_e <=>		0	1000	0	Exchange				MNXR97181
EX_lac__D_e	R_EX_lac__D_e	lac__D_e <=>		0	1000	0	Exchange			rxn08351	MNXR97840
EX_drib_e	R_EX_drib_e	drib_e <=>		0	1000	0	Exchange				MNXR97783
EX_enlipa_e	R_EX_enlipa_e	enlipa_e <=>		0	1000	0	Exchange			rxn08419	MNXR97923
EX_galur_e	R_EX_galur_e	galur_e <=>		0	1000	0	Exchange			rxn08589	MNXR100021
EX_etha_e	R_EX_etha_e	etha_e <=>		0	1000	0	Exchange	32747;32748;32749;32750		rxn08424;rxn10841	MNXR97974					META:TRANS-RXN0-476
EX_etoh_e	R_EX_etoh_e	etoh_e <=>		0	1000	0	Exchange	35267;35268;35269;35270		rxn08428;rxn09683;rxn09764	MNXR97980					META:TRANS-RXN0-546
EX_h2_e	R_EX_h2_e	h2_e <=>		0	1000	0	Exchange			rxn08691;rxn08692;rxn10542	MNXR100495
EX_enter_e	R_EX_enter_e	enter_e <=>		0	1000	0	Exchange				MNXR123417					META:RXN0-8;META:TRANS-RXN0-496
EX_feenter_e	R_EX_feenter_e	feenter_e <=>		0	1000	0	Exchange				MNXR142965
EX_fum_e	R_EX_fum_e	fum_e <=>		0	1000	0	Exchange			rxn08544;rxn11013	MNXR99715					META:TRANS-RXN0-553
EX_g3pc_e	R_EX_g3pc_e	g3pc_e <=>		0	1000	0	Exchange	32911;32912;32913;32914		rxn08554;rxn13291	MNXR99874
EX_g3pe_e	R_EX_g3pe_e	g3pe_e <=>		0	1000	0	Exchange			rxn08560	MNXR99884
EX_g3pi_e	R_EX_g3pi_e	g3pi_e <=>		0	1000	0	Exchange	32915;32916;32917;32918		rxn08564;rxn13292	MNXR99888
EX_g3ps_e	R_EX_g3ps_e	g3ps_e <=>		0	1000	0	Exchange			rxn08566	MNXR99893
EX_gal_bD_e	R_EX_gal_bD_e	gal_bD_e <=>		0	1000	0	Exchange			rxn08574	MNXR99953
EX_galctn__L_e	R_EX_galctn__L_e	galctn__L_e <=>		0	1000	0	Exchange			rxn08577	MNXR99959
EX_galman4_e	R_EX_galman4_e	galman4_e <=>		0	1000	0	Exchange				MNXR142972
EX_galman6_e	R_EX_galman6_e	galman6_e <=>		0	1000	0	Exchange				MNXR142974
EX_glcman4_e	R_EX_glcman4_e	glcman4_e <=>		0	1000	0	Exchange				MNXR142975
EX_glcman6_e	R_EX_glcman6_e	glcman6_e <=>		0	1000	0	Exchange				MNXR142977
EX_glyb_e	R_EX_glyb_e	glyb_e <=>		0	1000	0	Exchange	28943;28944;28945;28946		rxn08639;rxn12430	MNXR100317		R-HSA-6797957			META:TRANS-RXN0-490
EX_glyc2p_e	R_EX_glyc2p_e	glyc2p_e <=>		0	1000	0	Exchange			rxn08640	MNXR100319
EX_gsn_e	R_EX_gsn_e	gsn_e <=>		0	1000	0	Exchange			rxn08672;rxn10897	MNXR100433
EX_4hphac_e	R_EX_4hphac_e	4hphac_e <=>		0	1000	0	Exchange				MNXR95054
EX_hqn_e	R_EX_hqn_e	hqn_e <=>		0	1000	0	Exchange				MNXR124045					META:TRANS-RXN0-529
EX_hxan_e	R_EX_hxan_e	hxan_e <=>		0	1000	0	Exchange			rxn08737;rxn08738;rxn10143	MNXR100749					META:TRANS-RXN0-562;META:TRANS-RXN0-579
EX_kdo2lipid4_e	R_EX_kdo2lipid4_e	kdo2lipid4_e <=>		0	1000	0	Exchange			rxn08761	MNXR100901
EX_lipa_e	R_EX_lipa_e	lipa_e <=>		0	1000	0	Exchange			rxn08791	MNXR101084
EX_malthp_e	R_EX_malthp_e	malthp_e <=>		0	1000	0	Exchange				MNXR143024
EX_malthx_e	R_EX_malthx_e	malthx_e <=>		0	1000	0	Exchange			rxn08870	MNXR101354
EX_maltpt_e	R_EX_maltpt_e	maltpt_e <=>		0	1000	0	Exchange			rxn08873	MNXR101356
EX_maltttr_e	R_EX_maltttr_e	maltttr_e <=>		0	1000	0	Exchange			rxn08878	MNXR101361
EX_manb_e	R_EX_manb_e	manb_e <=>		0	1000	0	Exchange				MNXR143026
EX_mantr_e	R_EX_mantr_e	mantr_e <=>		0	1000	0	Exchange				MNXR143027
EX_manttr_e	R_EX_manttr_e	manttr_e <=>		0	1000	0	Exchange				MNXR143028
EX_metsox_S__L_e	R_EX_metsox_S__L_e	metsox_S__L_e <=>		0	1000	0	Exchange			rxn08915	MNXR101483
EX_metox__R_e	R_EX_metox__R_e	metox__R_e <=>		0	1000	0	Exchange				MNXR143032
EX_mobd_e	R_EX_mobd_e	mobd_e <=>		0	1000	0	Exchange	34907;34908;34909;34910		rxn08956	MNXR101690
EX_uaagmda_e	R_EX_uaagmda_e	uaagmda_e <=>		0	1000	0	Exchange				MNXR143084					META:TRANS-RXN0-286
EX_mso3_e	R_EX_mso3_e	mso3_e <=>		0	1000	0	Exchange			rxn08960	MNXR101742
EX_n2o_e	R_EX_n2o_e	n2o_e <=>		0	1000	0	Exchange			rxn08966;rxn08967	MNXR101797
EX_no2_e	R_EX_no2_e	no2_e <=>		0	1000	0	Exchange	28983;28984;28985;28986		rxn08999;rxn10823	MNXR101912					META:TRANS-RXN-137
EX_no3_e	R_EX_no3_e	no3_e <=>		0	1000	0	Exchange	34923;34924;34925;34926		rxn09005;rxn10935	MNXR101992
EX_no_e	R_EX_no_e	no_e <=>		0	1000	0	Exchange				MNXR101998
EX_uri_e	R_EX_uri_e	uri_e <=>		0	1000	0	Exchange			rxn09372;rxn10987	MNXR105165
EX_octa_e	R_EX_octa_e	octa_e <=>		0	1000	0	Exchange	29759;29760;29761;29762		rxn09036;rxn09840	MNXR99126					META:TRANS-RXN0-272
EX_pac_e	R_EX_pac_e	pac_e <=>		0	1000	0	Exchange			rxn11336;rxn12774	MNXR102320
EX_pdima_e	R_EX_pdima_e	pdima_e <=>		0	1000	0	Exchange			rxn10837	MNXR102432
EX_progly_e	R_EX_progly_e	progly_e <=>		0	1000	0	Exchange			rxn09190	MNXR103191
EX_ptrc_e	R_EX_ptrc_e	ptrc_e <=>		0	1000	0	Exchange			rxn09216;rxn13393	MNXR103339
EX_udpg_e	R_EX_udpg_e	udpg_e <=>		0	1000	0	Exchange			rxn09353	MNXR143086
EX_spmd_e	R_EX_spmd_e	spmd_e <=>		0	1000	0	Exchange	35039;35040;35041;35042		rxn09266;rxn13397	MNXR104495
EX_urea_e	R_EX_urea_e	urea_e <=>		0	1000	0	Exchange	32799;32800;32801;32802		rxn05667;rxn09368;rxn09369	MNXR105156		R-BTA-444126;R-BTA-507873;R-BTA-507875;R-CEL-507873;R-CEL-507875;R-CFA-444126;R-CFA-507873;R-CFA-507875;R-DRE-444126;R-DRE-507873;R-DRE-507875;R-GGA-444126;R-GGA-507873;R-GGA-507875;R-HSA-444126;R-HSA-507873;R-HSA-507875;R-MMU-444126;R-MMU-507873;R-MMU-507875;R-PFA-507873;R-PFA-507875;R-RNO-444126;R-RNO-507873;R-RNO-507875;R-SCE-507873;R-SCE-507875;R-SPO-507873;R-SPO-507875;R-SSC-444126;R-SSC-507…			META:TRANS-RXN0-460
EX_s_e	R_EX_s_e	s_e <=>		0	1000	0	Exchange				MNXR138845
EX_tma_e	R_EX_tma_e	tma_e <=>		0	1000	0	Exchange			rxn09318	MNXR104884
EX_tmao_e	R_EX_tmao_e	tmao_e <=>		0	1000	0	Exchange			rxn09317	MNXR104882
EX_tsul_e	R_EX_tsul_e	tsul_e <=>		0	1000	0	Exchange	32807;32808;32809;32810		rxn09330	MNXR104966
EX_xtsn_e	R_EX_xtsn_e	xtsn_e <=>		0	1000	0	Exchange			rxn09382	MNXR105247
EX_glyc3p_e	R_EX_glyc3p_e	glyc3p_e <=>		0	1000	0	Exchange	34967;34968;34969;34970		rxn08643;rxn09749;rxn11234	MNXR100308
FE3abc	FE3abc	atp_c + h2o_c + fe3_e -> adp_c + pi_c + h_c + fe3_c	(( WP_002514783.1 or WP_002515265.1 or WP_002516169.1 or WP_002516170.1 or WP_002519836.1 or WP_023031286.1 or ( WP_002514783.1 and WP_002515265.1 ) or ( WP_002514783.1 and WP_002516169.1 ) or ( WP_002514783.1 and WP_002519836.1 ) or ( WP_002515060.1 and WP_002519835.1 ) or ( WP_002515265.1 and WP_002516169.1 ) or ( WP_002515265.1 and WP_002516170.1 ) or ( WP_002515265.1 and WP_002519836.1 ) or (…	0	1000	0	Transport reactions	12332#1;12333#1;12334#1;12335#1		rxn05195;rxn08477	MNXR99525			3.6.3.30	3.6.3.30	META:3.6.3.30-RXN
HSTPT	Histidinol-phosphate transaminase	glu__L_c + imacp_c <=> akg_c + hisp_c	( WP_002518951.1 or WP_002548047.1 )	-1000	1000	0	Histidine Metabolism	23744;23745;23746;23747	R03243	rxn02320	MNXR95852			2.6.1.9	2.6.1.9	META:HISTAMINOTRANS-RXN
MANBabc	Mannobiose transport via ABC transporter	atp_c + h2o_c + manb_e -> adp_c + pi_c + h_c + manb_c	( WP_002516872.1 and WP_096335131.1 )	0	1000	0	Transport reactions				MNXR101393
MANTRabc	Mannotriose transport via ABC transporter	atp_c + h2o_c + mantr_e -> adp_c + pi_c + h_c + mantr_c	( WP_002516872.1 and WP_096335131.1 )	0	1000	0	Transport reactions				MNXR101398
MANTTRabc	Mannotetraose transport via ABC transporter	atp_c + h2o_c + manttr_e -> adp_c + pi_c + h_c + manttr_c	( WP_002516872.1 and WP_096335131.1 )	0	1000	0	Transport reactions				MNXR101399
EAR160y	Enoyl-[acyl-carrier-protein] reductase (NADPH) (n-C16:0)	h_c + nadph_c + tpalm2eACP_c -> nadp_c + palmACP_c	WP_002516999.1	0	1000	0	Cell Envelope Biosynthesis				MNXR97856			1.3.1.10	1.3.1.10
BTS5	Biotin synthase	2fe2s_c + amet_c + dtbt_c -> 2fe1s_c + btn_c + dad_5_c + h_c + met__L_c	WP_002519341.1	0	1000	0	Cofactor and Prosthetic Group Biosynthesis				MNXR96344
DM_bmoco_c	sink	bmoco_c <=>		0	1000	0	Exchange
EX_pnto__R_e	ex_pnto__R_e	pnto__R_e <=>		-1000	1000	0	Exchange	34975;34976;34977;34978		rxn09166	MNXR103051
PNTOte	Transport of (R)-Pantothenate	pnto__R_e <=> pnto__R_c		-1000	1000	0	Transport reactions	34975;34976;34977;34978		rxn09166	MNXR103051
TYRTA	Tyrosine transaminase	akg_c + tyr__L_c <=> glu__L_c + 34hpp_c	( WP_002518951.1 and WP_002548047.1 )	-1000	1000	0	Tyrosine, Tryptophan, and Phenylalanine Metabolism	15093;15094;15095;15096	R00734	rxn00527	MNXR105000		R-ATH-517444;R-ATH-71155;R-BTA-517444;R-BTA-71155;R-CEL-517444;R-CEL-71155;R-CFA-517444;R-CFA-71155;R-DDI-517444;R-DDI-71155;R-DME-517444;R-DME-71155;R-DRE-517444;R-DRE-71155;R-GGA-517444;R-GGA-71155;R-HSA-517444;R-HSA-71155;R-MMU-517444;R-MMU-71155;R-OSA-517444;R-OSA-71155;R-RNO-517444;R-RNO-71155;R-SCE-517444;R-SCE-71155;R-SSC-517444;R-SSC-71155;R-TGU-517444;R-TGU-71155;R-XTR-517444;R-XTR-71155	2.6.1.1;2.6.1.5;2.6.1.57;2.6.1.9	2.6.1.1;2.6.1.5;2.6.1.57;2.6.1.9	META:TYROSINE-AMINOTRANSFERASE-RXN
ICITRED	Isocitrate:NADP+ oxidoreductase (decarboxylating)	icit_c + nadp_c <=> h_c + nadph_c + osuc_c	WP_002515976.1	-1000	1000	0	Citric Acid Cycle
PSD_CA	Phosphatidylserine decarboxylase	0.01 ps_CA_c -> co2_c + 0.01 pe_CA_c + h_c		0	1000	0	Phospholipid biosynthesis
GLYCLTDy	Glycolate dehydrogenase (NADP)	h_c + nadph_c + glx_c -> nadp_c + glyclt_c	WP_002519741.1	0	1000	0	Glyoxylate Metabolism	10992;10993;10994;10995	R00465	rxn00324	MNXR100332		R-ATH-389826;R-BTA-389826;R-CFA-389826;R-DDI-389826;R-DME-389826;R-DRE-389826;R-GGA-389826;R-HSA-389826;R-MMU-389826;R-OSA-389826;R-RNO-389826;R-SCE-389826;R-SPO-389826;R-SSC-389826;R-TGU-389826;R-XTR-389826	1.1.1.79	1.1.1.79	META:GLYOXYLATE-REDUCTASE-NADP+-RXN
HPYRRy	Hydroxypyruvate reductase (NADPH)	h_c + nadph_c + hpyr_c -> nadp_c + glyc__R_c	WP_002519741.1	0	1000	0	Alternate Carbon Metabolism	18657;18658;18659;18660	R01392	rxn01013	MNXR100336			1.1.1;1.1.1.79;1.1.1.81	1.1.1.79;1.1.1.81	META:RXN0-300
PPNDH	Prephenate dehydratase	h_c + pphn_c -> co2_c + h2o_c + phpyr_c	WP_002518493.1	0	1000	0	Tyrosine, Tryptophan, and Phenylalanine Metabolism	21648;21649;21650;21651	R01373	rxn01000	MNXR126086			4.2.1.51;4.2.1.91	4.2.1.51;4.2.1.91	META:PREPHENATEDEHYDRAT-RXN
ADCOBDAM_CA		2 atp_c + 2 co2dam_c + fadh2_c -> 2 adcobdam_c + fad_c + 2 pppi_c	WP_002515069.1	0	1000	0	Cofactor and Prosthetic Group Biosynthesis
APH120	Acylphosphatase (C12:0)	h2o_c + ddcap_c -> pi_c + 2 h_c + ddca_c		0	1000	0	Glycerophospholipid Metabolism				MNXR95876
APH140	Acylphosphatase (C14:0)	h2o_c + ttdcap_c -> pi_c + 2 h_c + ttdca_c		0	1000	0	Glycerophospholipid Metabolism				MNXR95877
APH141	Acylphosphatase (C14:1)	h2o_c + ttdceap_c -> pi_c + 2 h_c + ttdcea_c		0	1000	0	Glycerophospholipid Metabolism				MNXR95878
APH161	Acylphosphatase (C16:1)	h2o_c + hdceap_c -> pi_c + 2 h_c + hdcea_c		0	1000	0	Glycerophospholipid Metabolism				MNXR95880
APH181	Acylphosphatase (C18:1)	h2o_c + ocdceap_c -> pi_c + 2 h_c + ocdcea_c		0	1000	0	Glycerophospholipid Metabolism				MNXR95882
ECOAH5	3-hydroxyacyl-CoA dehydratase (3-hydroxydodecanoyl-CoA)	3hddcoa_c <=> h2o_c + dd2coa_c	WP_002515985.1	-1000	1000	0	Membrane Lipid Metabolism	31075;31076;31077;31078	R04170	rxn02911	MNXR97890		R-BTA-77256;R-CEL-77256;R-CFA-77256;R-DDI-77256;R-DME-77256;R-DRE-77256;R-GGA-77256;R-HSA-77256;R-MMU-77256;R-RNO-77256;R-SCE-77256;R-SSC-77256;R-TGU-77256;R-XTR-77256	4.2.1.17;4.2.1.74	4.2.1.17;4.2.1.74
MMSAD2	Methylmalonate-semialdehyde dehydrogenase (propanol)	ppal_c + nad_c + coa_c -> h_c + nadh_c + ppcoa_c	WP_002516030.1	0	1000	0	Propanoate metabolism	36027;36028;36029;36030	R09097	rxn09944	MNXR101664			1.2.1.87	1.2.1.87	META:RXN-12736
DOP1		h2o_c + nadp_c + dap24_c -> nadph_c + nh4_c + a24op_c	WP_002518511.1	0	1000	0	Alanine and Aspartate Metabolism
ACACT5r	Acetyl-CoA C-acyltransferase (decanoyl-CoA) (r)	3oddcoa_c + coa_c <=> accoa_c + dcacoa_c		-1000	1000	0	Membrane Lipid Metabolism				MNXR95199			2.3.1.9	2.3.1.9
DOP2		h2o_c + nad_c + dap24_c -> nadh_c + nh4_c + a24op_c	WP_002518511.1	0	1000	0	Alanine and Aspartate Metabolism
ACACT1r	Acetyl-CoA C-acetyltransferase	2.0 accoa_c <=> aacoa_c + coa_c	WP_002516999.1	-1000	1000	0	Membrane Lipid Metabolism	21036;21037;21038;21039	R00238	rxn00178	MNXR95194		R-ATH-73916;R-ATH-74181;R-BTA-73916;R-BTA-74181;R-BTA-8848215;R-CEL-73916;R-CEL-74181;R-CFA-73916;R-CFA-74181;R-CFA-8848215;R-DDI-73916;R-DDI-74181;R-DME-73916;R-DME-74181;R-DME-8848215;R-DRE-73916;R-DRE-74181;R-DRE-8848215;R-GGA-73916;R-GGA-74181;R-GGA-8848215;R-HSA-73916;R-HSA-74181;R-HSA-8848215;R-MMU-73916;R-MMU-74181;R-MMU-8848215;R-OSA-73916;R-OSA-74181;R-PFA-73916;R-PFA-74181;R-RNO-73916;R…	2.3.1.9	2.3.1.9	META:ACETYL-COA-ACETYLTRANSFER-RXN
FAO10	FAO10	atp_c + 8 h2o_c + 8 nad_c + 9 coa_c + ocdcea_c + 7 fad_c -> 8 h_c + 8 nadh_c + amp_c + ppi_c + 9 accoa_c + 7 fadh2_c		0	1000	0	Fatty Acid Metabolism				MNXR99246
FA50ACPHi	Fatty-acyl-ACP hydrolase	h2o_c + ptACP_c -> ACP_c + h_c + pta_c		0	1000	0	Cell Envelope Biosynthesis
AACPS50	Acyl-[acyl-carrier-protein] synthetase	ACP_c + atp_c + pta_c -> amp_c + ptACP_c + ppi_c	WP_002515593.1 or WP_002516470.1	0	1000	0	Cell Envelope Biosynthesis
FACOAE50	Fatty acid CoA thioesterase	h2o_c + ptcoa_c -> coa_c + h_c + pta_c	WP_002515462.1	0	1000	0	Fatty acid biosynthesis
FACOAL50	Fatty-acid--CoA ligase	atp_c + coa_c + pta_c -> amp_c + ppi_c + ptcoa_c	WP_002522349.1	0	1000	0	Fatty acid biosynthesis
FAO11	FAO11	atp_c + 7 h2o_c + 7 nad_c + 8 coa_c + hdcea_c + 6 fad_c -> 7 h_c + 7 nadh_c + amp_c + ppi_c + 8 accoa_c + 6 fadh2_c		0	1000	0	Fatty Acid Metabolism				MNXR99247
FA70ACPHi	Fatty-acyl-ACP hydrolase	h2o_c + htACP_c -> ACP_c + h_c + hpta_c		0	1000	0	Cell Envelope Biosynthesis
AACPS70	Acyl-[acyl-carrier-protein] synthetase	ACP_c + atp_c + hpta_c -> amp_c + htACP_c + ppi_c	WP_002515593.1 or WP_002516470.1	0	1000	0	Cell Envelope Biosynthesis
FACOAE70	Fatty acid CoA thioesterase	h2o_c + hptcoa_c -> coa_c + h_c + hpta_c	WP_002515462.1	0	1000	0	Fatty acid biosynthesis
FACOAL70	Fatty-acid--CoA ligase	atp_c + coa_c + hpta_c -> amp_c + ppi_c + hptcoa_c	WP_002522349.1	0	1000	0	Fatty acid biosynthesis
HACD5	3-hydroxyacyl-CoA dehydrogenase (3-oxododecanoyl-CoA)	h_c + nadh_c + 3oddcoa_c <=> nad_c + 3hddcoa_c		-1000	1000	0	Membrane Lipid Metabolism	31179;31180;31181;31182	R04741	rxn03242	MNXR100546		R-ATH-77254;R-BTA-77254;R-CEL-77254;R-CFA-77254;R-DDI-77254;R-DRE-77254;R-GGA-77254;R-HSA-77254;R-MMU-77254;R-OSA-77254;R-RNO-77254;R-SSC-77254;R-TGU-77254;R-XTR-77254	1.1.1.211;1.1.1.35	1.1.1.211;1.1.1.35
FA90ACPHi	Fatty-acyl-ACP hydrolase	h2o_c + nnACP_c -> ACP_c + h_c + nona_c		0	1000	0	Cell Envelope Biosynthesis
AACPS90	Acyl-[acyl-carrier-protein] synthetase	ACP_c + atp_c + nona_c -> amp_c + nnACP_c + ppi_c	WP_002515593.1 or WP_002516470.1	0	1000	0	Cell Envelope Biosynthesis
FACOAE90	Fatty acid CoA thioesterase	h2o_c + nonacoa_c -> coa_c + h_c + nona_c	WP_002515462.1	0	1000	0	Fatty acid biosynthesis
FACOAL90	Fatty-acid--CoA ligase	atp_c + coa_c + nona_c -> amp_c + ppi_c + nonacoa_c	WP_002522349.1	0	1000	0	Fatty acid biosynthesis
MMSAD3	MMSAD3	nad_c + coa_c + msa_c -> nadh_c + co2_c + accoa_c	WP_002520055.1	0	1000	0	Alternate Carbon Metabolism	22992;22993;22994;22995	R00705	rxn00501	MNXR101665			1.2.1;1.2.1.18;1.2.1.27	1.2.1.18;1.2.1.27	META:RXN-2902
PTAex	Pentanoate transport via diffusion	pta_c <=> pta_e		0	1000	0	Transport reactions
rxnnew76		2 h2o_c + 2 atp_c + asp__L_c + gln__L_c -> adp_c + pi_c + ppi_c + amp_c + glu__L_c + 2 h_c + asn__L_c	( WP_002518939.1 and WP_002516620.1 and WP_002516598.1 and WP_002520513.1 )	0	1000	0
Kt3r	Potassium transport out via proton antiport	k_c + h_e <=> h_c + k_e	WP_002515588.1 and WP_002520489.1	-1000	1000	0	Transport reactions	29467;29468;29469;29470		rxn05596;rxn08770	MNXR100939					META:TRANS-RXN-42
IG3PS	Imidazole-glycerol-3-phosphate synthase	gln__L_c + prlp_c -> glu__L_c + h_c + aicar_c + eig3p_c	( WP_002516482.1 and WP_002516575.1 )	0	1000	0	Histidine Metabolism	24793;24794;24795;24796	R04558	rxn03135	MNXR100811			2.4.2.-;4.1.3.-;4.3.2.M2		META:GLUTAMIDOTRANS-RXN
rxn40381		h2o_c + nad_c + Acetylhistone_c -> ncam_c + Histone-L-lysine_c + O-Acetyl-ADP-ribose_c	WP_002519717.1	0	1000	0	Cofactor and Prosthetic Group Biosynthesis
MALt2_3pp	aerobic reaction	3 h_e + mal__L_e -> 3 h_c + mal__L_c	WP_002519856.1 or WP_002513675.1	0	0	0	Transport, Inner Membrane			rxn08866;rxn10156	MNXR101371
PPCSCT	Propanoyl-CoA: succinate CoA-transferase	succ_c + ppcoa_c -> succoa_c + ppa_c	WP_002516227.1	0	1000	0	Alternate Carbon Metabolism				MNXR103103			2.8.3.1	2.8.3.1
SUCOAACTr	Succinyl-CoA:acetate CoA transferase	succoa_c + ac_c <=> succ_c + accoa_c	WP_002516227.1	-1000	1000	0	Pyruvate metabolism	35711;35712;35713;35714	R10343		MNXR104636			2.8.3.18	2.8.3.18	META:RXN-8807
DHORDfum	Fumarate dependent DHORD	dhor__S_c + fum_c -> orot_c + succ_c	WP_002515697.1	0	1000	0	Purine and Pyrimidine Biosynthesis	30059;30060;30061;30062	R01867	rxn13251	MNXR97425			1.3.98.1	1.3.98.1	META:RXN-9929
CYTBD2pp	Cytochrome oxidase bd (menaquinol-8: 2 protons) (periplasm)	0.5 o2_c + 2 h_c + mql8_c -> h2o_c + 2 h_e + mqn8_c	( WP_002517210.1 and WP_002517169.1 )	0	1000	0	Oxidative Phosphorylation			rxn08287;rxn10806	MNXR97032
NAt3_2	Sodium proton antiporter (H:NA is 2)	2 h_e + na1_c <=> 2 h_c + na1_e	WP_002519963.1	-1000	1000	0	Transport reactions	29251;29252;29253;29254		rxn08983;rxn10178	MNXR101915					META:TRANS-RXN-129
SUCOAS	Succinyl-CoA synthetase (ADP-forming)	atp_c + coa_c + succ_c <=> adp_c + pi_c + succoa_c	( WP_002516025.1 and WP_002517641.1 )	-1000	1000	0	Citric Acid Cycle	17661;17662;17663;17664	R00405	rxn00285	MNXR104635		R-ATH-70997;R-BTA-70997;R-CFA-70997;R-DDI-70997;R-DRE-70997;R-GGA-372977;R-GGA-373134;R-GGA-70997;R-HSA-70997;R-MMU-70997;R-OSA-70997;R-PFA-70997;R-RNO-70997;R-SCE-70997;R-SPO-70997;R-SSC-70997;R-TGU-70997;R-XTR-70997	6.2.1.5	6.2.1.5	META:SUCCCOASYN-RXN
COBALTt5	COBALTt5	cobalt2_c <=> cobalt2_e	WP_002520041.1 or WP_002519476.1	-1000	1000	0	Transport reactions	28578;28579;28580;28581		rxn08241;rxn08242;rxn10474	MNXR96821					META:TRANS-RXN-141A
MGt5	MGt5	mg2_e <=> mg2_c	( WP_002516543.1 or WP_002519476.1 )	-1000	1000	0	Transport reactions	29827;29828;29829;29830		rxn05616;rxn08922;rxn08923	MNXR101507		R-ATH-5336453;R-ATH-5336466;R-BTA-442661;R-BTA-5336453;R-BTA-5336466;R-BTA-5339528;R-BTA-5339538;R-CEL-442661;R-CEL-5336453;R-CEL-5339528;R-CEL-5339538;R-CFA-442661;R-CFA-5336453;R-CFA-5336466;R-CFA-5339528;R-CFA-5339538;R-DDI-5336466;R-DME-442661;R-DME-5336453;R-DME-5339528;R-DME-5339538;R-DRE-442661;R-DRE-5336453;R-DRE-5336466;R-DRE-5339528;R-DRE-5339538;R-GGA-442661;R-GGA-5336453;R-GGA-5336466…			META:TRANS-RXN-141
CRNex	L-carnitine outward transport (H+ antiport)	h_e + crn_e <=> h_c + crn_c	WP_002520338.1 and WP_002517089.1	-1000	1000	0	Transport reactions
3HOXPACex	HPA permease	h_e + 3hoxpac_e -> h_c + 3hoxpac_c	( WP_002516652.1 and WP_002519961.1 )	0	1000	0	Transport reactions
rxn45772		h2o_c + O-Acetyl-ADP-ribose_c -> ac_c + h_c + adprib_c	WP_002515104.1	0	1000	0	Cofactor and Prosthetic Group Biosynthesis
rxn00298		h2o_c + 2 nad_c + uacgam_c <=> 2 nadh_c + 3 h_c + cpd02782_c	WP_002515750.1	-1000	1000	0
3NUCLE1	3 nucleotidase 3 AMP	h2o_c + 3amp_c -> pi_c + adn_c	WP_002520592.1	0	1000	0	Nucleotide Salvage Pathway	27898;27899;27900;27901	R01562	rxn01139	MNXR94935			3.1.3.6	3.1.3.6	META:RXN-14126
3NUCLE2	3 nucleotidase 3 UMP	h2o_c + 3ump_c -> pi_c + uri_c	WP_002520592.1	0	1000	0	Nucleotide Salvage Pathway	27890;27891;27892;27893	R01877	rxn01367	MNXR94932			3.1.3.6	3.1.3.6	META:RXN-14115
3NUCLE3	3 nucleotidase 3 cMP	h2o_c + 3cmp_c -> pi_c + cytd_c	WP_002520592.1	0	1000	0	Nucleotide Salvage Pathway	27894;27895;27896;27897	R02370	rxn01704	MNXR94934			3.1.3.6	3.1.3.6	META:RXN-14090
3NUCLE4	3 nucleotidase guanosine 3 phosphate	h2o_c + 3gmp_c -> pi_c + gsn_c	WP_002520592.1	0	1000	0	Nucleotide Salvage Pathway	27862;27863;27864;27865	R02148	rxn01549	MNXR94936			3.1.3.6	3.1.3.6	META:RXN-14124
MLTG3	Maltodextrin glucosidase (maltopentaose)	h2o_c + maltpt_c -> glc__D_c + maltttr_c	WP_002519774.1	0	1000	0	Alternate Carbon Metabolism			rxn08934	MNXR101621			3.2.1.20;3.2.1.74	3.2.1.20;3.2.1.74	META:RXN-14281
MLTG4	Maltodextrin glucosidase (maltohexaose)	h2o_c + malthx_c -> glc__D_c + maltpt_c	WP_002519774.1	0	1000	0	Alternate Carbon Metabolism			rxn08935	MNXR101622			3.2.1.20	3.2.1.20	META:RXN-14282
MLTG5	Maltodextrin glucosidase (maltoheptaose)	h2o_c + malthp_c -> glc__D_c + malthx_c	WP_002519774.1	0	1000	0	Alternate Carbon Metabolism			rxn08936	MNXR101623			3.2.1.20	3.2.1.20	META:RXN-14283
NTD1	5'-nucleotidase (dUMP)	h2o_c + dump_c -> pi_c + duri_c	WP_002520592.1 or WP_002519690.1	0	1000	0	Nucleotide Salvage Pathway	29355;29356;29357;29358	R02102	rxn01521	MNXR102028			3.1.3.5;3.1.3.89	3.1.3.5;3.1.3.89	META:RXN-14143
NTD3	5'-nucleotidase (dCMP)	h2o_c + dcmp_c -> pi_c + dcyt_c	WP_002520592.1 or WP_002519690.1	0	1000	0	Nucleotide Salvage Pathway	29363;29364;29365;29366	R01664	rxn01218	MNXR102033			3.1.3.5;3.1.3.89	3.1.3.5;3.1.3.89	META:RXN0-5292
NTD5	5'-nucleotidase (dTMP)	h2o_c + dtmp_c -> pi_c + thymd_c	WP_002520592.1 or WP_002519690.1	0	1000	0	Nucleotide Salvage Pathway	11080;11081;11082;11083	R01569	rxn01145	MNXR102035			3.1.3.35;3.1.3.5;3.1.3.89	3.1.3.35;3.1.3.5;3.1.3.89	META:THYMIDYLATE-5-PHOSPHATASE-RXN
NTD6	5'-nucleotidase (dAMP)	h2o_c + damp_c -> pi_c + dad_2_c	WP_002520592.1 or WP_002519690.1	0	1000	0	Nucleotide Salvage Pathway	29371;29372;29373;29374	R02088	rxn01507;rxn13134	MNXR102036			3.1.3.5;3.1.3.89	3.1.3.5;3.1.3.89	META:RXN-14161
NTD8	5'-nucleotidase (dGMP)	h2o_c + dgmp_c -> pi_c + dgsn_c	WP_002520592.1 or WP_002519690.1	0	1000	0	Nucleotide Salvage Pathway	29379;29380;29381;29382	R01968	rxn01445	MNXR102038			3.1.3.5;3.1.3.89	3.1.3.5;3.1.3.89	META:RXN-14142
AMAA	N-acetylmuramoyl-L-alanine amidase	acmama_c + h2o_c -> acmam_c + ala__L_c	WP_002519882.1	0	1000	0	Amino sugar and nucleotide sugar metabolism				MNXR95797			3.5.1.28	3.5.1.28
FCI	L-fucose isomerase	fuc__L_c <=> fcl__L_c	WP_002520329.1	-1000	1000	0	Alternate Carbon Metabolism				MNXR99468			5.3.1.3	5.3.1.3
UREAabcex	Urea transport via ABC system (periplasm)	atp_c + h2o_c + urea_e -> adp_c + pi_c + h_c + urea_c	WP_002548050.1	0	1000	0	Transport reactions
MALTHXabc	Maltohexaose transport via ABC system	atp_c + h2o_c + malthx_e -> adp_c + pi_c + h_c + malthx_c	( WP_002517030.1 and WP_002520254.1 and ( WP_002518395.1 or WP_002520026.1 or WP_002520297.1 )) or ( WP_002517030.1 and WP_002548050.1 and WP_002525244.1 )	0	1000	0	Transport reactions			rxn08869;rxn10174	MNXR101353
MALTPTabc	Maltopentaose transport via ABC system	atp_c + h2o_c + maltpt_e -> adp_c + pi_c + h_c + maltpt_c	( WP_002517030.1 and WP_002548050.1 and WP_002525244.1 )	0	1000	0	Transport reactions			rxn08871;rxn10172	MNXR101355
CMPN	CMP nucleosidase	cmp_c + h2o_c -> csn_c + r5p_c	WP_165544447.1	0	1000	0	Nucleotide Salvage Pathway				MNXR96804			3.2.2.10	3.2.2.10
UMPN	UMP nucleosidase	ump_c + h2o_c -> ura_c + r5p_c	WP_165544447.1	0	1000	0	Nucleotide Salvage Pathway
DTMPN	dTMP nucleosidase	dtmp_c + h2o_c -> thym_c + 2dr1p_c	WP_165544447.1	0	1000	0	Nucleotide Salvage Pathway
SER_AL	L-serine ammonia-lyase	ser__L_c -> h_c + pyr_c + nh3_c	WP_002519959.1	0	1000	0	Glycine, serine and threonine metabolism	19169;19170;19171;19172	R00220;R00223	rxn00165	MNXR104339			4.3.1.15;4.3.1.17;4.3.1.19	4.3.1.15;4.3.1.17;4.3.1.19	META:4.3.1.17-RXN
CLPNS2_CA	Cardiolipin synthase	0.01 pg_CA_c <=> glyc_c + 0.01 cdlp_CA_c	WP_002524393.1 and WP_239057350.1	-1000	1000	0	Phospholipid biosynthesis
NORy	nitric-oxide:ferricytochrome-c oxidoreductase	no_c + h2o_c + ficytc_c <=> no2_c + focytc_c + h_c	WP_002520122.1	-1000	1000	0	Nitrogen metabolism
XYLTD_D		nad_c + xylt_c <=> nadh_c + h_c + rbl__L_c	WP_002517239.1	-1000	1000	0	Cofactor and Prosthetic Group Biosynthesis	20433;20434;20435;20436	R01896	rxn01385	MNXR105262		R-ATH-5662471;R-BTA-5662471;R-CEL-5662471;R-CFA-5662471;R-DME-5662471;R-DRE-5662471;R-GGA-5662471;R-HSA-5662471;R-MMU-5662471;R-OSA-5662471;R-RNO-5662471;R-SCE-5662471;R-SPO-5662471;R-SSC-5662471;R-TGU-5662471;R-XTR-5662471	1.1.1.14;1.1.1.9	1.1.1.14;1.1.1.9	META:D-XYLULOSE-REDUCTASE-RXN
rxn11984	Acetyl-CoA:histone acetyltransferase	accoa_c + Histone-L-lysine_c -> coa_c + h_c + Acetylhistone_c	WP_002518609.1	0	1000	0
TMAOR1	Trimethylamine N-oxide reductase (menaquinol 8) c0	h_c + tmao_c + mql8_c -> h2o_c + tma_c + mqn8_c	( WP_002516727.1 and WP_002548171.1 and WP_002520077.1 )	0	1000	0	Oxidative Phosphorylation	29279;29280;29281;29282		rxn09313	MNXR104878
ASCBPL	L-ascorbate 6-phosphate lactonase	h2o_c + ascb6p_c -> h_c + 3dhgulnp_c	WP_002515285.1	0	1000	0	Alternate Carbon Metabolism	28803;28804;28805;28806	R07677	rxn07492	MNXR138067			3.1.1;3.1.1.-		META:RXN0-5214
ATPS4r	ATP synthase (four protons for one ATP)	adp_c + pi_c + 4.0 h_e <=> atp_c + 3.0 h_c + h2o_c	WP_002516827.1 and WP_002520551.1 and WP_002516850.1 and WP_002516787.1 and WP_002517837.1 and WP_002520552.1 and WP_002516815.1	0	0	0	Transport reactions			rxn08173;rxn10042	MNXR96136			3.6.3.14	3.6.3.14	META:ATPSYN-RXN
rxn02196	cephalosporin-C deacetylase	h2o_c + CephalosporinC_c -> ac_c + h_c + Deacetylcephalosporin_C_c	WP_002517235.1	0	1000	0	Cofactor and Prosthetic Group Biosynthesis
apg_CA		0.01 pg_CA_c + h2o_c + atp_c -> 0.01 fa_CA_c + amp_c + ppi_c + g3pg_c + 0.01 apg_CA_c		0	1000	0	Phospholipid biosynthesis
DM_sink_FA		fa_CA_c <=>		0	1000	0	Exchange
DM_dialurate_c	demand dialurate	dialurate_c <=>		0	1000	0	Exchange
EX_nac_e	Nicotinate exchange	nac_e <=>		-1000	1000	0	Exchange			rxn05310;rxn08969;rxn08970	MNXR101808		R-BTA-8869603;R-CFA-8869603;R-DME-8869603;R-DRE-8869603;R-GGA-8869603;R-HSA-8869603;R-MMU-8869603;R-RNO-8869603;R-SSC-8869603;R-TGU-8869603;R-XTR-8869603
NACt	Nicotinic acid transport	nac_e <=> nac_c		-1000	1000	0	Transport reactions			rxn05310;rxn08969;rxn08970	MNXR101808		R-BTA-8869603;R-CFA-8869603;R-DME-8869603;R-DRE-8869603;R-GGA-8869603;R-HSA-8869603;R-MMU-8869603;R-RNO-8869603;R-SSC-8869603;R-TGU-8869603;R-XTR-8869603
OOR2r	2-oxoglutarate synthase (rev) c0	co2_c + succoa_c + fdxrd_c <=> coa_c + akg_c + fdxox_c + h_c	( WP_002520580.1 and WP_002520581.1 )	-1000	1000	0	Citric Acid Cycle				MNXR102195
GRDPTT7	Geranyl-diphosphate transtransferase (adding 7 isopentenyl units)	grdp_c + 7 ipdp_c -> npdp_c + 7 ppi_c	WP_002515404.1	0	1000	0
rxn01383		nad_c + rbt_c <=> nadh_c + h_c + rbl__D_c	WP_002517239.1	-1000	1000	0
rxn05039		h2o_c + 5aprbu_c -> pi_c + 4r5au_c	WP_002517121.1 or WP_002517360.1	0	1000	0
rxn12644		h2o_c + cpd11582_c <=> ala__L_c + thr__L_c	( WP_002520601.1 or WP_002519177.1 or WP_002519154.1 )	-1000	1000	0
TRPTA	Tryptophan transaminase	akg_c + trp__L_c -> glu__L_c + indpyr_c	( WP_002515879.1 or WP_002520568.1 )	0	1000	0	Tyrosine, Tryptophan, and Phenylalanine Metabolism	14093;14094;14095;14096	R00684	rxn00483	MNXR104947			2.6.1.27	2.6.1.27	META:TRYPTOPHAN-AMINOTRANSFERASE-RXN
rxn12844		h2o_c + cpd15603_c <=> gly_c + cys__L_c	( WP_002520601.1 or WP_002519177.1 or WP_002519154.1 )	-1000	1000	0
rxn12645		h2o_c + cpd11581_c <=> gly_c + asn__L_c	( WP_002520601.1 or WP_002519177.1 or WP_002519154.1 )	-1000	1000	0
rxn12845		h2o_c + cpd15604_c <=> gly_c + leu__L_c	( WP_002520601.1 or WP_002519177.1 or WP_002519154.1 )	-1000	1000	0
rxn12641		h2o_c + L_alagly_c <=> gly_c + ala__L_c	( WP_002520601.1 or WP_002519177.1 or WP_002519154.1 )	-1000	1000	0
ASPt2r		asp__L_e + h_e <=> asp__L_c + h_c	( (WP_002519856.1 or WP_002513675.1) or (WP_002513675.1 or WP_002519856.1) )	-1000	1000	0	Transport			rxn05217;rxn09781;rxn09825;rxn13233	MNXR96106
rxn12646		h2o_c + cpd11580_c <=> gly_c + gln__L_c	( WP_002520601.1 or WP_002519177.1 or WP_002519154.1 )	-1000	1000	0
rxn12846		h2o_c + cpd15605_c <=> gly_c + phe__L_c	( WP_002520601.1 or WP_002519177.1 or WP_002519154.1 )	-1000	1000	0
rxn12642		h2o_c + cpd11584_c <=> ala__L_c + his__L_c	( WP_002520601.1 or WP_002519177.1 or WP_002519154.1 )	-1000	1000	0
CBPS	Carbamoyl-phosphate synthase (glutamine-hydrolysing)	2 atp_c + h2o_c + hco3_c + gln__L_c -> 2 adp_c + glu__L_c + pi_c + 2 h_c + cbp_c	( WP_002515461.1 and WP_002515490.1 )	0	1000	0	Arginine and Proline Metabolism	18633;18634;18635;18636	R00575	rxn00414	MNXR96485		R-ATH-73577;R-BTA-73577;R-CEL-73577;R-CFA-73577;R-DDI-73577;R-DME-73577;R-DRE-73577;R-GGA-419440;R-GGA-73577;R-HSA-73577;R-MMU-73577;R-OSA-73577;R-PFA-73577;R-RNO-73577;R-SCE-73577;R-SPO-73577;R-SSC-73577;R-TGU-73577;R-XTR-73577	6.3.5.5	6.3.5.5	META:CARBPSYN-RXN
rxn12639		h2o_c + cpd11587_c <=> ala__L_c + gln__L_c	( WP_002520601.1 or WP_002519177.1 or WP_002519154.1 )	-1000	1000	0
rxn12847		h2o_c + cpd15606_c <=> gly_c + tyr__L_c	( WP_002520601.1 or WP_002519177.1 or WP_002519154.1 )	-1000	1000	0
rxn12638		h2o_c + cpd11588_c -> gly_c + pro__L_c	( WP_002520601.1 or WP_002519177.1 or WP_002519154.1 )	0	1000	0
rxn12643		h2o_c + cpd11583_c -> ala__L_c + leu__L_c	( WP_002520601.1 or WP_002519177.1 or WP_002519154.1 )	0	1000	0
rxn12635		h2o_c + cpd11591_c <=> gly_c + met__L_c	( WP_002520601.1 or WP_002519177.1 or WP_002519154.1 )	-1000	1000	0
NFORGLUAH2	N Formyl L glutamate amidohydrolase	h2o_c + Nforglu_c -> for_c + glu__L_c	( WP_002515316.1 or WP_002519714.1 )	0	1000	0	Histidine Metabolism
rxn11342		pep_c + gal_e -> pyr_c + dgal6p_c	(( WP_002513080.1 or WP_002515906.1 ) and WP_002517095.1 and ( WP_002520506.1 or WP_002515317.1 ))	0	1000	0
DHNAOT		dhna_c + octdp_c -> co2_c + ppi_c + h_c + 2dmmq8_c	WP_002515366.1	0	1000	0	Cofactor and Prosthetic Group Biosynthesis			rxn10093	MNXR97406
OPP		ipdp_c + hepdp_c -> ppi_c + octdp_c	WP_002515404.1	0	1000	0
PPTT		ipdp_c + pendp_c -> ppi_c + hexdp_c	WP_002515404.1	0	1000	0		22632;22633;22634;22635	R05613	rxn03892	MNXR103150			2.5.1.-
HEXTT		ipdp_c + hexdp_c -> ppi_c + hepdp_c	WP_002515404.1	0	1000	0		20836;20837;20838;20839	R05612	rxn03891	MNXR100621			2.5.1.-
DHORD2		dhor__S_c + q8_c -> orot_c + q8h2_c	( WP_002515545.1 and WP_002515603.1 )	0	1000	0		28687;28688;28689;28690		rxn08335	MNXR97418
DMSOR1	Dimethyl sulfoxide reductase (Menaquinol 8) c0	dmso_e + mql8_c -> h2o_c + dms_e + mqn8_c	( WP_002516727.1 and WP_002548171.1 and WP_002520077.1 )	0	1000	0		29203;29204;29205;29206		rxn08354	MNXR97529
EX_glu__L_e	R_EX_glu__L_e	glu__L_e <=>		-0.5	1000	0	Exchange			rxn08633;rxn09750;rxn10917;rxn13120;rxn13304	MNXR100301		R-BTA-210439;R-CEL-210439;R-CFA-210439;R-DME-210439;R-DRE-210439;R-GGA-210439;R-HSA-210439;R-HSA-212658;R-MMU-210439;R-RNO-210439;R-SSC-210439;R-TGU-210439;R-XTR-210439			META:TRANS-RXN-232;META:TRANS-RXN-234
rxn05085		nadp_c + sbt__D_c <=> nadph_c + h_c + srb__L_c	WP_002517239.1	-1000	1000	0
ALLPI		all6p_c <=> allul6p_c	( WP_002515805.1 or WP_002516937.1 )	-1000	1000	0		28430;28431;28432;28433	R09030	rxn08113	MNXR95766			5.3.1.6	5.3.1.6
NDP1		h2o_c + adp_c -> pi_c + amp_c + h_c	WP_002516155.1	0	1000	0			R00122	rxn00092	MNXR96129			3.1.3;3.1.3.2;3.6.1.15;3.6.1.5;3.6.1.53;3.6.1.9	3.1.3.2;3.6.1.15;3.6.1.5;3.6.1.53;3.6.1.9	META:RXN-10862
rxn00439		h2o_c + thmtp_c -> pi_c + thmpp_c + h_c	WP_002516155.1	0	1000	0
rxn06120		cpd00190_c + cpdnew01_c <=> pppi_c + g6p_B_c + h_c	WP_002516244.1	-1000	1000	0
rxn06118		glc__D_c + cpdnew01_c <=> g6p_c + pppi_c + h_c	WP_002516244.1	-1000	1000	0
rxnnew69		h2o_c + atp_c + 2 cys__L_c + fadh2_c + 2 fe2_c -> adp_c + pi_c + fad_c + 2 ala__L_c + 3 h_c + 2fe2s_c	( WP_002518390.1 and WP_002520251.1 and WP_002524362.1 and WP_002516976.1 )	0	1000	0
rxnnew70		2 h2o_c + 2 atp_c + 4 cys__L_c + 3 fadh2_c + 4 fe2_c -> 2 adp_c + 2 pi_c + 3 fad_c + 4 ala__L_c + 8 h_c + 4fe4s_c	( WP_002518390.1 and WP_002520251.1 and WP_002524362.1 and WP_002516976.1 )	0	1000	0
rxn05358		2mbcoa_c + ACP_c <=> coa_c + cpd11495_c	WP_002519019.1	-1000	1000	0
PSSA_CA		0.01 cdpdag_CA_c + ser__L_c -> cmp_c + h_c + 0.01 ps_CA_c		0	1000	0	Phospholipid biosynthesis
rxn12636		h2o_c + h_c + cpd11590_c <=> ala__L_c + met__L_c	( WP_002520601.1 or WP_002519177.1 or WP_002519154.1 )	-1000	1000	0
rxn03504		h2o_c + acgal6p_c <=> ac_c + galam6p_c	WP_002516723.1	-1000	1000	0
rxn06303		h2o_c + cpdnew01_c -> pi_c + h_c + pppi_c	WP_002516725.1	0	1000	0
RBFK	Riboflavin kinase	atp_c + ribflv_c -> adp_c + h_c + fmn_c	WP_002520226.1	0	1000	0	Cofactor and Prosthetic Group Biosynthesis	14357;14358;14359;14360	R00549	rxn00392	MNXR103429		R-BTA-196964;R-CEL-196964;R-CFA-196964;R-DME-196964;R-DRE-196964;R-GGA-196964;R-HSA-196964;R-MMU-196964;R-PFA-196964;R-RNO-196964;R-SCE-196964;R-SPO-196964;R-SSC-196964;R-TGU-196964;R-XTR-196964	2.7.1.26	2.7.1.26	META:RIBOFLAVINKIN-RXN
rxn04942		nadp_c + abt__D_c <=> nadph_c + h_c + rbl__D_c	WP_002517239.1	-1000	1000	0
rxn10308		24 uacgam_c + cpd15747_c <=> 24 udp_c + cpd15765_c	WP_002516839.1	-1000	1000	0
rxn10311		24 uacgam_c + cpd15750_c <=> 24 udp_c + cpd15768_c	WP_002516839.1	-1000	1000	0
rxn10315		24 uacgam_c + cpd15754_c <=> 24 udp_c + cpd15772_c	WP_002516839.1	-1000	1000	0
rxn10309		24 uacgam_c + cpd15748_c <=> 24 udp_c + cpd15766_c	WP_002516839.1	-1000	1000	0
rxn10307		24 uacgam_c + cpd15746_c <=> 24 udp_c + cpd15764_c	WP_002516839.1	-1000	1000	0
rxn10312		24 uacgam_c + cpd15751_c <=> 24 udp_c + cpd15769_c	WP_002516839.1	-1000	1000	0
rxn10310		24 uacgam_c + cpd15749_c <=> 24 udp_c + cpd15767_c	WP_002516839.1	-1000	1000	0
rxn10314		24 uacgam_c + cpd15753_c <=> 24 udp_c + cpd15771_c	WP_002516839.1	-1000	1000	0
rxn08040		uacgam_c + udcpp_c <=> ump_c + unaga_c	WP_002516839.1	-1000	1000	0
rxn10313		24 uacgam_c + cpd15752_c <=> 24 udp_c + cpd15770_c	WP_002516839.1	-1000	1000	0
rxn09272		succ_c + q8_c -> fum_c + q8h2_c	(WP_002515518.1 or WP_002520212.1) and (WP_002520455.1 or WP_002520213.1) and (WP_002519041.1 or WP_002519328.1)	0	1000	0
rxn10126		fadh2_c + q8_c -> fad_c + q8h2_c	(WP_002515518.1 or WP_002520212.1) and (WP_002520455.1 or WP_002520213.1) and (WP_002519041.1 or WP_002519328.1)	0	1000	0
MALT		h2o_c + malt_c -> 2 glc__D_c	WP_002519774.1	0	1000	0			R00028	rxn00022	MNXR101350			3.2.1.20	3.2.1.20	META:RXN-15910
rxn01392		nadp_c + xylt_c <=> nadph_c + h_c + xylu__L_c	WP_002517239.1	-1000	1000	0
rxnnew04		atp_c + pppi_c <=> adp_c + cpdnew01_c	( WP_002517234.1 or WP_002513526.1 )	-1000	1000	0
rxn00735		nadh_c + co2_c + 2obut_c <=> nad_c + r3mmal_c	( WP_002520168.1 or WP_002516511.1 )	-1000	1000	0
rxnnew06		gtp_c + pppi_c <=> gdp_c + cpdnew01_c	( WP_002517234.1 or WP_002513526.1 )	-1000	1000	0
rxn03068		nadp_c + 23dhmb_c <=> nadph_c + h_c + 3hmoa_c	WP_002516503.1	-1000	1000	0
rxnnew103		ctp_c + pppi_c <=> cdp_c + cpdnew01_c	( WP_002517234.1 or WP_002513526.1 )	-1000	1000	0
rxnnew104		utp_c + pppi_c <=> udp_c + cpdnew01_c	( WP_002517234.1 or WP_002513526.1 )	-1000	1000	0
rxn02359		fad_c + 4hpro_LT_c <=> fadh2_c + 1p3h5c_c	( WP_002518720.1 or WP_002520333.1 )	-1000	1000	0
rxn03641		accoa_c + ghb_c <=> ac_c + 4hbutcoa_c	WP_002518927.1	-1000	1000	0
rxn03435		nadp_c + 23dhmp_c <=> nadph_c + h_c + cpd10162_c	WP_002516503.1	-1000	1000	0
GLNSP3		atp_c + nh3_c + uaagmda_c -> adp_c + pi_c + h_c + uaagtmda_c	( WP_002519174.1 or WP_002520350.1 )	0	1000	0				rxn03409	MNXR143143			6.3.1.2	6.3.1.2
GLNSP1		atp_c + nh3_c + uaaAgla_c -> adp_c + pi_c + h_c + uaaAgtla_c	( WP_002519174.1 or WP_002520350.1 )	0	1000	0				rxn03406	MNXR100252			6.3.1.2	6.3.1.2
PYRDC2		pyr_c + h_c + acald_c <=> co2_c + cpd00361_c	WP_002519311.1	-1000	1000	0					MNXR103380
rxn10199		uaagmda_c + cpd15666_c <=> udcpdp_c + cpd15665_c	( WP_002519709.1 or WP_002519885.1 )	-1000	1000	0
MAL6PG		h2o_c + malt6p_c -> glc__D_c + g6p_c	WP_002519820.1	0	1000	0		20421;20422;20423;20424	R00838;R06115	rxn00607	MNXR101336			3.2.1.122	3.2.1.122	META:MALTOSE-6-PHOSPHATE-GLUCOSIDASE-RXN
fol_CA	spontaneous breakdown	fol_e -> 4abz_e + fpt_e + glu__L_e		0	1000	0	Transport reactions
TMDPK		atp_c + thm_c -> amp_c + thmpp_c + h_c		0	1000	0				rxn00440	MNXR138867			2.7.6.2	2.7.6.2
AKP1		3 h2o_c + ahdt_c -> 3 pi_c + 2 h_c + dhnpt_c		0	1000	0			R04620	rxn03167	MNXR139295			3.1.3.1	3.1.3.1
rxn11703		2sephchc_c -> pyr_c + 2shchc_c		0	1000	0
rxn10060		nad_c + dttp_c <=> nadp_c + h_c + dtdp_c	WP_002519392.1	-1000	1000	0
6PGALSZ		h2o_c + lac6p_c -> glc__D_c + dgal6p_c	WP_002519820.1	0	1000	0					MNXR95101
AMANK		atp_c + acmana_c -> adp_c + h_c + acmanap_c	WP_002519843.1	0	1000	0		25253;25254;25255;25256	R02705	rxn01951	MNXR95805		R-BTA-4085028;R-CFA-4085028;R-DRE-4085028;R-GGA-4085028;R-HSA-4085028;R-MMU-4085028;R-RNO-4085028;R-TGU-4085028;R-XTR-4085028	2.7.1.60	2.7.1.60	META:NANK-RXN
rxn05890		h2o_c + no_c + cpd12711_c <=> 2 h_c + no2_c + cpd12712_c	WP_002519853.1	-1000	1000	0
rxn01975		nadp_c + g6p_B_c <=> nadph_c + h_c + 6pgl_c	WP_002519274.1	-1000	1000	0
LTHRK		atp_c + thr__L_c -> adp_c + h_c + thrp_c	WP_002517196.1	0	1000	0		33707;33708;33709;33710	R06531	rxn10609	MNXR101251			2.7.1.177	2.7.1.177	META:RXN-8626
rxnnew84		nad_c + coa_c + 3hppnl_c -> nadh_c + h_c + 3hpcoa_c	WP_002516030.1	0	1000	0
rxnnew99		g6p_c + adpglc_c <=> adp_c + h_c + tre6p_c	WP_002520458.1	-1000	1000	0
rxn02023		cpd02040_c <=> h2o_c + ocdcea_c	WP_002524217.1	-1000	1000	0
rxn00551		pi_c + h_c + fdp_c <=> ppi_c + f6p_c	WP_002547932.1	-1000	1000	0
rxn01966		pi_c + tre_c <=> glc__D_c + g1p_B_c	WP_002520505.1	-1000	1000	0
GBEZ		14glucan_c <=> glycogen_c	WP_002515006.1	-1000	1000	0					MNXR100054
rxnnew05		gdp_c + pppi_c -> ppi_c + gtp_c	WP_002513526.1	0	1000	0
GK2		datp_c + gmp_c <=> gdp_c + dadp_c	WP_002516820.1	-1000	1000	0				rxn09562	MNXR100145			2.7.4.8	2.7.4.8
ITCY		itp_c + cytd_c <=> cmp_c + idp_c + h_c	WP_002516760.1	-1000	1000	0			R00962	rxn00707	MNXR100885			2.7.1.48	2.7.1.48
rxn02187		alac__S_c <=> 3hmoa_c	WP_002516503.1	-1000	1000	0
rxn04996		nadph_c + h_c + h2mb4p_c -> h2o_c + nadp_c + dmpp_c	WP_002515204.1	0	1000	0
rxn03436		2ahbut_c <=> cpd10162_c	WP_002516503.1	-1000	1000	0
rxn01459		nadph_c + 2 h_c + 4abut_c -> h2o_c + nadp_c + 4abutn_c	WP_002519838.1	0	1000	0
NADH10	NADH dehydrogenase (menaqui-8 & 0 protons)	h_c + nadh_c + mqn8_c -> nad_c + mql8_c	( WP_002515932.1 or ( WP_002515375.1 and WP_002515387.1 and WP_002515389.1 and WP_002515395.1 and WP_002515396.1 and WP_002515419.1 and WP_002518044.1 and WP_002519591.1 and WP_002520100.1 and WP_002520101.1 and WP_002520102.1 and WP_002520103.1 and WP_002520104.1 ))	0	1000	0	Oxidative Phosphorylation	29243;29244;29245;29246		rxn08971	MNXR101863
rxnnew02		fad_c + lac__L_c -> pyr_c + fadh2_c	WP_002519934.1 and WP_002517088.1 and WP_002517151.1	0	1000	0
rxnnew40		ctbtcoa_c + mql8_c -> bbtcoa_c + mqn8_c	WP_002516253.1 and WP_002519729.1	0	1000	0
DHORD5		dhor__S_c + mqn8_c -> orot_c + mql8_c	( WP_002515545.1 and WP_002515603.1 )	0	1000	0		29199;29200;29201;29202		rxn08336	MNXR97421
rxnnew41		ctbtcoa_c + q8h2_c -> bbtcoa_c + q8_c	WP_002516253.1 and WP_002519729.1	0	1000	0
rxn00366		h2o_c + cdp_c -> pi_c + cmp_c + h_c	WP_002516155.1	0	1000	0
NTP7		h2o_c + utp_c -> pi_c + udp_c + h_c	WP_002516155.1	0	1000	0			R00159	rxn00120	MNXR101933			3.1.3.2;3.6.1.15;3.6.1.39;3.6.1.5	3.1.3.2;3.6.1.15;3.6.1.39;3.6.1.5	META:RXN-12196
NDP3		h2o_c + gdp_c -> pi_c + h_c + gmp_c	WP_002516155.1	0	1000	0		22156;22157;22158;22159	R00328	rxn00236	MNXR101928			3.6.1.42;3.6.1.5;3.6.1.6	3.6.1.42;3.6.1.5;3.6.1.6	META:GUANOSINE-DIPHOSPHATASE-RXN
rxn00302		h2o_c + gtp_c -> cpd03518_c	WP_002517093.1	0	1000	0
NDP7		h2o_c + udp_c -> pi_c + h_c + ump_c	WP_002516155.1	0	1000	0			R00155	rxn00116	MNXR101931			3.1.3.2;3.6.1.5;3.6.1.6;3.6.1.9	3.1.3.2;3.6.1.5;3.6.1.6;3.6.1.9	META:RXN-12197
rxn01647		pi_c + nicrns_c <=> nac_c + r1p_c + h_c	WP_002519602.1	-1000	1000	0
DCYTD		h2o_c + dcyt_c -> nh3_c + duri_c	WP_002514731.1	0	1000	0		13433;13434;13435;13436	R02485	rxn01800	MNXR97207		R-BTA-73608;R-CEL-73608;R-CFA-73608;R-DDI-73608;R-DME-73608;R-DRE-73608;R-GGA-73608;R-HSA-73608;R-MMU-73608;R-RNO-73608;R-SCE-73608;R-SPO-73608;R-SSC-73608;R-TGU-73608	3.5.4.5	3.5.4.5	META:CYTIDEAM-RXN
ADK2		amp_c + pppi_c <=> adp_c + ppi_c	WP_002515951.1	-1000	1000	0				rxn10052	MNXR95451			2.7.4.3	2.7.4.3
rxn00988		atp_c + coa_c + acac_c -> ppi_c + amp_c + aacoa_c + h_c	( WP_002520272.1 or WP_002519735.1 or WP_002522349.1 )	0	1000	0
rxn05028		ipdp_c + octdp_c -> ppi_c + cpd02172_c	WP_002515404.1	0	1000	0
rxn10945		pro__L_c -> pro__L_e	WP_002520338.1	0	1000	0
UAGDP	UDP-N-acetylglucosamine diphosphorylase	h_c + acgam1p_c + utp_c -> ppi_c + uacgam_c	( WP_002515732.1 or WP_002516661.1 )	0	1000	0	Cell Envelope Biosynthesis			rxn00293	MNXR105033		R-ATH-446204;R-BTA-446204;R-CEL-446204;R-CFA-446204;R-DDI-446204;R-DME-446204;R-DRE-446204;R-GGA-446204;R-HSA-446204;R-MMU-446204;R-OSA-446204;R-PFA-446204;R-RNO-446204;R-SCE-446204;R-SPO-446204;R-SSC-446204;R-TGU-446204;R-XTR-446204	2.7.7.23	2.7.7.23
CPPPGO2		2 amet_c + cpppg3_c -> 2 co2_c + 2 met__L_c + pppg9_c + 2 dad_5_c	WP_002520441.1	0	1000	0		15425;15426;15427;15428	R06895	rxn04704	MNXR96881			1.3.98.3;1.3.99.22	1.3.98.3;1.3.99.22	META:HEMN-RXN
G6PI2		g6p_B_c <=> f6p_c	WP_002516362.1	-1000	1000	0			R03321		MNXR99910			5.3.1.9	5.3.1.9
rxn02268		o2_c + 2 2mbcoa_c -> 2 h2o_c + 2 2mb2coa_c	WP_002524195.1	0	1000	0
rxn00472		orn_c <=> orn__D_c	WP_002515856.1	-1000	1000	0
rxn03419		h2o_c + cpd03518_c <=> for_c + h_c + cpd03519_c	WP_002517093.1	-1000	1000	0
rxn03174		cpd03666_c -> h2o_c + ahdt_c	WP_002517093.1	0	1000	0
rxn03421		cpd03519_c <=> cpd03666_c	WP_002517093.1	-1000	1000	0
DHPS		4abz_c + 2ahhmp_c <=> h2o_c + dhpt_c	WP_002517047.1	-1000	1000	0		#N/A	#N/A	#N/A	#N/A	#N/A	#N/A	#N/A	#N/A	#N/A
23CN2P1		h2o_c + 23camp_c -> 3amp_c + h_c	WP_002520592.1	0	1000	0		27886;27887;27888;27889	R03537	rxn02521	MNXR94722			3.1.4.16	3.1.4.16	META:RXN-14113
23CN2P2		h2o_c + 23cump_c -> 3ump_c + h_c	WP_002520592.1	0	1000	0		27878;27879;27880;27881	R03538	rxn02522	MNXR94723			3.1.4.16	3.1.4.16	META:RXN-14091
rxn12146		cpd16540_c <=> cpd04242_c	WP_002516676.1	-1000	1000	0
23CN2P4		h2o_c + 23cgmp_c -> 3gmp_c + h_c	WP_002520592.1	0	1000	0		27858;27859;27860;27861	R05135	rxn03483	MNXR94725			3.1.4.16	3.1.4.16	META:RXN-14064
23CN2P3		h2o_c + 23ccmp_c -> 3cmp_c + h_c	WP_002520592.1	0	1000	0		27882;27883;27884;27885	R03929	rxn02762	MNXR94724			3.1.4.16	3.1.4.16	META:RXN-14112
rxn07295		gly_c -> 2 h_c + dhgly_c	WP_002520079.1	0	1000	0
GLYO1		h2o_c + o2_c + gly_c -> nh3_c + h2o2_c + glx_c + h_c	WP_002520079.1	0	1000	0		11532;11533;11534;11535	R00366	rxn00269	MNXR100352		R-BTA-389821;R-CEL-389821;R-CFA-389821;R-DDI-389821;R-DME-389821;R-DRE-389821;R-GGA-389821;R-HSA-389821;R-MMU-389821;R-RNO-389821;R-SPO-389821;R-SSC-389821;R-TGU-389821;R-XTR-389821	1.4.3.19;1.4.3.3	1.4.3.19;1.4.3.3	META:1.4.3.19-RXN
ALAD_L	L-alanine dehydrogenase	h2o_c + nad_c + ala__L_c -> nh4_c + h_c + nadh_c + pyr_c	WP_002519751.1	0	1000	0	Alanine and Aspartate Metabolism	18405;18406;18407;18408	R00396	rxn00278	MNXR95687			1.4.1.1	1.4.1.1	META:ALANINE-DEHYDROGENASE-RXN
rxnnew95		h2mb4p_c + fdxrd_c -> h2o_c + dmpp_c + fdxox_c	WP_002515204.1	0	1000	0
rxnnew96		h2mb4p_c + fdxrd_c -> h2o_c + ipdp_c + fdxox_c	WP_002515204.1	0	1000	0
CRNCDH		crncoa_c <=> h2o_c + ctbtcoa_c	WP_002524195.1	-1000	1000	0		28338;28339;28340;28341	R10675		MNXR96900			4.2.1.149	4.2.1.149	META:CARNDETRU-RXN
UAG4E		uacgam_c <=> udpacgal_c	WP_002518589.1	-1000	1000	0			R00418	rxn00295	MNXR105027			5.1.3.2;5.1.3.7	5.1.3.2;5.1.3.7
rxn02342		lpam_c + 2ahethmpp_c <=> thmpp_c + adhlam_c	WP_002520364.1	-1000	1000	0
PAPPT2		udcpp_c + uAgla_c -> ump_c + uaGgla_c	WP_002520392.1	0	1000	0					MNXR102372			2.7.8.13	2.7.8.13
ASAD	Aspartate-semialdehyde dehydrogenase	pi_c + nadp_c + aspsa_c <=> h_c + nadph_c + 4pasp_c	WP_002517116.1	-1000	1000	0	Threonine and Lysine Metabolism	24284;24285;24286;24287	R02291	rxn01643	MNXR96039			1.2.1.11	1.2.1.11	META:ASPARTATE-SEMIALDEHYDE-DEHYDROGENASE-RXN
rxn03634		pi_c + h_c + cpd03808_c <=> acgam_c + gal1p_c	WP_002519842.1	-1000	1000	0
PROTEIN	Protein synthesis	1.026 ala__L_c + 0.628 arg__L_c + 0.231 asn__L_c + 0.582 asp__L_c + 0.102 cys__L_c + 0.286 gln__L_c + 0.49 glu__L_c + 0.785 gly_c + 0.231 his__L_c + 0.462 ile__L_c + 0.868 leu__L_c + 0.268 lys__L_c + 0.231 met__L_c + 0.268 phe__L_c + 0.48 pro__L_c + 0.564 ser__L_c + 0.582 thr__L_c + 0.148 trp__L_c + 0.185 tyr__L_c + 0.822 val__L_c + 39.78 atp_c -> 39.78 adp_c + 39.78 pi_c + PROTEIN_c		0	1000	0	Biomass synthesis
rxn11702		akg_c + h_c + ichor_c -> co2_c + 2sephchc_c	WP_002515465.1	0	1000	0
rxn05024		h_c + sbzcoa_c -> h2o_c + cpd11217_c	WP_230615346.1	0	1000	0
LAAF		3 h2o_c + Larab_c -> 3 arab__L_c	WP_225070328.1	0	1000	0
CRNBTCT		crn_c + bbtcoa_c <=> 4tmeabutn_c + crncoa_c	WP_226807283.1	-1000	1000	0		28418;28419;28420;28421	R10644		MNXR96894			2.8.3.21	2.8.3.21	META:RXN0-3601
EX_asp__L_e	L-Aspartate exchange	asp__L_e <=>		-0.5	1000	0	Exchange			rxn08170;rxn10906;rxn13232	MNXR96107					META:TRANS-RXN0-554
G3PD2	Glycerol-3-phosphate dehydrogenase (NADP)	nadp_c + glyc3p_c <=> h_c + nadph_c + dhap_c	WP_002519767.1	-1000	1000	0	Alternate Carbon Metabolism	11096;11097;11098;11099	R00844	rxn00612	MNXR99877			1.1.1.94	1.1.1.94
G3PD1	Glycerol-3-phosphate dehydrogenase (NAD-dependent)	h_c + nadh_c + dhap_c <=> nad_c + glyc3p_c	WP_002519767.1	-1000	1000	0	Glycerophospholipid metabolism	11092;11093;11094;11095	R00842	rxn00611	MNXR99876		R-ATH-75889;R-BTA-75889;R-CEL-75889;R-CFA-75889;R-DME-75889;R-DRE-75889;R-GGA-75889;R-HSA-75889;R-MMU-75889;R-OSA-75889;R-PFA-75889;R-RNO-75889;R-SCE-75889;R-SPO-75889;R-SSC-75889;R-TGU-75889;R-XTR-75889	1.1.1.8;1.1.1.94	1.1.1.8;1.1.1.94	META:1.1.1.8-RXN
MDH	Malate dehydrogenase	nad_c + mal__L_c <=> h_c + nadh_c + oaa_c	WP_002547971.1	-1000	1000	0	Citric Acid Cycle	21432;21433;21434;21435	R00342	rxn00248	MNXR101439		R-ATH-70979;R-ATH-71783;R-BTA-198508;R-BTA-70979;R-BTA-71783;R-CEL-198508;R-CEL-70979;R-CEL-71783;R-CFA-198508;R-CFA-70979;R-CFA-71783;R-DDI-198508;R-DME-198508;R-DME-70979;R-DME-71783;R-DRE-198508;R-DRE-70979;R-DRE-71783;R-GGA-198508;R-GGA-372422;R-GGA-372855;R-GGA-373047;R-GGA-70979;R-GGA-71783;R-HSA-198508;R-HSA-70979;R-HSA-71783;R-MMU-198508;R-MMU-70979;R-MMU-71783;R-OSA-70979;R-OSA-71783;R-R…	1.1.1.299;1.1.1.37	1.1.1.299;1.1.1.37	META:MALATE-DEH-RXN
UGLT	UDPglucose--hexose-1-phosphate uridylyltransferase	udpg_c + gal1p_c <=> udpgal_c + g1p_c		-1000	1000	0	Alternate Carbon Metabolism	13989;13990;13991;13992	R00955	rxn00701	MNXR143436		R-ATH-70361;R-BTA-70361;R-CEL-70361;R-CFA-70361;R-DME-70361;R-DRE-70361;R-GGA-70361;R-HSA-70361;R-MMU-70361;R-OSA-70361;R-RNO-70361;R-SCE-70361;R-SPO-70361;R-SSC-70361;R-TGU-70361;R-XTR-70361	2.7.7.12	2.7.7.12	META:GALACTURIDYLYLTRANS-RXN
UPPDC2	Uroporphyrinogen decarboxylase (uroporphyrinogen I)	4 h_c + uppg1_c -> 4 co2_c + cpppg1_c	WP_002519989.1	0	1000	0			R04972	rxn03384	MNXR105141			4.1.1.37	4.1.1.37	META:RXN-10642
rxn00258	Malonyl-CoA:pyruvate carboxytransferase	pyr_c + malcoa_c <=> accoa_c + oaa_c	(WP_002520640.1 or WP_002516292.1) and WP_002516357.1 and WP_002514451.1 and WP_002516246.1	-1000	1000	0			R00353	rxn00258			R-ATH-190182	2.1.3.1	2.1.3.1	META:RXN-10642
rxnnew09		oaa_c + btcoa_c <=> pyr_c + ethmalcoa_c	(WP_002520640.1 or WP_002516292.1) and WP_002516357.1 and WP_002514451.1 and WP_002516246.1	-1000	1000	0

## Sheet: Metabolite List
Abbreviation	Description	Charged formula	Compartment	charge	Chemical Formula	Reactome Compound	KEGG Compound	CHEBI	KEGG Glycan	Human Metabolome Database	BioCyc	MetaNetX (MNX) Chemical	InChI Key	SEED Compound
10fthf_c	10-Formyltetrahydrofolate	C20H21N7O7		-2	C20H21N7O7	R-ALL-419151;R-ALL-5389850	C00234	CHEBI:11304;CHEBI:15637;CHEBI:19108;CHEBI:19109;CHEBI:57454;CHEBI:698		HMDB00972	META:10-FORMYL-THF	MNXM237	AUFGTPPARQZWDO-YPMHNXCESA-L	cpd00201
10fthfglu__L_c		C25H27N8O10						CHEBI:19110;CHEBI:27862;CHEBI:699				MNXM164047	BHBZPCBOCZGPTF-UHFFFAOYSA-L
13dpg_c	3-Phospho-D-glyceroyl phosphate	C3H4O10P2		-4	C3H4O10P2	R-ALL-29800	C00236	CHEBI:11881;CHEBI:16001;CHEBI:1658;CHEBI:20189;CHEBI:57604		HMDB62758	META:DPG	MNXM261	LJQLQCAXBUHEAZ-UWTATZPHSA-J	cpd00203
14glucan_c		C6H10O5		0	C24H40O21R2						META:1-4-alpha-D-Glucan	MNXM2905		cpd21754
15dap_c	1,5-Diaminopentane	C5H16N2		2	C5H16N2		C01672	CHEBI:13928;CHEBI:18127;CHEBI:22974;CHEBI:3288;CHEBI:44370;CHEBI:58384		HMDB02322	META:CADAVERINE	MNXM943	VHRGRCVQAFMJIZ-UHFFFAOYSA-P	cpd01155
1p3h5c_c		C5H7NO3		-1	C5H6NO3		C04281	CHEBI:6151;CHEBI:62612		HMDB62585	META:PYRROLINE-HYDROXY-CARBOXYLATE	MNXM114091	WFOFKRKDDKGRIK-DMTCNVIQSA-M	cpd02625
1pyr5c_c	1-Pyrroline-5-carboxylate	C5H6NO2		-1	C5H6NO2	R-ALL-113590;R-ALL-35305	C03912;C04322	CHEBI:11297;CHEBI:11689;CHEBI:12409;CHEBI:1372;CHEBI:15893;CHEBI:17388;CHEBI:18727;CHEBI:19095;CHEBI:19873;CHEBI:26458;CHEBI:29066;CHEBI:371		HMDB01301;HMDB02240	META:L-DELTA1-PYRROLINE_5-CARBOXYLATE	MNXM1617	DWAKNKKXGALPNW-UHFFFAOYSA-M	cpd02431;cpd02651;cpd29655
23camp_c		C10H11N5O6P		-1	C10H11N5O6P		C02353	CHEBI:19212;CHEBI:27844;CHEBI:40469;CHEBI:60879;CHEBI:823			META:CPD-3707	MNXM2598	KMYWVDDIPVNLME-KQYNXXCUSA-M	cpd01570
23camp_e	2',3'-Cyclic AMP	C10H11N5O6P		-1	C10H11N5O6P		C02353	CHEBI:19212;CHEBI:27844;CHEBI:40469;CHEBI:60879;CHEBI:823			META:CPD-3707	MNXM2598	KMYWVDDIPVNLME-KQYNXXCUSA-M	cpd01570
23ccmp_c		C9H11N3O7P		-1	C9H11N3O7P		C02354	CHEBI:19213;CHEBI:27652;CHEBI:60877;CHEBI:824			META:CPD-3713	MNXM3148	NMPZCCZXCOMSDQ-XVFCMESISA-M	cpd01571
23ccmp_e	2',3'-Cyclic CMP	C9H11N3O7P		-1	C9H11N3O7P		C02354	CHEBI:19213;CHEBI:27652;CHEBI:60877;CHEBI:824			META:CPD-3713	MNXM3148	NMPZCCZXCOMSDQ-XVFCMESISA-M	cpd01571
23cgmp_c		C10H11N5O7P		-1	C10H11N5O7P		C06194	CHEBI:19214;CHEBI:28181;CHEBI:60837;CHEBI:825			META:CPD-3709	MNXM3149	UASRYODFRYWBRC-UUOKFMHZSA-M	cpd03702
23cgmp_e	2',3'-Cyclic GMP	C10H11N5O7P		-1	C10H11N5O7P		C06194	CHEBI:19214;CHEBI:28181;CHEBI:60837;CHEBI:825			META:CPD-3709	MNXM3149	UASRYODFRYWBRC-UUOKFMHZSA-M	cpd03702
23cump_c		C9H10N2O8P		-1	C9H10N2O8P		C02355	CHEBI:19215;CHEBI:28637;CHEBI:60873;CHEBI:826		HMDB11640	META:CPD-3725	MNXM3150	HWDMHJDYMFRXOX-XVFCMESISA-M	cpd01572
23cump_e	2',3'-Cyclic UMP	C9H10N2O8P		-1	C9H10N2O8P		C02355	CHEBI:19215;CHEBI:28637;CHEBI:60873;CHEBI:826		HMDB11640	META:CPD-3725	MNXM3150	HWDMHJDYMFRXOX-XVFCMESISA-M	cpd01572
23dhdp_c	2,3-Dihydrodipicolinate	C7H5NO4		-2	C7H5NO4		C03340	CHEBI:11421;CHEBI:18042;CHEBI:19312;CHEBI:23739;CHEBI:29048;CHEBI:30620;CHEBI:48052;CHEBI:878		HMDB12247	META:2-3-DIHYDRODIPICOLINATE	MNXM807	UWOCFOFVIBZJGH-YFKPBYRVSA-L	cpd02120
23dhmb_c	(R)-2,3-Dihydroxy-3-methylbutanoate	C5H9O4		-1	C5H9O4		C04272	CHEBI:10966;CHEBI:15684;CHEBI:18645;CHEBI:305;CHEBI:49072		HMDB12141	META:CPD-13357	MNXM114097	JTEYKUFKXGDTEU-VKHMYHEASA-M	cpd19030
23dhmp_c	(R)-2,3-Dihydroxy-3-methylpentanoate	C6H11O4		-1	C6H11O4		C06007	CHEBI:18646;CHEBI:27512;CHEBI:306;CHEBI:49258		HMDB12140	META:1-KETO-2-METHYLVALERATE	MNXM1202	PDGXJDXVGMHUIR-UJURSFKZSA-M	cpd19046
25aics_c	(S)-2-[5-Amino-1-(5-phospho-D-ribosyl)imidazole-4-carboxamido]succinate	C13H15N4O12P		-4	C13H15N4O12P	R-ALL-111399	C04823	CHEBI:11028;CHEBI:18319;CHEBI:18965;CHEBI:572;CHEBI:58443;CHEBI:78110		HMDB00797;HMDB06274	META:P-RIBOSYL-4-SUCCCARB-AMINOIMIDAZOLE	MNXM607	NAQGHJTUZRHGAC-ZZZDFHIKSA-J	cpd19032
25dhpp_c	2 5 Diamino 6 hydroxy 4 5 phosphoribosylamino pyrimidine C9H14N5O8P	C9H14N5O8P										MNXM90906
25dkglcn_c	2,5-diketo-D-gluconate	C6H7O7		-1	C6H7O7		C02780	CHEBI:1070;CHEBI:11449;CHEBI:18281;CHEBI:19378;CHEBI:58428			META:25-DIDEHYDRO-D-GLUCONATE	MNXM936	RXMWXENJQAINCC-DMTCNVIQSA-M	cpd01793
26dap_LL_c	LL-2,6-Diaminoheptanedioate	C7H14N2O4		0	C7H14N2O4		C00666	CHEBI:13192;CHEBI:16026;CHEBI:21428;CHEBI:21429;CHEBI:47031;CHEBI:57609;CHEBI:6341		HMDB01370	META:LL-DIAMINOPIMELATE	MNXM644	GMKMEZVLHJARHF-WHFBIAKZSA-N	cpd00504
26dap__M_c	Meso-2,6-Diaminoheptanedioate	C7H14N2O4		0	C7H14N2O4		C00680	CHEBI:10598;CHEBI:12822;CHEBI:12823;CHEBI:12825;CHEBI:16488;CHEBI:25203;CHEBI:25204;CHEBI:30308;CHEBI:40838;CHEBI:57791			META:MESO-DIAMINOPIMELATE	MNXM529	GMKMEZVLHJARHF-SYDPRGILSA-N	cpd00516
2ahbut_c	(S)-2-Aceto-2-hydroxybutanoate	C6H9O4		-1	C6H9O4		C06006	CHEBI:18730;CHEBI:27681;CHEBI:373;CHEBI:49256		HMDB06854;HMDB06900	META:2-ACETO-2-HYDROXY-BUTYRATE	MNXM114220	VUQLHQFKACOHNZ-LURJTMIESA-M	cpd19045
2ahethmpp_c		C14H20N4O8P2S		-1	C14H21N4O8P2S		C05125	CHEBI:58939;CHEBI:978		HMDB03904	META:2-ALPHA-HYDROXYETHYL-THPP	MNXM1705	RRUVJGASJONMDY-UHFFFAOYSA-L	cpd03049
2ahhmp_c	2 Amino 4 hydroxy 6 hydroxymethyl 7 8 dihydropteridine C7H9N5O2	C7H9N5O2										MNXM146055
2amsa_c	2-Aminomalonate semialdehyde	C3H5NO3		0	C3H5NO3		C11822	CHEBI:1020;CHEBI:21210;CHEBI:37012;CHEBI:58671;CHEBI:77662			META:2-AMINOMALONATE-SEMIALDEHYDE	MNXM2124	XMTCKNXTTXDPJX-REOHCLBHSA-N	cpd08626
2aobut_c	L-2-Amino-3-oxobutanoate	C4H7NO3		0	C4H7NO3	R-ALL-6798652	C03508	CHEBI:13048;CHEBI:16944;CHEBI:21195;CHEBI:35229;CHEBI:40668;CHEBI:40673;CHEBI:6156;CHEBI:78948		HMDB06454	META:AMINO-OXOBUT	MNXM114087	SAUCHDKDCUROAO-VKHMYHEASA-N	cpd02211
2cpr5p_c	1-(2-Carboxyphenylamino)-1-deoxy-D-ribulose 5-phosphate	C12H13NO9P		-3	C12H13NO9P		C01302	CHEBI:11186;CHEBI:18959;CHEBI:28625;CHEBI:29112;CHEBI:565;CHEBI:566;CHEBI:58613			META:CARBOXYPHENYLAMINO-DEOXYRIBULOSE-P	MNXM1455	QKMBYNRMPRKVTO-MNOVXSKESA-K	cpd00956
2dda7p_c	2-Dehydro-3-deoxy-D-arabino-heptonate 7-phosphate	C7H10O10P		-3	C7H10O10P	R-ALL-964909	C04691	CHEBI:1053;CHEBI:11544;CHEBI:11785;CHEBI:11786;CHEBI:18150;CHEBI:19523;CHEBI:20003;CHEBI:29477;CHEBI:58394			META:3-DEOXY-D-ARABINO-HEPTULOSONATE-7-P	MNXM1219	PJWIPEXIFFQAQZ-PUFIMZNGSA-K	cpd02857
2ddg6p_c	2-Dehydro-3-deoxy-D-gluconate 6-phosphate	C6H8O9P		-3	C6H8O9P		C04442	CHEBI:1051;CHEBI:11543;CHEBI:11551;CHEBI:12227;CHEBI:15925;CHEBI:19522;CHEBI:57569		HMDB01376	META:2-KETO-3-DEOXY-6-P-GLUCONATE	MNXM649	OVPRPPOVAXRCED-WVZVXSGGSA-K	cpd02711
2ddglcn_c	2-Dehydro-3-deoxy-D-gluconate	C6H9O6		-1	C6H9O6		C00204	CHEBI:1059;CHEBI:11550;CHEBI:17032;CHEBI:19530;CHEBI:57990			META:2-DEHYDRO-3-DEOXY-D-GLUCONATE	MNXM440	WPAMZTWLKIDIOP-WVZVXSGGSA-M	cpd00176
2dhglcn_e	2-Dehydro-D-gluconate	C6H9O7		-1	C6H9O7		C06473	CHEBI:1066;CHEBI:11559;CHEBI:1180;CHEBI:16808;CHEBI:19539;CHEBI:19669;CHEBI:27469;CHEBI:58512;CHEBI:59504			META:CPD-377	MNXM582	VBUYCZFBVCCYFD-JJYYJPOSSA-M	cpd00480;cpd03889
2dhguln_c	2-Dehydro-L-gulonate	C6H9O7		-1	C6H9O7							MNXM114283		cpd15351
2dhp_c	2-Dehydropantoate	C6H9O4		-1	C6H9O4		C00966	CHEBI:1071;CHEBI:11561;CHEBI:17094;CHEBI:19545			META:2-DEHYDROPANTOATE	MNXM959	PKVVTUWHANFMQC-UHFFFAOYSA-M	cpd00712
2dmmq8_c		C50H70O2		0	C50H70O2			CHEBI:48455			META:DEMETHYLMENAQUINONE	MNXM2178	GDUBPWSFXUAETN-AENDIINCSA-N	cpd15352
2dmmq9_c	2-Demethylmenaquinone 9	C55H78O2
2dmmql8_c		C50H72O2		0	C50H72O2			CHEBI:61873			META:CPD-12115	MNXM558	FGYPGICSXJEKCG-AENDIINCSA-N	cpd15353
2dr1p_c	2-Deoxy-D-ribose 1-phosphate	C5H9O7P		-2	C5H9O7P	R-ALL-112032	C00672	CHEBI:1081;CHEBI:11563;CHEBI:19558;CHEBI:28542;CHEBI:57259;CHEBI:58576		HMDB01351	META:DEOXY-D-RIBOSE-1-PHOSPHATE	MNXM789	KBDKAJNTYKVSEK-VPENINKCSA-L	cpd00509;cpd26845
2dr5p_c	2-Deoxy-D-ribose 5-phosphate	C5H9O7P		-2	C5H9O7P	R-ALL-6787328	C00673	CHEBI:1082;CHEBI:11566;CHEBI:16132;CHEBI:19559;CHEBI:40516;CHEBI:40921;CHEBI:40923;CHEBI:42055;CHEBI:55513;CHEBI:57651;CHEBI:62877		HMDB01031	META:DEOXY-RIBOSE-5P	MNXM2179	ALQNUOMIEBHXQG-CRCLSJGQSA-L	cpd00510;cpd26846
2fe1s_c	[2Fe-1S] desulfurated iron-sulfur cluster	SFe2										MNXM147395
2fe2s_c	[2Fe-2S] iron-sulfur cluster	S2Fe2		0	Fe2R4S6			CHEBI:21134;CHEBI:49600;CHEBI:49601;CHEBI:64605				MNXM151647		cpd24604
2fe2s_e	2fe2s	S2Fe2		0	Fe2R4S6			CHEBI:21134;CHEBI:49600;CHEBI:49601;CHEBI:64605				MNXM151647		cpd24604
2hh24dd_c	2-Hydroxyhepta-2-4-dienedioate	C7H6O5										MNXM146251
2hxmp_c	2 Hydroxymethyl phenol C7H8O2	C7H8O2		0	C7H8O2		C02323	CHEBI:15059;CHEBI:16464;CHEBI:26592;CHEBI:9004;CHEBI:974		HMDB59709	META:CPD-173	MNXM1855	CQRYARSYNCAZFO-UHFFFAOYSA-N	cpd01553
2hxmp_e	2 Hydroxymethyl phenol C7H8O2	C7H8O2		0	C7H8O2		C02323	CHEBI:15059;CHEBI:16464;CHEBI:26592;CHEBI:9004;CHEBI:974		HMDB59709	META:CPD-173	MNXM1855	CQRYARSYNCAZFO-UHFFFAOYSA-N	cpd01553
2ins_c	2-Inosose	C6H10O6		0	C6H10O6		C00691	CHEBI:11435;CHEBI:17811;CHEBI:19339;CHEBI:900			META:CPD-14808	MNXM676	VYEGBDHSGHXOGT-HYFGLKJPSA-N	cpd00524
2ippm_c	2-Isopropylmaleate	C7H8O4		-2	C7H8O4		C02631	CHEBI:11604;CHEBI:1179;CHEBI:17275;CHEBI:19668;CHEBI:58085		HMDB12241	META:CPD-9451	MNXM1706	NJMGRJLQRLFQQX-HYXAFXHYSA-L	cpd01710
2mahmp_c	2-Methyl-4-amino-5-hydroxymethylpyrimidine diphosphate	C6H8N3O7P2		-2	C6H9N3O7P2		C04752	CHEBI:11612;CHEBI:1194;CHEBI:11953;CHEBI:16629;CHEBI:19684;CHEBI:20308;CHEBI:29079;CHEBI:57841			META:AMINO-HYDROXYMETHYL-METHYLPYRIMIDINE-PP	MNXM1135	AGQJQCFEPUVXNK-UHFFFAOYSA-K	cpd02894
2mb2coa_c		C26H38N7O17P3S		-4	C26H38N7O17P3S	R-ALL-70799	C03345	CHEBI:10949;CHEBI:11614;CHEBI:11619;CHEBI:1199;CHEBI:1204;CHEBI:15478;CHEBI:19691;CHEBI:19697;CHEBI:57260;CHEBI:57337		HMDB00993;HMDB02054;HMDB02371;HMDB06871;HMDB62753	META:CPD-1083	MNXM609	PMWATMXOQQZNBX-DKBZLLMOSA-J	cpd02125;cpd29594
2mbcoa_c	2-Methylbutanoyl-CoA	C26H40N7O17P3S		-4	C26H40N7O17P3S	R-ALL-70718	C01033	CHEBI:11616;CHEBI:1201;CHEBI:15477;CHEBI:19693;CHEBI:57336		HMDB01041;HMDB02021;HMDB02191;HMDB02253	META:2-METHYL-BUTYRYL-COA	MNXM569	LYNVNYDEQMMNMZ-XGXNYEOVSA-J	cpd00760
2me4p_c	2-C-methyl-D-erythritol 4-phosphate	C5H11O7P		-2	C5H11O7P		C11434	CHEBI:1030;CHEBI:11483;CHEBI:17764;CHEBI:58262			META:2-C-METHYL-D-ERYTHRITOL-4-PHOSPHATE	MNXM1626	XMWHRVNVKDKBRG-UHNVWZDZSA-L	cpd08286
2mecdp_c	2-C-methyl-D-erythritol 2,4-cyclodiphosphate	C5H10O9P2		-2	C5H10O9P2		C11453	CHEBI:1029;CHEBI:11481;CHEBI:11482;CHEBI:18425;CHEBI:58483			META:2C-METH-D-ERYTHRITOL-CYCLODIPHOSPHATE	MNXM1168	SFRQRNJMIIUYDI-UHNVWZDZSA-L	cpd08301
2mhob_c		C17H26N4O8P2S					C15978	CHEBI:80223		HMDB12310		MNXM6733	CUBSXOWPMAOFDG-MYHCZTBNSA-L
2mhop_c		C16H24N4O8P2S					C15976	CHEBI:29142;CHEBI:45938;CHEBI:48522		HMDB06866		MNXM6734	SSYCSHKTIOHFEZ-UHFFFAOYSA-L
2mop_c	2-Methyl-3-oxopropanoate	C4H5O3		-1	C4H5O3	R-ALL-30004	C00349	CHEBI:11609;CHEBI:11610;CHEBI:1193;CHEBI:16256;CHEBI:19682;CHEBI:57700		HMDB01172	META:CPD-12179	MNXM305	VOKUMXABRRXHAR-UHFFFAOYSA-M	cpd00287;cpd23282
2mp2coa_c	2-Methylprop-2-enoyl-CoA	C25H36N7O17P3S		-4	C25H36N7O17P3S	R-ALL-70858	C03460	CHEBI:1208;CHEBI:19706;CHEBI:27754;CHEBI:62500		HMDB01011	META:METHACRYLYL-COA	MNXM947	NPALUEYCDZWBOV-NDZSKPAWSA-J	cpd02187
2mpdhl_c	S-(2-Methylpropanoyl)-dihydrolipoamide	C12H23NO2S2		0	C12H23NO2S2		C04424	CHEBI:12733;CHEBI:17577;CHEBI:22013;CHEBI:8930		HMDB06868	META:CPD-281	MNXM7749	UEFURMXXHJCLJP-UHFFFAOYSA-N	cpd02700
2obut_c	2-Oxobutanoate	C4H5O3		-1	C4H5O3	R-ALL-936714	C00109	CHEBI:11636;CHEBI:1250;CHEBI:16763;CHEBI:19741;CHEBI:19743;CHEBI:30831;CHEBI:39748		HMDB00005;HMDB06544	META:2-OXOBUTANOATE	MNXM159	TYEYBOSBBBHJIV-UHFFFAOYSA-M	cpd00094
2ohed_c	2-Oxohept-3-ene-1,7-dioate	C7H6O5		-2	C7H6O5		C03063	CHEBI:11639;CHEBI:1254;CHEBI:17205;CHEBI:19750;CHEBI:48061;CHEBI:48062			META:CPD-786	MNXM723698	HYVSZVZMTYIHKF-IWQZZHSRSA-L	cpd01960
2oxoadp_c	2 Oxoadipate C6H6O5	C6H6O5		-2	C6H6O5	R-ALL-113577;R-ALL-70951	C00322	CHEBI:11635;CHEBI:1247;CHEBI:15753;CHEBI:19737;CHEBI:57499		HMDB00225	META:2K-ADIPATE	MNXM263	FGSBNBBHOZHUBO-UHFFFAOYSA-L	cpd00269
2p4c2me_c	2-phospho-4-(cytidine 5'-diphospho)-2-C-methyl-D-erythritol	C14H22N3O17P3		-4	C14H22N3O17P3		C11436	CHEBI:11649;CHEBI:11650;CHEBI:1266;CHEBI:16840;CHEBI:57919			META:2-PHOSPHO-4-CYTIDINE-5-DIPHOSPHO-2-C-MET	MNXM1641	HTJXTKBIUVFUAR-XHIBXCGHSA-J	cpd08288
2pg_c	D-Glycerate 2-phosphate	C3H4O7P		-3	C3H4O7P	R-ALL-30485	C00631	CHEBI:11651;CHEBI:1267;CHEBI:12986;CHEBI:17835;CHEBI:21028;CHEBI:24344;CHEBI:39868;CHEBI:58289;CHEBI:88350		HMDB00362;HMDB03391;HMDB62707	META:2-PG	MNXM275	GXIURPTVHJPJLF-UWTATZPHSA-K	cpd00482
2sephchc_c		C14H13O9		-3	C14H13O9		C16519	CHEBI:50271;CHEBI:58818			CPD-9924	MNXM1861	XYCATPIYKOARSZ-OAIFWDMCSA-K	cpd16335
2shchc_c	2-Succinyl-6-hydroxy-2,4-cyclohexadiene-1-carboxylate	C11H10O6		-2	C11H10O6		C05817	CHEBI:39564;CHEBI:58689			META:CPD-9923	MNXM1249	QJYRAJSESKVEAE-PSASIEDQSA-L	cpd03451
34dhpac_c	3,4-Dihydroxyphenylacetaldehyde	C8H8O3		0	C8H8O3		C04043	CHEBI:1385;CHEBI:19888;CHEBI:27978		HMDB03791;HMDB06256;HMDB06778	META:34-DIHYDROXYPHENYLACETALDEHYDE	MNXM1401	IADQVXRMSNIUEL-UHFFFAOYSA-N	cpd02500
34hpp_c	3-(4-Hydroxyphenyl)pyruvate	C9H7O4		-1	C9H7O4	R-ALL-31365	C01179	CHEBI:11725;CHEBI:11727;CHEBI:12016;CHEBI:1431;CHEBI:15999;CHEBI:20425;CHEBI:20426;CHEBI:36242;CHEBI:42422;CHEBI:594665		HMDB00707	META:P-HYDROXY-PHENYLPYRUVATE	MNXM153	KKADPXVIOXHVKN-UHFFFAOYSA-M	cpd00868
3amp_c	3'-AMP	C10H12N5O7P		-2	C10H12N5O7P		C01367	CHEBI:1333;CHEBI:22241;CHEBI:28931;CHEBI:40872;CHEBI:60880		HMDB03540;HMDB06550	META:CPD-3706	MNXM1985	LNQVTSROQXJCDD-KQYNXXCUSA-L	cpd00988
3amp_e	3'-AMP	C10H12N5O7P		-2	C10H12N5O7P		C01367	CHEBI:1333;CHEBI:22241;CHEBI:28931;CHEBI:40872;CHEBI:60880		HMDB03540;HMDB06550	META:CPD-3706	MNXM1985	LNQVTSROQXJCDD-KQYNXXCUSA-L	cpd00988
3c2hmp_c	3-Carboxy-2-hydroxy-4-methylpentanoate	C7H10O5		-2	C7H10O5		C04411	CHEBI:11760;CHEBI:11843;CHEBI:15592;CHEBI:1565;CHEBI:20094;CHEBI:35114;CHEBI:35120;CHEBI:35121;CHEBI:35122;CHEBI:43465;CHEBI:43468		HMDB12156	META:2-D-THREO-HYDROXY-3-CARBOXY-ISOCAPROATE	MNXM891	RNQHMTFBUSSBJQ-CRCLSJGQSA-L	cpd02693
3c3hmp_c	3-Carboxy-3-hydroxy-4-methylpentanoate	C7H10O5		-2	C7H10O5		C02504	CHEBI:1178;CHEBI:35128		HMDB00402	META:3-CARBOXY-3-HYDROXY-ISOCAPROATE	MNXM985	BITYXLXUCSKTJS-ZETCQYMHSA-L	cpd01646
3c4mop_c	3-Carboxy-4-methyl-2-oxopentanoate	C7H8O5		-2	C7H8O5		C04236	CHEBI:11765;CHEBI:1467;CHEBI:17214;CHEBI:19975		HMDB12149	META:CPD-7100	MNXM1602	HIIZAGQWABAMRR-BYPYZUCNSA-L	cpd02605
3cmp_c	3'-cmp	C9H12N3O8P		-2	C9H12N3O8P		C05822	CHEBI:1335;CHEBI:23517;CHEBI:28929;CHEBI:41345;CHEBI:41615;CHEBI:53013;CHEBI:60875			META:CPD-3711	MNXM2182	UOOOPKANIPLQPU-XVFCMESISA-L	cpd03454
3cmp_e	3'-cmp	C9H12N3O8P		-2	C9H12N3O8P		C05822	CHEBI:1335;CHEBI:23517;CHEBI:28929;CHEBI:41345;CHEBI:41615;CHEBI:53013;CHEBI:60875			META:CPD-3711	MNXM2182	UOOOPKANIPLQPU-XVFCMESISA-L	cpd03454
3dhgulnp_c	3-keto-L-gulonate-6-phosphate	C6H8O10P		-3	C6H8O10P		C14899	CHEBI:49039;CHEBI:58774			META:CPD-2343	MNXM1170	BDUIIKXSXFDPEC-LWKDLAHASA-K	cpd10596
3dhq_c	3-Dehydroquinate	C7H9O6		-1	C7H9O6	R-ALL-964921	C00944	CHEBI:11781;CHEBI:12122;CHEBI:1487;CHEBI:17947;CHEBI:19997;CHEBI:32364;CHEBI:42078		HMDB12710	META:DEHYDROQUINATE	MNXM478	WVMWZWGZRAXUBK-SYTVJDICSA-M	cpd00699
3dhsk_c	3-Dehydroshikimate	C7H7O5		-1	C7H7O5	R-ALL-964941	C02637	CHEBI:11782;CHEBI:12123;CHEBI:1488;CHEBI:16630;CHEBI:17841;CHEBI:19998;CHEBI:19999;CHEBI:2052;CHEBI:20566;CHEBI:30918;CHEBI:42005			META:3-DEHYDRO-SHIKIMATE	MNXM611	SLWWJZMPHJJOPH-PHDIDXHHSA-M	cpd01716
3gmp_c	3'-GMP	C10H12N5O8P		-2	C10H12N5O8P		C06193	CHEBI:24447;CHEBI:28072;CHEBI:39948;CHEBI:42888;CHEBI:5567;CHEBI:60732			META:CPD-3708	MNXM2183	ZDPUTNZENXVHJC-UUOKFMHZSA-L	cpd03701
3gmp_e	3'-GMP	C10H12N5O8P		-2	C10H12N5O8P		C06193	CHEBI:24447;CHEBI:28072;CHEBI:39948;CHEBI:42888;CHEBI:5567;CHEBI:60732			META:CPD-3708	MNXM2183	ZDPUTNZENXVHJC-UUOKFMHZSA-L	cpd03701
3hbcoa_c	(S)-3-Hydroxybutanoyl-CoA	C25H38N7O18P3S		-4	C25H38N7O18P3S	R-ALL-77251	C01144	CHEBI:11048;CHEBI:15453;CHEBI:18749;CHEBI:394;CHEBI:39978;CHEBI:57316		HMDB62259	META:S-3-HYDROXYBUTANOYL-COA	MNXM446	QHHKKMYHDBRONY-VKBDFPRVSA-J	cpd00842
3hdcoa_c	(S)-3-Hydroxydecanoyl-CoA	C31H50N7O18P3S		-4	C31H50N7O18P3S	R-ALL-77341	C05264	CHEBI:18779;CHEBI:28325;CHEBI:418;CHEBI:62616		HMDB03938	META:CPD0-2244	MNXM674	HIVSMYZAMUNFKZ-PNPVFPMQSA-J	cpd03118
3hddcoa_c	(S)-3-Hydroxydodecanoyl-CoA	C33H54N7O18P3S		-4	C33H54N7O18P3S	R-ALL-77252	C05262	CHEBI:18751;CHEBI:27668;CHEBI:396;CHEBI:62558		HMDB03936;HMDB62260	META:CPD0-2107	MNXM733	IJFLXRCJWPKGKJ-LXIXEQKWSA-J	cpd03116
3hdecACP_c	(R)-3-Hydroxydecanoyl-[acyl-carrier protein]	C21H39N2O9PRS		-2	C21H40N2O9PRS		C04619				META:Beta-hydroxydecanoyl-ACPs	MNXM7127	nan	cpd11482
3hhcoa_c	(S)-3-Hydroxyhexanoyl-CoA	C27H42N7O18P3S		-4	C27H42N7O18P3S	R-ALL-77322	C05268	CHEBI:18780;CHEBI:28276;CHEBI:419;CHEBI:62075		HMDB03942;HMDB62262	META:OH-HEXANOYL-COA	MNXM757	VAAHKRMGOFIORX-IKTBLOROSA-J	cpd03122
3hhdcoa_c	(S)-3-Hydroxyhexadecanoyl-CoA	C37H62N7O18P3S		-4	C37H62N7O18P3S	R-ALL-77300	C05258	CHEBI:18752;CHEBI:27402;CHEBI:397;CHEBI:62613		HMDB03932	META:CPD0-2232	MNXM825	DEHLMTDDPWDRDR-BCIKBWLNSA-J	cpd03113
3hibutcoa_c	(S)-3-Hydroxyisobutyryl-CoA	C25H38N7O18P3S		-4	C25H38N7O18P3S		C06000	CHEBI:18753;CHEBI:28259;CHEBI:399;CHEBI:62611		HMDB01052	META:CPD-12173	MNXM90341	WWEOGFZEFHPUAM-UQCJFRAESA-J	cpd03572
3hmoa_c		C5H7O4		-1	C5H7O4		C04181	CHEBI:11812;CHEBI:1522;CHEBI:17667			META:CPD-231	MNXM1638	DNOPJXBPONYBLB-UHFFFAOYSA-M	cpd02569
3hmp_c	3-Hydroxy-2-methylpropanoate	C4H7O3		-1	C4H7O3	R-ALL-573404	C01188	CHEBI:11805;CHEBI:1516;CHEBI:18064		HMDB62640	META:3-HYDROXY-ISOBUTYRATE	MNXM396	DBXBTMSZEOQQDU-UHFFFAOYSA-M	cpd00876
3hmrsACP_c	(R)-3-Hydroxytetradecanoyl-[acyl-carrier protein]	C25H47N2O9PRS		-1	C25H47N2O9PRS		C04688				META:R-3-hydroxymyristoyl-ACPs	MNXM7733	nan	cpd11484
3hocoa_c	(S)-3-Hydroxyoctanoyl-CoA	C29H46N7O18P3S		-4	C29H46N7O18P3S	R-ALL-77330	C05266	CHEBI:18750;CHEBI:18781;CHEBI:27800;CHEBI:28632;CHEBI:395;CHEBI:420;CHEBI:62617		HMDB03940	CPD0-2224	MNXM766	ATVGTMKWKDUCMS-OTOYJEMWSA-J	cpd03120
3hoctACP_c	(R)-3-Hydroxyoctanoyl-[acyl-carrier protein]	C19H35N2O9PRS		-2	C19H36N2O9PRS		C04620				META:3-Hydroxy-octanoyl-ACPs	MNXM10019	nan	cpd11483
3hoctaACP_c	(R)-3-Hydroxyoctadecanoyl-[acyl-carrier protein]	C29H55N2O9PRS		-1	C29H55N2O9PRS		C16220					MNXM6417		cpd15371
3hodcoa_c	(S)-3-Hydroxyoctadecanoyl-CoA	C39H66N7O18P3S		-4	C39H66N7O18P3S			CHEBI:50577;CHEBI:87561			META:CPD0-2253	MNXM31746	WZMAIEGYXCOYSH-SFKGBVSGSA-J	cpd15204
3hoxpac_c	3 Hydroxyphenylacetic acid C8H8O3	C8H8O3		-1	C8H7O3		C05593	CHEBI:11833;CHEBI:1550;CHEBI:17445;CHEBI:20076;CHEBI:39897;CHEBI:58149		HMDB00440	META:3-HYDROXYPHENYLACETATE	MNXM1639	FVMDYYGIDFPZAX-UHFFFAOYSA-M	cpd03320
3hoxpac_e	3 Hydroxyphenylacetic acid C8H8O3	C8H8O3		-1	C8H7O3		C05593	CHEBI:11833;CHEBI:1550;CHEBI:17445;CHEBI:20076;CHEBI:39897;CHEBI:58149		HMDB00440	META:3-HYDROXYPHENYLACETATE	MNXM1639	FVMDYYGIDFPZAX-UHFFFAOYSA-M	cpd03320
3hpalmACP_c	R-3-hydroxypalmitoyl-[acyl-carrier protein]	C27H51N2O9PRS		-2	C27H49N2O9PRS		C04633					MNXM2576		cpd11481
3hpcoa_c		C24H36N7O18P3S		-4	C24H36N7O18P3S		C05668	CHEBI:1554;CHEBI:20080;CHEBI:27762;CHEBI:58528		HMDB62572	META:3-HYDROXY-PROPIONYL-COA	MNXM1263	BERBFZCUSMQABM-IEXPHMLFSA-J	cpd03375
3hppnl_c		C3H6O2		0	C3H6O2		C00969	CHEBI:11835;CHEBI:1552;CHEBI:17871;CHEBI:20078		HMDB03453	META:HYDROXYPROPANAL	MNXM1526	AKXKFZDCRYJKTF-UHFFFAOYSA-N	cpd00714
3htdcoa_c	(S)-3-Hydroxytetradecanoyl-CoA	C35H58N7O18P3S		-4	C35H58N7O18P3S	R-ALL-77276	C05260	CHEBI:18754;CHEBI:27466;CHEBI:400;CHEBI:62614		HMDB03934	META:CPD0-2171	MNXM767	OXBHKMHNDGRDCZ-STLSENOWSA-J	cpd03115;cpd26436
3ig3p_c	C'-(3-Indolyl)-glycerol 3-phosphate	C11H12NO6P		-2	C11H12NO6P		C03506	CHEBI:51793;CHEBI:58866			META:INDOLE-3-GLYCEROL-P	MNXM866	NQEQTYPJSIEPHW-MNOVXSKESA-L	cpd02210;cpd29667
3mb_c	isovaleric acid	C5H9O2		-1	C5H9O2		C08262	CHEBI:24930;CHEBI:28484;CHEBI:43426;CHEBI:48942;CHEBI:6069		HMDB00718	META:ISOVALERATE	MNXM7454	GWYFCOCPABKNJV-UHFFFAOYSA-M	cpd05178
3mb_e	isovaleric acid	C5H9O2		-1	C5H9O2		C08262	CHEBI:24930;CHEBI:28484;CHEBI:43426;CHEBI:48942;CHEBI:6069		HMDB00718	META:ISOVALERATE	MNXM7454	GWYFCOCPABKNJV-UHFFFAOYSA-M	cpd05178
3mhtpp_c		C17H26N4O8P2S					C15974	CHEBI:80220		HMDB06865;HMDB06946		MNXM6824	OZAWOYZVNPQFFO-UHFFFAOYSA-L
3mob_c	3-Methyl-2-oxobutanoate	C5H7O3		-1	C5H7O3		C00141	CHEBI:11851;CHEBI:132177;CHEBI:1584;CHEBI:16530;CHEBI:20115;CHEBI:43714		HMDB00019;HMDB04260	META:2-KETO-ISOVALERATE	MNXM238	QHKABHOOEWYVLI-UHFFFAOYSA-M	cpd00123
3mop_c	(S)-3-Methyl-2-oxopentanoate	C6H9O3		-1	C6H9O3		C00671	CHEBI:10888;CHEBI:11049;CHEBI:15614;CHEBI:18567;CHEBI:18568;CHEBI:18755;CHEBI:213;CHEBI:35146;CHEBI:401			META:2-KETO-3-METHYL-VALERATE	MNXM439	JVQYSWDUAOAHFM-BYPYZUCNSA-M	cpd00508
3odcoa_c	3-Oxodecanoyl-CoA	C31H48N7O18P3S		-4	C31H48N7O18P3S	R-ALL-77339	C05265	CHEBI:1633;CHEBI:20166;CHEBI:28528;CHEBI:62548		HMDB03939;HMDB06349	META:CPD0-2123	MNXM677	AZCVXMAPLHSIKY-HSJNEKGZSA-J	cpd03119
3oddcoa_c	3-Oxododecanoyl-CoA	C33H52N7O18P3S		-4	C33H52N7O18P3S	R-ALL-77253	C05263	CHEBI:1636;CHEBI:20169;CHEBI:27868;CHEBI:62615		HMDB03937;HMDB06350;HMDB62368	META:CPD0-2105	MNXM705	HQANBZHVWIDNQZ-GMHMEAMDSA-J	cpd03117
3odecACP_c	3-Oxodecanoyl-[acyl-carrier protein]	C21H37N2O9PRS		-2	C21H38N2O9PRS		C05753	CHEBI:1634			META:3-oxo-decanoyl-ACPs	MNXM26616	nan	cpd11487
3ohcoa_c	3-Oxohexanoyl-CoA	C27H40N7O18P3S		-4	C27H40N7O18P3S	R-ALL-77320	C05269	CHEBI:1641;CHEBI:20172;CHEBI:27648;CHEBI:62418		HMDB03943;HMDB62372	META:K-HEXANOYL-COA	MNXM717	NFOYYXQAVVYWKV-HDRQGHTBSA-J	cpd03123
3ohdcoa_c	3-Oxohexadecanoyl-CoA	C37H60N7O18P3S		-4	C37H60N7O18P3S	R-ALL-77302	C05259	CHEBI:11875;CHEBI:15491;CHEBI:1647;CHEBI:20176;CHEBI:57349		HMDB06402	META:3-OXOPALMITOYL-COA	MNXM738	NQMPLXPCRJOSHL-BBECNAHFSA-J	cpd03114
3ohodcoa_c	3-Oxooctadecanoyl-CoA	C39H64N7O18P3S		-4	C39H64N7O18P3S	R-ALL-548812	C16216	CHEBI:50571;CHEBI:71407		HMDB06498	META:CPD-10260	MNXM513	LGOGWHDPDVAUNY-LFZQUHGESA-J	cpd14935
3omrsACP_c	3-Oxotetradecanoyl-[acyl-carrier protein]	C25H45N2O9PRS		-2	C25H46N2O9PRS		C05759	CHEBI:1655			META:3-oxo-myristoyl-ACPs	MNXM26095	nan	cpd11491
3oocoa_c	3-Oxooctanoyl-CoA	C29H44N7O18P3S		-4	C29H44N7O18P3S	R-ALL-77328	C05267	CHEBI:1645;CHEBI:20175;CHEBI:28264;CHEBI:62619			META:CPD0-2106	MNXM706	WPIVBCGRGVNDDT-CECATXLMSA-J	cpd03121
3ooctACP_c	3-Oxooctanoyl-[acyl-carrier protein]	C19H33N2O9PRS		-2	C19H34N2O9PRS		C05750	CHEBI:1646			META:3-Oxo-octanoyl-ACPs	MNXM28031	nan	cpd11490
3otdcoa_c	3-Oxotetradecanoyl-CoA	C35H56N7O18P3S		-4	C35H56N7O18P3S	R-ALL-77269	C05261	CHEBI:1654;CHEBI:20183;CHEBI:28726;CHEBI:62543		HMDB03935;HMDB06527	META:CPD-10284	MNXM707	IQNFBGHLIVBNOU-QSGBVPJFSA-J	cpd12689
3pg_c	3-Phospho-D-glycerate	C3H4O7P		-3	C3H4O7P	R-ALL-29728;R-ALL-6799493	C00197	CHEBI:11879;CHEBI:11880;CHEBI:12987;CHEBI:1657;CHEBI:17794;CHEBI:21029;CHEBI:58272		HMDB60180	META:G3P	MNXM126	OSJPPGNTCRNQQC-UWTATZPHSA-K	cpd00169
3php_c	3-Phosphohydroxypyruvate	C3H2O7P		-3	C3H2O7P	R-ALL-977329	C03232	CHEBI:11883;CHEBI:11884;CHEBI:1661;CHEBI:18110;CHEBI:20191;CHEBI:20192;CHEBI:30933		HMDB01024;HMDB60175	META:3-P-HYDROXYPYRUVATE	MNXM541	LFLUCDOSQPJJBE-UHFFFAOYSA-K	cpd02069
3psme_c	5-O-(1-Carboxyvinyl)-3-phosphoshikimate	C10H9O10P		-4	C10H9O10P	R-ALL-964900	C01269	CHEBI:12094;CHEBI:12097;CHEBI:16257;CHEBI:20533;CHEBI:2104;CHEBI:57701			META:3-ENOLPYRUVYL-SHIKIMATE-5P	MNXM1365	QUTYKIXIUDQOLK-PRJMDXOYSA-J	cpd00932
3ump_c	3'-UMP	C9H11N2O9P		-2	C9H11N2O9P		C01368	CHEBI:1361;CHEBI:27229;CHEBI:28895;CHEBI:46259;CHEBI:556513;CHEBI:60784		HMDB60282	META:CPD-3724	MNXM2184	FOGRQMPFHUHIGU-XVFCMESISA-L	cpd00989
3ump_e	3'-UMP	C9H11N2O9P		-2	C9H11N2O9P		C01368	CHEBI:1361;CHEBI:27229;CHEBI:28895;CHEBI:46259;CHEBI:556513;CHEBI:60784		HMDB60282	META:CPD-3724	MNXM2184	FOGRQMPFHUHIGU-XVFCMESISA-L	cpd00989
4abut_c	4-Aminobutanoate	C4H9NO2		0	C4H9NO2	R-ALL-352003;R-ALL-352011;R-ALL-428571;R-ALL-916850	C00334	CHEBI:11961;CHEBI:16865;CHEBI:1786;CHEBI:193777;CHEBI:20317;CHEBI:20318;CHEBI:30566;CHEBI:40483;CHEBI:59888		HMDB00112	META:4-AMINO-BUTYRATE	MNXM192	BTCSSZJGUNDROE-UHFFFAOYSA-N	cpd00281
4abut_e	4-Aminobutanoate	C4H9NO2		0	C4H9NO2	R-ALL-352003;R-ALL-352011;R-ALL-428571;R-ALL-916850	C00334	CHEBI:11961;CHEBI:16865;CHEBI:1786;CHEBI:193777;CHEBI:20317;CHEBI:20318;CHEBI:30566;CHEBI:40483;CHEBI:59888		HMDB00112	META:4-AMINO-BUTYRATE	MNXM192	BTCSSZJGUNDROE-UHFFFAOYSA-N	cpd00281
4abutn_c		C4H10NO		1	C4H10NO		C00555	CHEBI:11960;CHEBI:17769;CHEBI:1785;CHEBI:20316;CHEBI:58264		HMDB01080;HMDB60247	META:4-AMINO-BUTYRALDEHYDE	MNXM422	DZQLQEYLEYWJIB-UHFFFAOYSA-O	cpd00434;cpd12219
4abz_c	4-Aminobenzoate	C7H6NO2		-1	C7H6NO2		C00568	CHEBI:113372;CHEBI:11959;CHEBI:1783;CHEBI:17836;CHEBI:20314;CHEBI:20315;CHEBI:30753;CHEBI:44778		HMDB01392	META:P-AMINO-BENZOATE	MNXM421	ALYNCZNDIQEVRV-UHFFFAOYSA-M	cpd00443
4abz_e		C7H6NO2		-1	C7H6NO2		C00568	CHEBI:113372;CHEBI:11959;CHEBI:1783;CHEBI:17836;CHEBI:20314;CHEBI:20315;CHEBI:30753;CHEBI:44778		HMDB01392	META:P-AMINO-BENZOATE	MNXM421	ALYNCZNDIQEVRV-UHFFFAOYSA-M	cpd00443
4adcho_c	4-amino-4-deoxychorismate	C10H10NO5		-1	C10H10NO5		C11355	CHEBI:11956;CHEBI:18198;CHEBI:1943;CHEBI:35180;CHEBI:35181;CHEBI:58406			META:4-AMINO-4-DEOXYCHORISMATE	MNXM1458	OIUJHGOLFKDBSU-HTQZYQBOSA-M	cpd08210
4ahmmp_c	4-Amino-5-hydroxymethyl-2-methylpyrimidine	C6H9N3O		1	C6H10N3O		C01279	CHEBI:11957;CHEBI:16892;CHEBI:1781;CHEBI:20312;CHEBI:43206			META:HMP	MNXM874	VUTBELPREDJDDH-UHFFFAOYSA-N	cpd00939
4ampm_c	4-Amino-2-methyl-5-phosphomethylpyrimidine	C6H8N3O4P		-1	C6H9N3O4P		C04556	CHEBI:44219			AMINO-HYDROXYMETHYL-METHYL-PYR-P	MNXM31161	SSWDVESQMBHOQT-UHFFFAOYSA-N	cpd02775
4c2me_c	4-(cytidine 5'-diphospho)-2-C-methyl-D-erythritol	C14H23N3O14P2		-2	C14H23N3O14P2		C11435	CHEBI:11938;CHEBI:16578;CHEBI:1770;CHEBI:57823			META:4-CYTIDINE-5-DIPHOSPHO-2-C	MNXM1642	YFAUKWZNPVBCFF-XHIBXCGHSA-L	cpd08287
4crsol_e	P-Cresol	C7H8O		0	C7H8O		C01468	CHEBI:11981;CHEBI:17847;CHEBI:1816;CHEBI:20352;CHEBI:44726		HMDB01858;HMDB13762	META:CPD-108	MNXM828	IWDCLRJOBJJRNH-UHFFFAOYSA-N	cpd01042
4fe4s_c	[4Fe-4S] iron-sulfur cluster	S4Fe4						CHEBI:33725			META:CPD-7	MNXM37766	LJBDFODJNLIPKO-UHFFFAOYSA-N
4fe4s_e	4fe4s	S4Fe4						CHEBI:33725			META:CPD-7	MNXM37766	LJBDFODJNLIPKO-UHFFFAOYSA-N
4gudbd_c	4 Guanidinobutanamide C5H13N4O	C5H13N4O		1	C5H13N4O		C03078	CHEBI:11990;CHEBI:18062;CHEBI:1833;CHEBI:20371;CHEBI:58365			META:4-GUANIDO-BUTYRAMIDE	MNXM2617	YHVFECVVGNXFKO-UHFFFAOYSA-O	cpd01973
4gudbutn_c	4 Guanidinobutanoate C5H11N3O2	C5H11N3O2		0	C5H11N3O2		C01035	CHEBI:11991;CHEBI:15728;CHEBI:1834;CHEBI:20372;CHEBI:57486;CHEBI:86392;CHEBI:86564		HMDB03464;HMDB05991	META:CPD-592	MNXM1312	TUHVEAJXIMEOSA-UHFFFAOYSA-N	cpd00762
4h2oglt_c	4 Hydroxy 2 oxoglutarate C5H4O6	C5H4O6		-2	C5H4O6		C01127	CHEBI:11993;CHEBI:17742;CHEBI:1838;CHEBI:20374;CHEBI:20375;CHEBI:30923;CHEBI:36148		HMDB01479;HMDB02070	META:CPD-15015	MNXM894	WXSKVKPSMAHCSG-UHFFFAOYSA-L	cpd00830
4hba_c	4-Hydroxy-benzyl alcohol	C7H8O2		0	C7H8O2		C17467	CHEBI:67410		HMDB11724	META:4-HYDROXY-BENZYL-ALCOHOL	MNXM107505	BVJSUAQZOZWCKN-UHFFFAOYSA-N	cpd15378;cpd17595
4hba_e	4-Hydroxy-benzyl alcohol	C7H8O2		0	C7H8O2		C17467	CHEBI:67410		HMDB11724	META:4-HYDROXY-BENZYL-ALCOHOL	MNXM107505	BVJSUAQZOZWCKN-UHFFFAOYSA-N	cpd15378;cpd17595
4hbald_e	4-Hydroxybenzaldehyde	C7H6O2		0	C7H6O2		C00633	CHEBI:12002;CHEBI:17597;CHEBI:1857;CHEBI:20396;CHEBI:43009		HMDB11718	META:4-HYDROXYBENZALDEHYDE	MNXM577	RGHHSNMVTDWUBI-UHFFFAOYSA-N	cpd00484
4hbutcoa_c	4-Hydroxybutanoyl-CoA	C25H38N7O18P3S		-4	C25H38N7O18P3S		C11062	CHEBI:1861;CHEBI:20403;CHEBI:28522;CHEBI:58574			META:4-HYDROXY-BUTYRYL-COA	MNXM2334	BAMBWCGEVIAQBF-CITAKDKDSA-J	cpd07946
4hoxpacd_c	4-Hydroxyphenylacetaldehyde	C8H8O2		0	C8H8O2	R-ALL-500608;R-ALL-5696178	C03765	CHEBI:10899;CHEBI:12012;CHEBI:15621;CHEBI:1872;CHEBI:20417		HMDB03767	META:HYDRPHENYLAC-CPD	MNXM479	IPRPPFIAVHPVJH-UHFFFAOYSA-N	cpd02361
4hphac_c	4-Hydroxyphenylacetate	C8H7O3		0	C8H8O3		C13636	CHEBI:31128		HMDB60390		MNXM3863	HBMCQTHGYMTCOF-UHFFFAOYSA-N	cpd19151
4hphac_e	4-Hydroxyphenylacetate	C8H7O3		0	C8H8O3		C13636	CHEBI:31128		HMDB60390		MNXM3863	HBMCQTHGYMTCOF-UHFFFAOYSA-N	cpd19151
4hpro_DC_e		C5H9NO3
4hpro_LT_c		C5H9NO3		0	C5H9NO3		C01157;C03651	CHEBI:10713;CHEBI:10714;CHEBI:12864;CHEBI:18095;CHEBI:20392;CHEBI:27059;CHEBI:27060;CHEBI:27992;CHEBI:43172;CHEBI:43210;CHEBI:43227;CHEBI:43318;CHEBI:49360;CHEBI:58375;CHEBI:62978;CHEBI:63137		HMDB00725;HMDB36576	META:4-HYDROXY-L-PROLINE;META:CPD-17742	MNXM87584	PMMYEEVYMWASQN-DMTCNVIQSA-N	cpd00851;cpd02291;cpd29317
4hthr_c	4-Hydroxy-L-threonine	C4H9NO4		0	C4H9NO4		C06056	CHEBI:1853;CHEBI:20393;CHEBI:28330;CHEBI:60904			META:CPD0-2189	MNXM1802	JBNUARFQOCGDRK-GBXIJSLDSA-N	cpd03608
4izp_c	4-Imidazolone-5-propanoate	C6H7N2O3		-1	C6H7N2O3	R-ALL-34979	C03680	CHEBI:11041;CHEBI:11730;CHEBI:1886;CHEBI:20430;CHEBI:20431;CHEBI:27384;CHEBI:57255;CHEBI:58508;CHEBI:77893		HMDB01014;HMDB62719	META:4-IMIDAZOLONE-5-PROPIONATE	MNXM90394	MYNHYKDPSRPBNZ-UHFFFAOYSA-N	cpd02311
4m3opACP_c	4-methyl-3-oxo-pentanoyl-ACP	C17H29N2O9PRS
4mhetz_c	4-Methyl-5-(2-hydroxyethyl)-thiazole	C6H9NOS		0	C6H9NOS		C04294	CHEBI:12021;CHEBI:12022;CHEBI:12086;CHEBI:17957;CHEBI:2011;CHEBI:20522;CHEBI:46320		HMDB32985	META:THZ	MNXM962	BKAWJIRCKVUVED-UHFFFAOYSA-N	cpd02636
4mop_c	4-Methyl-2-oxopentanoate	C6H9O3		-1	C6H9O3		C00233	CHEBI:12020;CHEBI:17865;CHEBI:1891;CHEBI:20438;CHEBI:41619;CHEBI:48430		HMDB00695;HMDB00762	META:2K-4CH3-PENTANOATE	MNXM404	BKAJNAXTPSGJCU-UHFFFAOYSA-M	cpd00200
4mpetz_c	4-Methyl-5-(2-phosphoethyl)-thiazole	C6H8NO4PS		-2	C6H8NO4PS		C04327	CHEBI:12023;CHEBI:12024;CHEBI:17857;CHEBI:1892;CHEBI:20439;CHEBI:30638;CHEBI:46182;CHEBI:58296			META:THZ-P	MNXM960	OCYMERZCMYJQQO-UHFFFAOYSA-L	cpd02654
4pasp_c	4-Phospho-L-aspartate	C4H6NO7P		-2	C4H6NO7P		C03082	CHEBI:12042;CHEBI:13062;CHEBI:15836;CHEBI:1925;CHEBI:20471;CHEBI:20472;CHEBI:21246;CHEBI:30407;CHEBI:57535		HMDB12250	META:L-BETA-ASPARTYL-P	MNXM1177	IXZNKTPIYKDIGG-REOHCLBHSA-L	cpd01977
4per_c	4-Phospho-D-erythronate	C4H6O8P		-3	C4H6O8P		C03393	CHEBI:1924;CHEBI:41926;CHEBI:49003;CHEBI:49055;CHEBI:58766			META:ERYTHRONATE-4P	MNXM1407	ZCZXOHUILRHRQJ-PWNYCUMCSA-K	cpd02147
4ppan_c	D-4'-Phosphopantothenate	C9H15NO8P		-3	C9H15NO8P	R-ALL-196786	C03492	CHEBI:10986;CHEBI:12886;CHEBI:15905;CHEBI:18702;CHEBI:20891;CHEBI:4082		HMDB01016;HMDB62700	META:4-P-PANTOTHENATE	MNXM415	XHFVGHPGDLDEQO-ZETCQYMHSA-K	cpd02201
4ppcys_c	N-((R)-4-Phosphopantothenoyl)-L-cysteine	C12H20N2O9PS		-3	C12H20N2O9PS	R-ALL-196834	C04352	CHEBI:10987;CHEBI:12438;CHEBI:15769;CHEBI:21461;CHEBI:328;CHEBI:57507;CHEBI:59458		HMDB01117	META:R-4-PHOSPHOPANTOTHENOYL-L-CYSTEINE	MNXM483	XQYALQVLCNHCFT-CBAPKCEASA-K	cpd02666
4r5au_c	4-(1-D-Ribitylamino)-5-aminouracil	C9H16N4O6		0	C9H16N4O6		C04732	CHEBI:11929;CHEBI:15934;CHEBI:1761;CHEBI:20283;CHEBI:52403;CHEBI:57573			META:AMINO-RIBOSYLAMINO-1H-3H-PYR-DIONE	MNXM791	XKQZIXVJVUPORE-RPDRRWSUSA-N	cpd02882;cpd29668
4tmeabutn_c		C7H15NO2		0	C7H15NO2	R-ALL-31369	C01181	CHEBI:12047;CHEBI:16244;CHEBI:1941;CHEBI:20484		HMDB01161;HMDB06831	META:GAMMA-BUTYROBETAINE	MNXM626	JHPNVNIEXXLNTR-UHFFFAOYSA-N	cpd00870
5aizc_c	5-amino-1-(5-phospho-D-ribosyl)imidazole-4-carboxylate	C9H11N3O9P		-2	C9H12N3O9P	R-ALL-111395	C04751	CHEBI:12103;CHEBI:18968;CHEBI:28413;CHEBI:41336;CHEBI:575;CHEBI:58564;CHEBI:77657		HMDB06273;HMDB62424	META:PHOSPHORIBOSYL-CARBOXY-AMINOIMIDAZOLE	MNXM507	XFVULMDJZXYMSG-ZIYNGMLESA-L	cpd02893
5aop_c	5-Amino-4-oxopentanoate	C5H9NO3		0	C5H9NO3	R-ALL-189466;R-ALL-189489	C00430	CHEBI:12109;CHEBI:132970;CHEBI:17549;CHEBI:2034;CHEBI:20547;CHEBI:356416		HMDB01149	META:5-AMINO-LEVULINATE	MNXM405	ZGXJTSGNIOSYLO-UHFFFAOYSA-N	cpd00338
5aprbu_c	5-Amino-6-(5'-phosphoribitylamino)uracil	C9H15N4O9P		-2	C9H15N4O9P		C04454	CHEBI:12107;CHEBI:18247;CHEBI:2031;CHEBI:58421		HMDB03841	META:CPD-1086	MNXM1178	RQRINYISXYAZKL-RPDRRWSUSA-L	cpd02720
5apru_c	5-Amino-6-(5'-phosphoribosylamino)uracil	C9H13N4O9P		-2	C9H13N4O9P		C01268	CHEBI:12108;CHEBI:18337;CHEBI:2032;CHEBI:20546;CHEBI:58453;CHEBI:59550;CHEBI:59551			META:CPD-602	MNXM1532	LZEXYCAGPMYXLX-UMMCILCDSA-L	cpd00931
5caiz_c	5-phosphoribosyl-5-carboxyaminoimidazole	C9H11N3O9P		-3	C9H11N3O9P		C15667	CHEBI:48000;CHEBI:58730		HMDB12268	META:CPD0-181	MNXM1409	JHLXDWGVSYMXPL-XVFCMESISA-K	cpd11310;cpd25523
5cohe_c	5-Carboxy-2-oxohept-3-enedioate	C8H5O7		-3	C8H5O7		C04052	CHEBI:23303			CPD-785	MNXM46951	WHGVLEMQINVDLH-QPHDTYRISA-K	cpd02507
5drib_c	5'-deoxyribose	C5H10O4		0	C5H10O4			CHEBI:62012			META:CPD0-2167	MNXM4391	WDRISBUVHBMJEF-MROZADKFSA-N	cpd15380;cpd17002
5fthf_c	5-Formyltetrahydrofolate	C20H21N7O7		-2	C20H21N7O7		C03479	CHEBI:12127;CHEBI:15640;CHEBI:18607;CHEBI:2057;CHEBI:57457;CHEBI:63606;CHEBI:65340		HMDB01562;HMDB06206;HMDB62757	META:5-FORMYL-THF	MNXM1392	VVIAGPKUTFNRDU-STQMWFEESA-L	cpd02197
5hoxindact_c	5-Hydroxyindoleacetaldehyde	C10H9NO2		0	C10H9NO2	R-ALL-380598;R-ALL-500604	C05634	CHEBI:20583;CHEBI:2070;CHEBI:50157		HMDB04073	META:5-HYDROXYINDOLE_ACETALDEHYDE	MNXM1057	OBFAPCIUSYHFIE-UHFFFAOYSA-N	cpd03345
5mcsn_c	5-Methylcytosine	C5H7N3O		0	C5H7N3O		C02376	CHEBI:20608;CHEBI:2094;CHEBI:27551;CHEBI:85013		HMDB02894	META:CPD0-2018	MNXM3509	LRSASMSXMSNRBT-UHFFFAOYSA-N	cpd01587
5mta_c	5-Methylthioadenosine	C11H15N5O3S		0	C11H15N5O3S	R-ALL-353106;R-ALL-5279412	C00170	CHEBI:12055;CHEBI:12064;CHEBI:12771;CHEBI:14605;CHEBI:17509;CHEBI:18175;CHEBI:1966;CHEBI:1986;CHEBI:20491;CHEBI:20494;CHEBI:44181		HMDB01173	META:5-METHYLTHIOADENOSINE	MNXM150	WUUGFSXJNOTRMR-IOSLPCCCSA-N	cpd00147
5mthf_c	5-Methyltetrahydrofolate	C20H24N7O6		-2	C20H23N7O6	R-ALL-200665;R-ALL-200709	C00440	CHEBI:12146;CHEBI:136009;CHEBI:15641;CHEBI:18608;CHEBI:20612;CHEBI:2097		HMDB01396	META:5-METHYL-THF	MNXM318	ZNOVTXRBGFNYRX-STQMWFEESA-L	cpd00345
5mtr_c	5-Methylthio-D-ribose	C6H12O4S		0	C6H12O4S		C03089	CHEBI:12148;CHEBI:16895;CHEBI:2101;CHEBI:22007;CHEBI:57941;CHEBI:78440			META:CPD-560	MNXM1592	ACWASDPGAVYCNI-JKUQZMGJSA-N	cpd01981
5oxpro_c	5-Oxoproline	C5H6NO3		-1	C5H6NO3	R-ALL-1247942	C01879	CHEBI:12153;CHEBI:12157;CHEBI:16010;CHEBI:18183;CHEBI:20619;CHEBI:20624;CHEBI:2113;CHEBI:2116;CHEBI:44704;CHEBI:44943;CHEBI:57606;CHEBI:58402		HMDB00267;HMDB00805;HMDB60262	META:5-OXOPROLINE	MNXM722719	ODHCTXKNWHHXJC-VKHMYHEASA-M	cpd01293
5prdmbz_c	N1-(5-Phospho-alpha-D-ribosyl)-5,6-dimethylbenzimidazole	C14H17N2O7P		-2	C14H17N2O7P		C04778	CHEBI:12622;CHEBI:16837;CHEBI:21797;CHEBI:30599;CHEBI:45218;CHEBI:45255;CHEBI:45256;CHEBI:57918;CHEBI:7355		HMDB03882	META:ALPHA-RIBAZOLE-5-P	MNXM1224	ZMRGXEJKZPRBPJ-SYQHCUMBSA-L	cpd02904
6hmhpt_c	6-hydroxymethyl dihydropterin	C7H9N5O2		0	C7H9N5O2		C01300	CHEBI:1003;CHEBI:11511;CHEBI:17083;CHEBI:19456;CHEBI:44841			META:AMINO-OH-HYDROXYMETHYL-DIHYDROPTERIDINE	MNXM937	CQQNNQTXUGLUEV-UHFFFAOYSA-N	cpd00954;cpd29670
6hmhptpp_c	6-hydroxymethyl-dihydropterin pyrophosphate	C7H8N5O8P2		0	nan		C04807	CHEBI:1011;CHEBI:11512;CHEBI:11517;CHEBI:15998;CHEBI:19465;CHEBI:57602;CHEBI:72950;CHEBI:73083			META:DIHYDROPTERIN-CH2OH-PP	MNXM1160	FCQGJGLSOWZZON-UHFFFAOYSA-K	cpd16760
6p2dhglcn_c	6-Phospho-2-dehydro-D-gluconate	C6H11O10P		-3	C6H8O10P		C01218	CHEBI:12228;CHEBI:15865;CHEBI:20750;CHEBI:2229			META:CPD-339	MNXM1218	ZKUSPPOKDDRMIU-JJYYJPOSSA-K	cpd00896
6pgc_c	6-Phospho-D-gluconate	C6H10O10P		-3	C6H10O10P	R-ALL-29996	C00345	CHEBI:12232;CHEBI:16863;CHEBI:2231;CHEBI:33851;CHEBI:40282;CHEBI:48928;CHEBI:58759		HMDB01316;HMDB62800	META:CPD-2961	MNXM325	BIRSGZKFKXLSJQ-SQOUGZDYSA-K	cpd00284
6pgg_c	6pgg c	C12H21O14P										MNXM147389
6pgl_c	6-phospho-D-glucono-1,5-lactone	C6H9O9P		-2	C6H9O9P	R-ALL-31467	C01236	CHEBI:12233;CHEBI:12958;CHEBI:16938;CHEBI:20989;CHEBI:4160;CHEBI:57955		HMDB01127;HMDB62628	META:D-6-P-GLUCONO-DELTA-LACTONE	MNXM429	IJOJIVNDFQSGAB-SQOUGZDYSA-L	cpd00911
8aonn_c	8-Amino-7-oxononanoate	C9H17NO3		0	C9H17NO3		C01092	CHEBI:12266;CHEBI:15830;CHEBI:20808;CHEBI:2308;CHEBI:57532		HMDB37790	META:8-AMINO-7-OXONONANOATE	MNXM1141	GUAHPAJOXVYFON-UHFFFAOYSA-N	cpd00800
ACP_c	Acyl carrier protein	C11H21N2O7PRS		-2	C11H22N2O7PRS		C00229	CHEBI:14405;CHEBI:18359;CHEBI:2458			META:ACP	MNXM925	nan	cpd11493
Acetylhistone_c		C9H14N3O3R2
CARBOHYDRATE_c
CephalosporinC_c		C16H21N3O8S
DNA_c	DNA
Deacetylcephalosporin_C_c		C14H19N3O7S
FA_CA_e		C1536H2937O200
Histone-L-lysine_c		C7H13N3O2R2
L2aadp_c	L 2 Aminoadipate C6H10NO4	C6H10NO4		-1	C6H10NO4	R-ALL-35181;R-ALL-508531	C00956	CHEBI:13051;CHEBI:13053;CHEBI:17082;CHEBI:21200;CHEBI:21201;CHEBI:37023;CHEBI:46332;CHEBI:58672;CHEBI:6161			META:CPD-468	MNXM268	OYIFNHCXNCRBQI-BYPYZUCNSA-M	cpd00705
LIPOMANNAN_c
L_alagly_c		C5H10N2O3		0	C5H10N2O3			CHEBI:73757;CHEBI:73786			META:ALA-GLY	MNXM15783	CXISPYVYMQWFLE-VKHMYHEASA-N	cpd11585
LalaDgluMdapDala_c	L-alanine-D-glutamate-meso-2,6-diaminoheptanedioate-D-alanine	C18H30N5O9		-1	C18H30N5O9							MNXM59271	BAPAFFOXTCMVCC-UHFFFAOYSA-M	cpd15387
LalaDgluMdapDala_e	L-alanine-D-glutamate-meso-2,6-diaminoheptanedioate-D-alanine	C18H30N5O9		-1	C18H30N5O9							MNXM59271	BAPAFFOXTCMVCC-UHFFFAOYSA-M	cpd15387
Larab_c		C15H24O12						CHEBI:10286;CHEBI:22417;CHEBI:28351				MNXM41339
Nforglu_c	N-Formyl-L-glutamate	C6H7NO5		-2	C6H7NO5		C01045	CHEBI:12504;CHEBI:17684;CHEBI:21710;CHEBI:21711;CHEBI:48309;CHEBI:7278		HMDB03470	META:CPD-600	MNXM1287	ADZLWSMFHHHOBV-BYPYZUCNSA-L	cpd00770;cpd24605
O-Acetyl-ADP-ribose_c		C17H23N5O15P2
PEPTIDOGLYCAN_c
PHOSPHOLIPID_c	Phospholipid c
PROTEIN_c	Protein
RNA_c	Ribonucleic acid
SMALLMOLECULES_c
TG_CA_e		C4908H9611O900
a24op_c	2-amino-4-oxopentanoate	C5H9NO3
aa_c	Acrylamide	C3H5NO		0	C3H5NO		C01659	CHEBI:22215;CHEBI:2441;CHEBI:28619		HMDB04296	META:ACRYLAMIDE	MNXM3208	HRPVXLWXLXDGHG-UHFFFAOYSA-N	cpd01150
aacoa_c	Acetoacetyl-CoA	C25H36N7O18P3S		-4	C25H36N7O18P3S	R-ALL-191293;R-ALL-73871	C00332	CHEBI:11756;CHEBI:13706;CHEBI:15345;CHEBI:22173;CHEBI:2392;CHEBI:41333;CHEBI:57286		HMDB01484;HMDB11665	META:ACETOACETYL-COA	MNXM133	OJFDKHTZOUZBOS-CITAKDKDSA-J	cpd00279
aact_c	Aminoacetone	C3H8NO		1	C3H8NO		C01888	CHEBI:13767;CHEBI:17906;CHEBI:19025;CHEBI:2648;CHEBI:42749;CHEBI:42849;CHEBI:58320		HMDB02134;HMDB60177	META:AMINO-ACETONE	MNXM1106	BCDGQXUMWHRQCB-UHFFFAOYSA-O	cpd01298
abt__D_c		C5H12O5		0	C5H12O5		C01904	CHEBI:12912;CHEBI:18333;CHEBI:20916;CHEBI:4105		HMDB00568	META:CPD-355	MNXM1018	HEBKCHPVOIAQTA-QWWZWVQMSA-N	cpd01307
acACP_c	Acetyl-ACP	C13H23N2O8PRS		-2	C13H24N2O8PRS		C03939	CHEBI:13713;CHEBI:17093;CHEBI:2409			META:ACETYL-ACP	MNXM1269	nan	cpd11494
ac_c	Acetate	C2H3O2		-1	C2H3O2	R-ALL-113539;R-ALL-1524044;R-ALL-2022890;R-ALL-29416;R-ALL-390305	C00033	CHEBI:13704;CHEBI:15366;CHEBI:22165;CHEBI:22169;CHEBI:2387;CHEBI:30089;CHEBI:40480;CHEBI:40486		HMDB00042	META:ACET	MNXM26	QTBSBXVTEAMEQO-UHFFFAOYSA-M	cpd00029
ac_e	Acetate	C2H3O2		-1	C2H3O2	R-ALL-113539;R-ALL-1524044;R-ALL-2022890;R-ALL-29416;R-ALL-390305	C00033	CHEBI:13704;CHEBI:15366;CHEBI:22165;CHEBI:22169;CHEBI:2387;CHEBI:30089;CHEBI:40480;CHEBI:40486		HMDB00042	META:ACET	MNXM26	QTBSBXVTEAMEQO-UHFFFAOYSA-M	cpd00029
acac_c	Acetoacetate	C4H6O3		-1	C4H5O3	R-ALL-29666;R-ALL-73909	C00164	CHEBI:131367;CHEBI:13705;CHEBI:15344;CHEBI:22172;CHEBI:2391;CHEBI:40507		HMDB00060	META:3-KETOBUTYRATE	MNXM154	WDJHALXBUFZDSR-UHFFFAOYSA-M	cpd00142
acac_e	Acetoacetate	C4H5O3		-1	C4H5O3	R-ALL-29666;R-ALL-73909	C00164	CHEBI:131367;CHEBI:13705;CHEBI:15344;CHEBI:22172;CHEBI:2391;CHEBI:40507		HMDB00060	META:3-KETOBUTYRATE	MNXM154	WDJHALXBUFZDSR-UHFFFAOYSA-M	cpd00142
acald_c	Acetaldehyde	C2H4O		0	C2H4O	R-ALL-113532;R-ALL-113681;R-ALL-113745;R-ALL-29510	C00084	CHEBI:13703;CHEBI:15343;CHEBI:22158;CHEBI:2383;CHEBI:40533		HMDB00990	META:ACETALD	MNXM75	IKHGUXGNUITLKF-UHFFFAOYSA-N	cpd00071
acald_e	Acetaldehyde	C2H4O		0	C2H4O	R-ALL-113532;R-ALL-113681;R-ALL-113745;R-ALL-29510	C00084	CHEBI:13703;CHEBI:15343;CHEBI:22158;CHEBI:2383;CHEBI:40533		HMDB00990	META:ACETALD	MNXM75	IKHGUXGNUITLKF-UHFFFAOYSA-N	cpd00071
accoa_c	Acetyl-CoA	C23H34N7O17P3S		-4	C23H34N7O17P3S	R-ALL-113559;R-ALL-113560;R-ALL-353123;R-ALL-727753;R-ALL-76183	C00024	CHEBI:13712;CHEBI:15351;CHEBI:22192;CHEBI:2408;CHEBI:40470;CHEBI:57288		HMDB01206	META:ACETYL-COA	MNXM21	ZSLZBFCDCINBPY-ZSJPKINUSA-J	cpd00022
acg5p_c	N-Acetyl-L-glutamyl 5-phosphate	C7H9NO8P		-3	C7H9NO8P		C04133	CHEBI:12441;CHEBI:12576;CHEBI:16878;CHEBI:21550;CHEBI:57936;CHEBI:7151		HMDB06456	META:N-ACETYL-GLUTAMYL-P	MNXM1384	FCVIHFVSXHOPSW-YFKPBYRVSA-K	cpd02552
acg5sa_c	N-Acetyl-L-glutamate 5-semialdehyde	C7H10NO4		-1	C7H10NO4		C01250	CHEBI:11493;CHEBI:12461;CHEBI:12577;CHEBI:16319;CHEBI:21551;CHEBI:29123;CHEBI:7152		HMDB06488	META:CPD-469	MNXM1062	BCPSFKBPHHBDAI-LURJTMIESA-M	cpd00918
acgal6p_c		C8H14NO9P		-2	C8H14NO9P		C06376	CHEBI:12451;CHEBI:18207;CHEBI:21503;CHEBI:7111;CHEBI:71673			META:N-ACETYL-D-GALACTOSAMINE-6-PHOSPHATE	MNXM6346	BRGMHAYQAZFZDJ-KEWYIRBNSA-L	cpd03812
acgal_c	N-Acetyl-D-galactosamine	C8H15NO6		0	C8H15NO6	R-ALL-1605658	C01132	CHEBI:21502;CHEBI:21600;CHEBI:28037;CHEBI:28800;CHEBI:546804;CHEBI:7110;CHEBI:7201			META:N-acetyl-D-galactosamine	MNXM395	OVRNDRQMDRJTHS-KEWYIRBNSA-N	cpd00832;cpd27607
acgal_e	N-Acetyl-D-galactosamine	C8H15NO6		0	C8H15NO6	R-ALL-1605658	C01132	CHEBI:21502;CHEBI:21600;CHEBI:28037;CHEBI:28800;CHEBI:546804;CHEBI:7110;CHEBI:7201			META:N-acetyl-D-galactosamine	MNXM395	OVRNDRQMDRJTHS-KEWYIRBNSA-N	cpd00832;cpd27607
acgam1p_c	N-Acetyl-D-glucosamine 1-phosphate	C8H14NO9P		-2	C8H14NO9P	R-ALL-532204	C04256	CHEBI:7125		HMDB01367	N-ACETYLD-D-MANNOSAMINE-1P	MNXM91871	FZLJPEPAYPUMMR-RTRLPJTCSA-L	cpd02611
acgam6p_c	N-Acetyl-D-glucosamine 6-phosphate	C8H14NO9P		-2	C8H14NO9P	R-ALL-449703	C00357	CHEBI:12456;CHEBI:12564;CHEBI:15784;CHEBI:21521;CHEBI:39577;CHEBI:49353;CHEBI:49359;CHEBI:57513;CHEBI:7127		HMDB01062;HMDB02817	META:CPD-16168;META:N-ACETYL-D-GLUCOSAMINE-6-P	MNXM63556	BRGMHAYQAZFZDJ-RTRLPJTCSA-L	cpd00293
acgam_c	N-Acetyl-D-glucosamine	C8H15NO6		0	C8H15NO6	R-ALL-1678743;R-ALL-2162231	C00140	CHEBI:12455;CHEBI:12563;CHEBI:17411;CHEBI:21517;CHEBI:506227;CHEBI:58134;CHEBI:7123		HMDB00215;HMDB00533;HMDB14288;HMDB62641	META:N-acetyl-D-glucosamine	MNXM143	OVRNDRQMDRJTHS-RTRLPJTCSA-N	cpd00122;cpd27608
acgam_e	N-Acetyl-D-glucosamine	C8H15NO6		0	C8H15NO6	R-ALL-1678743;R-ALL-2162231	C00140	CHEBI:12455;CHEBI:12563;CHEBI:17411;CHEBI:21517;CHEBI:506227;CHEBI:58134;CHEBI:7123		HMDB00215;HMDB00533;HMDB14288;HMDB62641	META:N-acetyl-D-glucosamine	MNXM143	OVRNDRQMDRJTHS-RTRLPJTCSA-N	cpd00122;cpd27608
acglu_c	N-Acetyl-L-glutamate	C7H9NO5		-2	C7H9NO5	R-ALL-30471	C00624	CHEBI:12575;CHEBI:17533;CHEBI:21549;CHEBI:21552;CHEBI:44335;CHEBI:44337;CHEBI:64040;CHEBI:7150;CHEBI:87274			META:ACETYL-GLU	MNXM730	RFMMMVDNIPUKGG-YFKPBYRVSA-L	cpd00477
achms_c	O Acetyl L homoserine C6H11NO4	C6H11NO4		0	C6H11NO4		C01077	CHEBI:12684;CHEBI:12709;CHEBI:16288;CHEBI:21937;CHEBI:57716;CHEBI:7667			META:CPD-667	MNXM699	FCXZBWSIAGGPCB-YFKPBYRVSA-N	cpd00790
acmam_c	N-Acetyl-D-muramoate	C11H18NO8		-1	C11H18NO8							MNXM12354		cpd03485
acmama_c	N-Acetyl-D-muramoyl-L-alanine	C14H23N2O9						CHEBI:83941;CHEBI:84933				MNXM4053	ICMUIFDBEVJCQA-HAFAVUGZSA-M
acmana_c	N-Acetyl-D-mannosamine	C8H15NO6		0	C8H15NO6	R-ALL-4085214	C00645	CHEBI:12459;CHEBI:12573;CHEBI:17122;CHEBI:21538;CHEBI:58019;CHEBI:63153;CHEBI:7141		HMDB62724	META:N-acetyl-D-mannosamine	MNXM2403	MBLBDJOUHNCFQT-XAMCCFCMSA-N	cpd00492
acmana_e	N-Acetyl-D-mannosamine	C8H15NO6		0	C8H15NO6	R-ALL-4085214	C00645	CHEBI:12459;CHEBI:12573;CHEBI:17122;CHEBI:21538;CHEBI:58019;CHEBI:63153;CHEBI:7141		HMDB62724	META:N-acetyl-D-mannosamine	MNXM2403	MBLBDJOUHNCFQT-XAMCCFCMSA-N	cpd00492
acmanap_c	N-Acetyl-D-mannosamine 6-phosphate	C8H14NO9P		-2	C8H14NO9P	R-ALL-4085225	C04257	CHEBI:21539;CHEBI:28273;CHEBI:58557;CHEBI:62165;CHEBI:62168;CHEBI:7142		HMDB01121	META:N-ACETYL-D-MANNOSAMINE-6P	MNXM4708	QDSLHWJDSQGPEE-WCTZXXKLSA-L	cpd02612
acmum6p_c	N-acetylmuramate 6-phosphate	C11H17NO11P		-3	C11H17NO11P		C16698	CHEBI:47968;CHEBI:58722				MNXM90332	NMEMTQKUEVNSPV-MKFCKLDKSA-K	cpd15391
acnam_c	N-Acetylneuraminate	C11H18NO9		-1	C11H18NO9		C00270;C19910	CHEBI:12471;CHEBI:12579;CHEBI:17012;CHEBI:21617;CHEBI:21620;CHEBI:29087;CHEBI:33987;CHEBI:35418;CHEBI:45744;CHEBI:58705;CHEBI:7214		HMDB00230;HMDB00800	META:CPD0-1123;META:N-ACETYLNEURAMINATE	MNXM227	SQVRNKJHWKZAKO-LUWBGTNYSA-M	cpd00232;cpd21149;cpd27569
acnam_e	N-Acetylneuraminate	C11H18NO9		-1	C11H18NO9		C00270;C19910	CHEBI:12471;CHEBI:12579;CHEBI:17012;CHEBI:21617;CHEBI:21620;CHEBI:29087;CHEBI:33987;CHEBI:35418;CHEBI:45744;CHEBI:58705;CHEBI:7214		HMDB00230;HMDB00800	META:CPD0-1123;META:N-ACETYLNEURAMINATE	MNXM227	SQVRNKJHWKZAKO-LUWBGTNYSA-M	cpd00232;cpd21149;cpd27569
acon_C_c	Cis-Aconitate	C6H3O6		-3	C6H3O6		C00417	CHEBI:10482;CHEBI:12798;CHEBI:16383;CHEBI:23306;CHEBI:23308;CHEBI:32805		HMDB00072;HMDB00461	META:CIS-ACONITATE	MNXM813	GTZCVFVGUGFEME-IWQZZHSRSA-K	cpd00331
acorn_c	N2-Acetyl-L-ornithine	C7H14N2O3		0	C7H14N2O3		C00437	CHEBI:12634;CHEBI:16543;CHEBI:21814;CHEBI:40771;CHEBI:57805;CHEBI:7368		HMDB03357;HMDB06489	META:N-ALPHA-ACETYLORNITHINE	MNXM817	JRLGPAXAGHMNOL-LURJTMIESA-N	cpd00342
acryl_c	Acrylic acid	C3H3O2		-1	C3H3O2		C00511	CHEBI:13721;CHEBI:18308;CHEBI:19766;CHEBI:19768;CHEBI:35853;CHEBI:35937;CHEBI:35938;CHEBI:37080;CHEBI:40714;CHEBI:8487		HMDB31647	META:ACRYLATE	MNXM1368	NIXOWILDQLNWCW-UHFFFAOYSA-M	cpd00400
acser_c	O-Acetyl-L-serine	C5H9NO4		0	C5H9NO4	R-ALL-936709	C00979	CHEBI:12685;CHEBI:12710;CHEBI:12724;CHEBI:17981;CHEBI:21938;CHEBI:44568;CHEBI:58340;CHEBI:7668		HMDB03011	META:ACETYLSERINE	MNXM418	VZXPDPZARILFQX-BYPYZUCNSA-N	cpd00722
actACP_c	Acetoacetyl-ACP	C15H25N2O9PRS		-2	C15H26N2O9PRS		C05744	CHEBI:2393			META:Acetoacetyl-ACP;META:Acetoacetyl-ACPs	MNXM1223	nan	cpd11488
actn__R_c	R Acetoin C4H8O2	C4H8O2		0	C4H8O2		C00810	CHEBI:10968;CHEBI:10996;CHEBI:15686;CHEBI:18680;CHEBI:335;CHEBI:43026			META:CPD-10353	MNXM664	ROWKJAVDOGWPAT-GSVOUGTGSA-N	cpd19008
actn__R_e	R Acetoin C4H8O2	C4H8O2		0	C4H8O2		C00810	CHEBI:10968;CHEBI:10996;CHEBI:15686;CHEBI:18680;CHEBI:335;CHEBI:43026			META:CPD-10353	MNXM664	ROWKJAVDOGWPAT-GSVOUGTGSA-N	cpd19008
adcobdam_c	Adenosyl cobyrinate diamide	C55CoH68N11O15		-4	C55H68CoN11O15		C06506				CPD-690	MNXM92085	OCNLJCZKGHKJGF-QOCQOLRHSA-N	cpd03916
adcobhex_c	Adenosyl-cobyric acid	C55CoH76N15O11		0	C55H76CoN15O11		C06507	CHEBI:2483;CHEBI:58504			META:CPD-691	MNXM877	AXZSUSWNAXMBBB-NQYRMHKHSA-L	cpd03917
ade_c	Adenine	C5H5N5		0	C5H5N5	R-ALL-83951	C00147	CHEBI:13733;CHEBI:16708;CHEBI:22236;CHEBI:2470;CHEBI:40579		HMDB00034	META:ADENINE;META:ADENINE-RING	MNXM168	GFFGJBXGBJISGV-UHFFFAOYSA-N	cpd00128;cpd22238
adhlam_c	S-Acetyldihydrolipoamide	C10H19NO2S2		0	C10H19NO2S2		C01136	CHEBI:12738;CHEBI:16807;CHEBI:22029;CHEBI:8940		HMDB01526;HMDB06951	META:S-ACETYLDIHYDROLIPOAMIDE	MNXM4815	ARGXEXVCHMNAQU-UHFFFAOYSA-N	cpd00836
adn_c	Adenosine	C10H13N5O4		0	C10H13N5O4	R-ALL-83908;R-ALL-83909;R-ALL-8857850	C00212	CHEBI:13734;CHEBI:16335;CHEBI:22237;CHEBI:2472;CHEBI:40558;CHEBI:40825;CHEBI:40906;CHEBI:40911		HMDB00050;HMDB04401;HMDB04402;HMDB04421	META:ADENOSINE	MNXM212	OIRDTQYFTABQOQ-KQYNXXCUSA-N	cpd00182
adn_e	Adenosine	C10H13N5O4		0	C10H13N5O4	R-ALL-83908;R-ALL-83909;R-ALL-8857850	C00212	CHEBI:13734;CHEBI:16335;CHEBI:22237;CHEBI:2472;CHEBI:40558;CHEBI:40825;CHEBI:40906;CHEBI:40911		HMDB00050;HMDB04401;HMDB04402;HMDB04421	META:ADENOSINE	MNXM212	OIRDTQYFTABQOQ-KQYNXXCUSA-N	cpd00182
adocbi_c	Adenosyl cobinamide	C58H84CoN16O11		1	C58H84CoN16O11		C06508			HMDB06903;HMDB06964	META:ADENOSYLCOBINAMIDE	MNXM90790	KQXSPGAEBZWHMC-OCUXTBADSA-N	cpd03918
adocbip_c	Adenosyl cobinamide phosphate	C58CoH83N16O14P		-1	C58H83CoN16O14P		C06509	CHEBI:2481;CHEBI:58502		HMDB12184	META:ADENOSYLCOBINAMIDE-P	MNXM856	MQCMBMUJJHSGIF-QMUWONGRSA-K	cpd03919
adocbl_c	Adenosylcobalamin	C72H100CoN18O17P		0	C72H100CoN18O17P	R-ALL-3159297	C00194			HMDB02086	META:ADENOSYLCOBALAMIN	MNXM90703	ZIHHMGTYZOSFRC-QRVZQHAISA-N	cpd00166
adp_c	ADP	C10H12N5O10P2		-2	C10H13N5O10P2	R-ALL-113581;R-ALL-113582;R-ALL-114564;R-ALL-114565;R-ALL-211606;R-ALL-29370;R-ALL-5632457;R-ALL-5696026;R-ALL-6798177;R-ALL-8869360	C00008	CHEBI:13222;CHEBI:16761;CHEBI:22244;CHEBI:2342;CHEBI:40553;CHEBI:456216;CHEBI:87518	G11113	HMDB01341	META:ADP	MNXM7	XTWYTFMLZFPYCI-KQYNXXCUSA-K	cpd00008
adpglc_c	ADPglucose	C16H23N5O15P2		-2	C16H23N5O15P2		C00498	CHEBI:13230;CHEBI:15751;CHEBI:20846;CHEBI:2349;CHEBI:40615;CHEBI:57498	G11109	HMDB06557;HMDB12186;HMDB62621	META:ADP-D-GLUCOSE	MNXM561	WFPZSXYXPSUOPY-ROYWQJLOSA-L	cpd00387
adprib_c	ADPribose	C15H21N5O14P2		-2	C15H21N5O14P2	R-ALL-1131972;R-ALL-2393945;R-ALL-8870342	C00301;C01882	CHEBI:13231;CHEBI:16960;CHEBI:20850;CHEBI:2351;CHEBI:32889;CHEBI:40752;CHEBI:57967			META:ADENOSINE_DIPHOSPHATE_RIBOSE	MNXM48596	SRNWOUGRCWSEMX-TYASJMOZSA-L	cpd00251;cpd01296
ag3p_CA_c		C1836H3537O700P100
agdpcbi_c	Adenosine-GDP-cobinamide	C68CoH95N21O21P2		-1	C68H95CoN21O21P2		C06510	CHEBI:2479;CHEBI:60487		HMDB12185	META:ADENOSYLCOBINAMIDE-GDP	MNXM1105	IQTYKHRKNGVJEO-RRMAJTJESA-K	cpd03920
ahcys_c	S-Adenosyl-L-homocysteine	C14H20N6O5S		0	C14H20N6O5S	R-ALL-2162252;R-ALL-5278409;R-ALL-71285;R-ALL-77502	C00021	CHEBI:12741;CHEBI:12759;CHEBI:12761;CHEBI:16680;CHEBI:22034;CHEBI:45495;CHEBI:57856;CHEBI:67009;CHEBI:8945		HMDB00939	META:ADENOSYL-HOMO-CYS	MNXM19	ZJUKTBDSGOFHSH-WFMPWKQPSA-N	cpd00019
ahdt_c	2-Amino-4-hydroxy-6-(erythro-1,2,3-trihydroxypropyl)dihydropteridine triphosphate	C9H12N5O13P3		-4	C9H12N5O13P3	R-ALL-1474124	C04895	CHEBI:1002;CHEBI:11509;CHEBI:12201;CHEBI:18372;CHEBI:19455;CHEBI:20684;CHEBI:28069;CHEBI:58462		HMDB00980;HMDB01144;HMDB12181	META:DIHYDRONEOPTERIN-P3	MNXM397	DGGUVLXVLHAAGT-XINAWCOVSA-J	cpd02978
aicar_c	5-Amino-1-(5-Phospho-D-ribosyl)imidazole-4-carboxamide	C9H13N4O8P		-2	C9H13N4O8P	R-ALL-111409	C04677	CHEBI:12102;CHEBI:18406;CHEBI:18966;CHEBI:40739;CHEBI:573;CHEBI:58475		HMDB01517	META:AICAR	MNXM365	NOTGFIUVDGNKRI-UUOKFMHZSA-L	cpd02851
air_c	5-amino-1-(5-phospho-D-ribosyl)imidazole	C8H12N3O7P						CHEBI:12101;CHEBI:18969;CHEBI:2655;CHEBI:28843;CHEBI:58592		HMDB62575		MNXM162266	PDACUKOKVHBVHJ-ZRTZXPPTSA-M
akg_c	2-Oxoglutarate	C5H4O5		-2	C5H4O5	R-ALL-113594;R-ALL-113671;R-ALL-29406;R-ALL-389537;R-ALL-5278317;R-ALL-561075	C00026	CHEBI:11638;CHEBI:1253;CHEBI:16810;CHEBI:19748;CHEBI:19749;CHEBI:30915;CHEBI:30916;CHEBI:40661		HMDB00208;HMDB02812;HMDB62781	META:2-KETOGLUTARATE	MNXM20	KPGXRSRHYNQIFN-UHFFFAOYSA-L	cpd00024
akg_e	2-Oxoglutarate	C5H4O5		-2	C5H4O5	R-ALL-113594;R-ALL-113671;R-ALL-29406;R-ALL-389537;R-ALL-5278317;R-ALL-561075	C00026	CHEBI:11638;CHEBI:1253;CHEBI:16810;CHEBI:19748;CHEBI:19749;CHEBI:30915;CHEBI:30916;CHEBI:40661		HMDB00208;HMDB02812;HMDB62781	META:2-KETOGLUTARATE	MNXM20	KPGXRSRHYNQIFN-UHFFFAOYSA-L	cpd00024
ala_B_c	Beta-Alanine	C3H7NO2		0	C3H7NO2	R-ALL-73590;R-ALL-909777	C00099	CHEBI:10343;CHEBI:12389;CHEBI:16958;CHEBI:22821;CHEBI:41050;CHEBI:57966;CHEBI:63070		HMDB00056	META:B-ALANINE	MNXM144	UCMIRNVEIXFBKS-UHFFFAOYSA-N	cpd00085
ala_B_e	Beta-Alanine	C3H7NO2		0	C3H7NO2	R-ALL-73590;R-ALL-909777	C00099	CHEBI:10343;CHEBI:12389;CHEBI:16958;CHEBI:22821;CHEBI:41050;CHEBI:57966;CHEBI:63070		HMDB00056	META:B-ALANINE	MNXM144	UCMIRNVEIXFBKS-UHFFFAOYSA-N	cpd00085
ala__D_c	D-Alanine	C3H7NO2		0	C3H7NO2		C00133	CHEBI:10840;CHEBI:12899;CHEBI:15570;CHEBI:20893;CHEBI:32435;CHEBI:32436;CHEBI:4087;CHEBI:41756;CHEBI:41798;CHEBI:41848;CHEBI:41877;CHEBI:57416		HMDB01310	META:D-ALANINE	MNXM156	QNAYBMKLOCPYGJ-UWTATZPHSA-N	cpd00117
ala__D_e	D-Alanine	C3H7NO2		0	C3H7NO2		C00133	CHEBI:10840;CHEBI:12899;CHEBI:15570;CHEBI:20893;CHEBI:32435;CHEBI:32436;CHEBI:4087;CHEBI:41756;CHEBI:41798;CHEBI:41848;CHEBI:41877;CHEBI:57416		HMDB01310	META:D-ALANINE	MNXM156	QNAYBMKLOCPYGJ-UWTATZPHSA-N	cpd00117
ala__L_c	L-Alanine	C3H7NO2		0	C3H7NO2	R-ALL-29432;R-ALL-352036;R-ALL-379697;R-ALL-389664	C00041;C01401	CHEBI:13069;CHEBI:13748;CHEBI:16449;CHEBI:16977;CHEBI:21216;CHEBI:22277;CHEBI:2539;CHEBI:32431;CHEBI:32432;CHEBI:32439;CHEBI:32440;CHEBI:40734;CHEBI:40735;CHEBI:46308;CHEBI:57972;CHEBI:6171;CHEBI:66916;CHEBI:76050		HMDB00161;HMDB62251	META:L-ALPHA-ALANINE	MNXM32	QNAYBMKLOCPYGJ-REOHCLBHSA-N	cpd00035;cpd01003
ala__L_e	L-Alanine	C3H7NO2		0	C3H7NO2	R-ALL-29432;R-ALL-352036;R-ALL-379697;R-ALL-389664	C00041;C01401	CHEBI:13069;CHEBI:13748;CHEBI:16449;CHEBI:16977;CHEBI:21216;CHEBI:22277;CHEBI:2539;CHEBI:32431;CHEBI:32432;CHEBI:32439;CHEBI:32440;CHEBI:40734;CHEBI:40735;CHEBI:46308;CHEBI:57972;CHEBI:6171;CHEBI:66916;CHEBI:76050		HMDB00161;HMDB62251	META:L-ALPHA-ALANINE	MNXM32	QNAYBMKLOCPYGJ-REOHCLBHSA-N	cpd00035;cpd01003
alaala_c	D-Alanyl-D-alanine	C6H12N2O3		0	C6H12N2O3		C00993	CHEBI:12900;CHEBI:13749;CHEBI:16576;CHEBI:20894;CHEBI:4088;CHEBI:57822		HMDB03459	META:D-ALA-D-ALA	MNXM669	DEFJQIDDEAULHB-QWWZWVQMSA-N	cpd00731
alac__S_c	(S)-2-Acetolactate	C5H7O4		-1	C5H7O4		C06010	CHEBI:11033;CHEBI:18409;CHEBI:18731;CHEBI:374;CHEBI:58476		HMDB06855	META:2-ACETO-LACTATE	MNXM114079	NMDWGEGFJUBKLB-YFKPBYRVSA-M	cpd19047
alatrna_c	L-Alanyl-tRNA(Ala)	C3H7NO2R		0	nan	R-ALL-379700;R-ALL-379730		CHEBI:13070;CHEBI:13071;CHEBI:17732;CHEBI:6172				MNXM89815		cpd16181
all6p_c		C6H11O9P		-2	C6H11O9P		C02962	CHEBI:12907;CHEBI:17942;CHEBI:20901;CHEBI:4094;CHEBI:58328			D-ALLOSE-6-PHOSPHATE	MNXM4545	VFRROHXSMXFLSN-BGPJRJDNSA-L	cpd01901
allphn_c	Allophanate C2H3N2O3	C2H3N2O3		-1	C2H3N2O3		C01010	CHEBI:15293;CHEBI:15832;CHEBI:27219;CHEBI:9889			META:CPD-578	MNXM1122	AVWRKZWQTYIKIY-UHFFFAOYSA-M	cpd00742
alltn_c	Allantoin	C4H6N4O3		0	C4H6N4O3		C01551	CHEBI:13761;CHEBI:15676;CHEBI:22354;CHEBI:2594;CHEBI:74345		HMDB00462	META:ALLANTOIN	MNXM612	POJWUDADGALRAB-UHFFFAOYSA-N	cpd01092
alltn_e	Allantoin	C4H6N4O3		0	C4H6N4O3		C01551	CHEBI:13761;CHEBI:15676;CHEBI:22354;CHEBI:2594;CHEBI:74345		HMDB00462	META:ALLANTOIN	MNXM612	POJWUDADGALRAB-UHFFFAOYSA-N	cpd01092
alltt_c	Allantoate	C4H7N4O4		-1	C4H7N4O4		C00499	CHEBI:13760;CHEBI:17536;CHEBI:22352;CHEBI:22353;CHEBI:2593;CHEBI:30837		HMDB01209	META:ALLANTOATE	MNXM584	NUCLJNSWZCHRKL-UHFFFAOYSA-M	cpd00388
allul6p_c		C6H11O9P		-2	C6H11O9P		C18096	CHEBI:61519;CHEBI:61559;CHEBI:81499			META:D-ALLULOSE-6-PHOSPHATE	MNXM4546	GSXOAOHZAIYLCY-NGJCXOISSA-L	cpd15394
alpro_c	S Aminomethyldihydrolipoylprotein CH6NS2X	CH6NS2X		1	C9H20N2ORS2		C01242	CHEBI:12744;CHEBI:16882;CHEBI:8951				MNXM81221		cpd11830
amet_c	S-Adenosyl-L-methionine	C15H23N6O5S		1	C15H23N6O5S	R-ALL-2162265;R-ALL-353113;R-ALL-5279190;R-ALL-71284;R-ALL-77087	C00019	CHEBI:10786;CHEBI:10833;CHEBI:12742;CHEBI:12757;CHEBI:12760;CHEBI:15414;CHEBI:22036;CHEBI:33442;CHEBI:45607;CHEBI:527887;CHEBI:59789;CHEBI:67040;CHEBI:8946		HMDB01185;HMDB62709	META:S-ADENOSYLMETHIONINE	MNXM16	MEFKEPWMEQBLKI-AIRLBKTGSA-O	cpd00017
ametam_c	S-Adenosylmethioninamine	C14H24N6O3S		2	C14H24N6O3S		C01137	CHEBI:10906;CHEBI:12743;CHEBI:12762;CHEBI:15625;CHEBI:22035;CHEBI:57443;CHEBI:8947		HMDB00988	META:S-ADENOSYLMETHIONINAMINE	MNXM321	ZUNBITIXDCPNSD-LSRJEVITSA-O	cpd00837
amob_c	S-Adenosyl-4-methylthio-2-oxobutanoate	C15H19N5O6S		0	C15H19N5O6S		C04425	CHEBI:12758;CHEBI:16490;CHEBI:22033;CHEBI:8944			META:S-ADENOSYL-4-METHYLTHIO-2-OXOBUTANOATE	MNXM3090	UOKVQQMBGVMXPU-CJPDYEHRSA-N	cpd02701
amp_c	AMP	C10H12N5O7P		-2	C10H12N5O7P	R-ALL-109275;R-ALL-159448;R-ALL-164121;R-ALL-389620;R-ALL-76577	C00020	CHEBI:12056;CHEBI:13234;CHEBI:13235;CHEBI:13736;CHEBI:13740;CHEBI:16027;CHEBI:22242;CHEBI:22245;CHEBI:2356;CHEBI:40510;CHEBI:40721;CHEBI:40726;CHEBI:40786;CHEBI:40826;CHEBI:456215;CHEBI:47222		HMDB00045	META:AMP;META:AMP-GROUP	MNXM14	UDMBCSSLTHHNCD-KQYNXXCUSA-L	cpd00018;cpd22272
amylose300_e	Amylose (n=300 repeat units, alpha-1,4-glc)	C1800H3002O1501										MNXM148049
anhgm3p_c	N-Acetyl-D-glucosamine(anhydrous)N-Acetylmuramyl-tripeptide	C34H52N6O19		-2	C34H52N6O19						META:CPD0-2155	MNXM63489	ZWZMFRJKRXDGBE-UHFFFAOYSA-L	cpd15397
anhgm4p_c	N-Acetyl-D-glucosamine(anhydrous)N-Acetylmuramyl-tetrapeptide	C37H57N7O20		-1	C36H57N7O18R						META:CPD0-2292	MNXM63488	ZTOWCORYLXDAAW-JOUWMGDHSA-L	cpd15398
anhgm_c	N-Acetyl-D-glucosamine(anhydrous)N-Acetylmuramic acid	C19H29N2O12		-1	C19H29N2O12							MNXM3060		cpd15396
anhgm_e	N-Acetyl-D-glucosamine(anhydrous)N-Acetylmuramic acid	C19H29N2O12		-1	C19H29N2O12							MNXM3060		cpd15396
anhm3p_c	1,6-anhydrous-N-Acetylmuramyl-tripeptide	C26H39N5O14		-2	C26H41N5O14						META:CPD0-2284	MNXM32389	KGVLFEPQSVUIRC-FYQNUYSYSA-L	cpd15400
anhm4p_c	1,6-anhydrous-N-Acetylmuramyl-tetrapeptide	C29H44N6O15		-2	C29H46N6O15							MNXM5405	OUWAMZWZTFUVMV-NPLPHQDTSA-L	cpd15401
anhm_c	1,6-anhydrous-N-Acetylmuramate	C11H16NO7		-1	C11H16NO7							MNXM90585		cpd15399
ap4a_c	P1,P4-Bis(5'-adenosyl) tetraphosphate	C20H24N10O19P4		-4	C20H24N10O19P4		C01260	CHEBI:12726;CHEBI:12729;CHEBI:17422;CHEBI:21998;CHEBI:58141;CHEBI:7875		HMDB01211;HMDB06502	META:ADENOSYL-P4	MNXM1089	YOAHKNVSNCMZGQ-XPWFQUROSA-J	cpd00924
apg_CA_c		C1536H2737
apoACP_c	apo-ACP	HOR		0	HOR		C03688				apo-ACP	MNXM2214	nan	cpd12370;cpd29672
apoACP_e	apo-ACP	HOR		0	HOR		C03688				apo-ACP	MNXM2214	nan	cpd12370;cpd29672
appl_c	1-Aminopropan-2-ol	C3H10NO		1	C3H10NO		C03194;C05771	CHEBI:10963;CHEBI:15675;CHEBI:18642;CHEBI:19030;CHEBI:303;CHEBI:42677;CHEBI:610		HMDB12136	META:1-AMINO-PROPAN-2-OL	MNXM1029	HXKKHQJGJAFBHI-GSVOUGTGSA-O	cpd02039;cpd19039
aprut_c	N Acetylputrescine C6H15N2O	C6H15N2O		1	C6H15N2O		C02714	CHEBI:12473;CHEBI:17768;CHEBI:21629;CHEBI:58263;CHEBI:7222		HMDB02064;HMDB60268	META:CPD-569	MNXM1153	KLZGKIDSEJWEDW-UHFFFAOYSA-O	cpd01758
arab__D_c	D Arabinose C5H10O5	C5H10O5		0	C5H10O5		C00216	CHEBI:46994			META:D-arabinopyranose	MNXM544	SRBFZHDQGSBBOR-ZRMNMSDTSA-N	cpd00185
arab__D_e	D Arabinose C5H10O5	C5H10O5		0	C5H10O5		C00216	CHEBI:46994			META:D-arabinopyranose	MNXM544	SRBFZHDQGSBBOR-ZRMNMSDTSA-N	cpd00185
arab__L_c	L-Arabinose	C5H10O5		0	C5H10O5		C11476	CHEBI:6182			META:CPD-15699;META:L-ARABINOSE	MNXM91126	PYMYPHUHKUWMLA-VAYJURFESA-N	cpd19109;cpd27351
arab__L_e	L-Arabinose	C5H10O5		0	C5H10O5		C11476	CHEBI:6182			META:CPD-15699;META:L-ARABINOSE	MNXM91126	PYMYPHUHKUWMLA-VAYJURFESA-N	cpd19109;cpd27351
arachACP_c	Eicosanoyl-ACP (n-C20:0)	C31H59N2O8PRS										MNXM5733
arach_c	Arachidic acid	C20H39O2		-1	C20H39O2		C06425	CHEBI:24763;CHEBI:2798;CHEBI:28822;CHEBI:32360		HMDB02212	META:ARACHIDIC_ACID	MNXM2976	VKOBVWXKNCXXDE-UHFFFAOYSA-M	cpd03848
arbt6p_c	Arbutin 6-phosphate	C12H15O10P		-2	C12H15O10P		C06187	CHEBI:2807;CHEBI:60929			META:CPD-1162	MNXM2806	FBHYCDOVYMVLEN-RMPHRYRLSA-L	cpd03697
arbt_e	Arbutin	C12H16O7		0	C12H16O7		C06186	CHEBI:14417;CHEBI:18305;CHEBI:2806		HMDB29943	META:HYDROQUINONE-O-BETA-D-GLUCOPYRANOSIDE	MNXM2683	BJRNKVDFDLYUGJ-RMPHRYRLSA-N	cpd03696
arg__L_c	L-Arginine	C6H15N4O2		1	C6H15N4O2	R-ALL-113530;R-ALL-29468;R-ALL-351977;R-ALL-374064	C00062;C02385	CHEBI:13077;CHEBI:133495;CHEBI:16467;CHEBI:21235;CHEBI:22616;CHEBI:2643;CHEBI:29016;CHEBI:32681;CHEBI:32682;CHEBI:32683;CHEBI:32695;CHEBI:32696;CHEBI:32697;CHEBI:42927;CHEBI:6185		HMDB00517;HMDB62762	META:ARG	MNXM70	ODKSFYDXXFIFQN-BYPYZUCNSA-O	cpd00051;cpd19021
arg__L_e	L-Arginine	C6H15N4O2		1	C6H15N4O2	R-ALL-113530;R-ALL-29468;R-ALL-351977;R-ALL-374064	C00062;C02385	CHEBI:13077;CHEBI:133495;CHEBI:16467;CHEBI:21235;CHEBI:22616;CHEBI:2643;CHEBI:29016;CHEBI:32681;CHEBI:32682;CHEBI:32683;CHEBI:32695;CHEBI:32696;CHEBI:32697;CHEBI:42927;CHEBI:6185		HMDB00517;HMDB62762	META:ARG	MNXM70	ODKSFYDXXFIFQN-BYPYZUCNSA-O	cpd00051;cpd19021
argsuc_c	N(omega)-(L-Arginino)succinate	C10H17N4O6		-1	C10H17N4O6	R-ALL-34575	C03406	CHEBI:10960;CHEBI:15682;CHEBI:21475;CHEBI:57472;CHEBI:7098		HMDB00052;HMDB01006	META:L-ARGININO-SUCCINATE	MNXM722743	KDZOASGQNOPSCU-ZBHICJROSA-M	cpd02152;cpd29673
argtrna_c	L-Arginyl-tRNA(Arg)	C6H15N4O2R		0	C26H41N9O17P2R2	R-ALL-379708;R-ALL-379720	C02163	CHEBI:13079;CHEBI:13080;CHEBI:18366;CHEBI:6189				MNXM89870		cpd12036
ascb6p_c	L-ascorbate-6-phosphate	C6H7O9P		-3	C6H6O9P		C16186	CHEBI:61698;CHEBI:61701;CHEBI:80368			META:L-ASCORBATE-6-PHOSPHATE	MNXM2689	KIENGQUGHPTFGC-JLAZNSOCSA-K	cpd14905
ascb__L_e	L-Ascorbate	C6H8O6		-1	C6H7O6	R-ALL-198816;R-ALL-198836;R-ALL-351595	C00072;C20364	CHEBI:13082;CHEBI:13861;CHEBI:17208;CHEBI:21240;CHEBI:2868;CHEBI:29073;CHEBI:38290;CHEBI:40892;CHEBI:43473		HMDB00044;HMDB14273;HMDB29945	META:ASCORBATE	MNXM129	CIWBSHSKHKDKBQ-JLAZNSOCSA-M	cpd00059
asn__L_c	L-Asparagine	C4H8N2O3		0	C4H8N2O3	R-ALL-29642;R-ALL-379703	C00152;C16438	CHEBI:13083;CHEBI:17196;CHEBI:21242;CHEBI:22653;CHEBI:32650;CHEBI:32651;CHEBI:32660;CHEBI:32661;CHEBI:40902;CHEBI:58048;CHEBI:6191		HMDB00168	META:ASN	MNXM147	DCXYFEDJOCDNAF-REOHCLBHSA-N	cpd00132;cpd15142
asn__L_e	L-Asparagine	C4H8N2O3		0	C4H8N2O3	R-ALL-29642;R-ALL-379703	C00152;C16438	CHEBI:13083;CHEBI:17196;CHEBI:21242;CHEBI:22653;CHEBI:32650;CHEBI:32651;CHEBI:32660;CHEBI:32661;CHEBI:40902;CHEBI:58048;CHEBI:6191		HMDB00168	META:ASN	MNXM147	DCXYFEDJOCDNAF-REOHCLBHSA-N	cpd00132;cpd15142
aso3_c	Arsenite	AsO3		-1	H2AsO3	R-ALL-5696216	C06697	CHEBI:13857;CHEBI:22635;CHEBI:2846;CHEBI:29242;CHEBI:29243;CHEBI:29866;CHEBI:49899;CHEBI:49900		HMDB11620	META:CPD-763;META:CPD0-2040	MNXM658	AQLMHYSWFMLWBS-UHFFFAOYSA-N	cpd04098;cpd26385
aso3_e	Arsenite	AsO3		-1	H2AsO3	R-ALL-5696216	C06697	CHEBI:13857;CHEBI:22635;CHEBI:2846;CHEBI:29242;CHEBI:29243;CHEBI:29866;CHEBI:49899;CHEBI:49900		HMDB11620	META:CPD-763;META:CPD0-2040	MNXM658	AQLMHYSWFMLWBS-UHFFFAOYSA-N	cpd04098;cpd26385
aso4_c	Arsenate	AsO4		-2	HAsO4		C01478;C11215	CHEBI:13856;CHEBI:18231;CHEBI:22629;CHEBI:22631;CHEBI:2843;CHEBI:2844;CHEBI:29125;CHEBI:48597;CHEBI:48600		HMDB12190	META:ARSENATE	MNXM970	DJHGAFSJWGLOIV-UHFFFAOYSA-L	cpd01048
aso4_e	Arsenate	AsO4		-2	HAsO4		C01478;C11215	CHEBI:13856;CHEBI:18231;CHEBI:22629;CHEBI:22631;CHEBI:2843;CHEBI:2844;CHEBI:29125;CHEBI:48597;CHEBI:48600		HMDB12190	META:ARSENATE	MNXM970	DJHGAFSJWGLOIV-UHFFFAOYSA-L	cpd01048
asp__L_c	L-Aspartate	C4H6NO4		-1	C4H6NO4	R-ALL-113553;R-ALL-29448	C00049;C16433	CHEBI:13085;CHEBI:132943;CHEBI:17053;CHEBI:21244;CHEBI:21247;CHEBI:22659;CHEBI:22660;CHEBI:29991;CHEBI:29992;CHEBI:29993;CHEBI:29995;CHEBI:35391;CHEBI:40853;CHEBI:40900;CHEBI:40913;CHEBI:40942;CHEBI:6193		HMDB00191;HMDB62186;HMDB62501	META:L-ASPARTATE	MNXM42	CKLJMWTZIZZHCS-REOHCLBHSA-M	cpd00041;cpd19181
asp__L_e		C4H6NO4		-1	C4H6NO4	R-ALL-113553;R-ALL-29448	C00049;C16433	CHEBI:13085;CHEBI:132943;CHEBI:17053;CHEBI:21244;CHEBI:21247;CHEBI:22659;CHEBI:22660;CHEBI:29991;CHEBI:29992;CHEBI:29993;CHEBI:29995;CHEBI:35391;CHEBI:40853;CHEBI:40900;CHEBI:40913;CHEBI:40942;CHEBI:6193		HMDB00191;HMDB62186;HMDB62501	META:L-ASPARTATE	MNXM42	CKLJMWTZIZZHCS-REOHCLBHSA-M	cpd00041;cpd19181
aspsa_c	L-Aspartate 4-semialdehyde	C4H7NO3		0	C4H7NO3		C00441	CHEBI:13086;CHEBI:13087;CHEBI:18051;CHEBI:21245;CHEBI:40847;CHEBI:537519;CHEBI:6194		HMDB12249	META:L-ASPARTATE-SEMIALDEHYDE	MNXM361	HOSWPDPVFBCLSY-VKHMYHEASA-N	cpd00346
asptrna_c	L-Aspartyl-tRNA(Asp)	C4H6NO4R		-2	C19H28NO19P2R3		C02984					MNXM90839		cpd12226
athr__L_c	L-Allo-threonine	C4H9NO3		0	C4H9NO3		C05519	CHEBI:21221;CHEBI:28718;CHEBI:38262;CHEBI:40698;CHEBI:58585;CHEBI:6174		HMDB04041	META:L-ALLO-THREONINE	MNXM2125	AYFVYJQAPQTCCC-HRFVKAFMSA-N	cpd03282
atp_c	ATP	C10H12N5O13P3		-3	C10H13N5O13P3	R-ALL-113592;R-ALL-113593;R-ALL-211579;R-ALL-29358;R-ALL-389573;R-ALL-5632460;R-ALL-5696069;R-ALL-6798184;R-ALL-8869363;R-ALL-8878982;R-ALL-8938081	C00002	CHEBI:10789;CHEBI:10841;CHEBI:13236;CHEBI:15422;CHEBI:22249;CHEBI:2359;CHEBI:237958;CHEBI:30616;CHEBI:40938;CHEBI:57299		HMDB00538	META:ATP	MNXM3	ZKHQWZAMYRWXGA-KQYNXXCUSA-J	cpd00002
b2coa_c	Crotonoyl-CoA	C25H36N7O17P3S		-4	C25H36N7O17P3S	R-ALL-71045;R-ALL-77313	C00877	CHEBI:11531;CHEBI:13921;CHEBI:14031;CHEBI:14032;CHEBI:15473;CHEBI:23408;CHEBI:36926;CHEBI:3928;CHEBI:41612;CHEBI:57332;CHEBI:58669		HMDB02009;HMDB59627;HMDB62466	META:CROTONYL-COA	MNXM214	KFWWCMJSYSSPSK-PAXLJYGASA-J	cpd00650
bbtcoa_c		C28H46N8O17P3S		-3	C28H46N8O17P3S		C20749	CHEBI:61513;CHEBI:61517			META:GAMMA-BUTYROBETAINYL-COA	MNXM5762	QAMRRBGWSPTAEJ-SVHODSNWSA-K	cpd15412
bglycogen_c	Branching glycogen	C6H10O5		0	C30H52O26							MNXM8348		cpd15413
bmoco_c	Bis-molybdenum cofactor	C20H20N10O13P2S4Mo									META:CPD-15874	MNXM147053
btcoa_c	Butanoyl-CoA	C25H38N7O17P3S		-4	C25H38N7O17P3S	R-ALL-77318	C00136	CHEBI:13926;CHEBI:15517;CHEBI:22953;CHEBI:22973;CHEBI:3235;CHEBI:57371		HMDB01088	META:BUTYRYL-COA	MNXM233	CRFNGMNYKDXRTN-CITAKDKDSA-J	cpd00120
btnCCP_c	Holo-[carboxylase]	C17H27N5O4SR2		0	C17H27N5O4R2S		C06250					MNXM96075		cpd12848
btn_c	Biotin	C10H15N2O3S		-1	C10H15N2O3S	R-ALL-199207;R-ALL-199238;R-ALL-29582	C00120	CHEBI:13905;CHEBI:15956;CHEBI:22882;CHEBI:22884;CHEBI:3108;CHEBI:41236;CHEBI:57586		HMDB00030	META:BIOTIN	MNXM304	YBJHBAHKTGYVGT-ZKWXMUAHSA-M	cpd00104
btn_e	Biotin	C10H15N2O3S		-1	C10H15N2O3S	R-ALL-199207;R-ALL-199238;R-ALL-29582	C00120	CHEBI:13905;CHEBI:15956;CHEBI:22882;CHEBI:22884;CHEBI:3108;CHEBI:41236;CHEBI:57586		HMDB00030	META:BIOTIN	MNXM304	YBJHBAHKTGYVGT-ZKWXMUAHSA-M	cpd00104
butACP_c	Butyryl-ACP (n-C4:0ACP)	C15H27N2O8PRS										MNXM90458
but_c	Butyrate (n-C4:0)	C4H7O2										MNXM162281
but_e	Butyrate (n-C4:0)	C4H7O2										MNXM162281
bz_c	Benzoate	C7H5O2		-1	C7H5O2	R-ALL-159446	C00180;C00539	CHEBI:13879;CHEBI:16150;CHEBI:22717;CHEBI:22722;CHEBI:3029;CHEBI:30746;CHEBI:41051		HMDB01870	META:BENZOATE	MNXM217	WPYMKLBDIGXBTP-UHFFFAOYSA-M	cpd00153
bz_e	Benzoate	C7H5O2		-1	C7H5O2	R-ALL-159446	C00180;C00539	CHEBI:13879;CHEBI:16150;CHEBI:22717;CHEBI:22722;CHEBI:3029;CHEBI:30746;CHEBI:41051		HMDB01870	META:BENZOATE	MNXM217	WPYMKLBDIGXBTP-UHFFFAOYSA-M	cpd00153
[truncated: 878 more rows]
