# Supplementary material for: Genome-scale metabolic modeling and in silico analysis of opportunistic skin pathogen Cutibacterium acnes
Source: Front Cell Infect Microbiol. 2023 Jul 13;13:1099314. doi: 10.3389/fcimb.2023.1099314 (PMC10374032; doi:10.3389/fcimb.2023.1099314)
Supplement: Supplementary Data Sheet 3 [file DataSheet_3.zip]

Archive with 1 entries (1 files):
- Supplementary_Data_Sheet_3.html
