# Supplementary material for: Genome-scale metabolic modeling and in silico analysis of opportunistic skin pathogen Cutibacterium acnes
Source: Front Cell Infect Microbiol. 2023 Jul 13;13:1099314. doi: 10.3389/fcimb.2023.1099314 (PMC10374032; doi:10.3389/fcimb.2023.1099314)
Supplement: Supplementary file 5 [file Table_1.xlsx]

## Sheet: S1
Supplementary Table 1. The constraints used in in silico simulations of iCA843
	Glucose	Glycerol
EX_glc__D_e	-10	0
EX_glyc_e	0	-20
EX_leu__L_e	-0.5	-0.5
EX_ala__L_e	-0.5	-0.5
EX_asn__L_e	-0.5	-0.5
EX_gln__L_e	-0.5	-0.5
EX_gly_e	-0.5	-0.5
EX_ser__L_e	-0.5	-0.5
EX_thr__L_e	-0.5	-0.5
EX_arg__L_e	-0.5	-0.5
EX_lys__L_e	-0.5	-0.5
EX_phe__L_e	-0.5	-0.5
EX_pro__L_e	-0.5	-0.5
EX_his__L_e	-0.5	-0.5
EX_ile__L_e	-0.5	-0.5
EX_met__L_e	-0.5	-0.5
EX_trp__L_e	-0.5	-0.5
EX_tyr__L_e	-0.5	-0.5
EX_val__L_e	-0.5	-0.5
EX_cys__L_e	-0.5	-0.5
EX_glu__L_e	-0.5	-0.5
EX_asp__L_e	-0.5	-0.5
EX_ribflv_e	-1000	-1000
EX_chol_e	-1000	-1000
EX_fol_e	-1000	-1000
EX_thm_e	-1000	-1000
EX_cbl1_e	-1000	-1000
EX_h2o_e	-1000	-1000
EX_h_e	-1000	-1000
EX_cl_e	-1000	-1000
EX_pi_e	-1000	-1000
EX_nh4_e	-1000	-1000
EX_fe3_e	-1000	-1000
EX_k_e	-1000	-1000
EX_ca2_e	-1000	-1000
EX_mg2_e	-1000	-1000
EX_mn2_e	-1000	-1000
EX_cobalt2_e	-1000	-1000
EX_zn2_e	-1000	-1000
EX_csn_e	-1000	-1000
EX_cu2_e	-1000	-1000
EX_fe2_e	-1000	-1000
EX_so4_e	-1000	-1000
EX_so3_e	-1000	-1000
EX_ura_e	-1000	-1000
EX_2fe2s_e	-1000	-1000
EX_4fe4s_e	-1000	-1000
EX_na1_e	-1000	-1000
EX_aacp_e	-1000	-1000
EX_LPG2_Cat	-1000	-1000
EX_btn_e	-1000	-1000
EX_pnto__R_e	-1000	-1000
EX_nac_e	-1000	-1000
