# Supplementary material for: Genome-scale metabolic modeling and in silico analysis of opportunistic skin pathogen Cutibacterium acnes
Source: Front Cell Infect Microbiol. 2023 Jul 13;13:1099314. doi: 10.3389/fcimb.2023.1099314 (PMC10374032; doi:10.3389/fcimb.2023.1099314)
Supplement: Supplementary file 6 [file Table_2.xlsx]

## Sheet: Content
Sheet	Content
S2-1	The flux values for glucose and glycerol conditions
S2-2	The flux-sum values for glucose and glycerol conditions

## Sheet: S2-1
Supplementary Table 2-1. The flux values for glucose and glycerol conditions
Reaction	Glucose	Glycerol
EX_for_e	0	0
EX_ac_e	5.7097	0.0264516
EX_ppa_e	12.4656	20.1419
EX_but_e	0	0
EX_ibt_e	0	0
EX_pta_e	0	0
EX_3mb_e	0	0
EX_lac__L_e	0	0
Ex_cpp3_e	0	0
Ex_ppp9_e	0	0
EX_glc__D_e	-10	0
Growth	0.852208	0.583662
ASPT	0.440547	2.51369
DNA	0.0321283	0.0220041
RNA	0.149136	0.102141
AKGDH	0	0
POLYSAC	0.0492576	0.0337357
LIPMAN	0.0061359	0.00420237
PEPGLY	0.115048	0.0787944
GAPD	17.4565	18.258
EX_fru_e	0	0
EX_gal_e	0	0
EX_man_e	0	0
EX_glyc_e	0	-20
EX_tre_e	0	0
EX_malt_e	0	0
EX_rib__D_e	0	0
EX_sbt__D_e	0	0
EX_raffin_e	0	0
EX_arab__D_e	0	0
EX_arab__L_e	0	0
EX_xyl__D_e	0	0
EX_rmn_e	0	0
EX_sucr_e	0	0
EX_cellb_e	0	0
EX_melib_e	0	0
EX_inost_e	0	0
EX_mnl_e	0	0
EX_galt_e	0	0
EX_gam_e	0	0
EX_glcn_e	0	0
EX_glcur_e	0	0
EX_pheme_e	0	0
EX_lcts_e	0	0
EX_pyr_e	0	0
EX_ribflv_e	-0.00321112	-0.00219924
EX_ascb__L_e	0	0
EX_chol_e	0	0
EX_fol_e	0	0
EX_thm_e	-0.00192667	-0.00131954
EX_cbl1_e	-0.000508427	-0.000348213
EX_cbl2_e	0	0
GLUDxi	0	0
EX_h2o_e	24.7279	30.7548
EX_h_e	0	5.31448
EX_leu__L_e	-0.339663	-0.232629
EX_ala__L_e	-0.5	-0.5
EX_cl_e	-0.00422798	-0.00289566
EX_pi_e	-1.32729	-0.909034
EX_nh4_e	1.56588	3.12071
EX_asn__L_e	-0.5	-0.5
EX_ala__D_e	0	0
EX_gln__L_e	-0.5	-0.5
EX_gly_e	-0.5	-0.5
EX_ser__L_e	-0.5	-0.5
EX_thr__L_e	-0.5	-0.5
EX_arg__L_e	-0.231201	-0.158345
EX_fe3_e	0	0
EX_lys__L_e	-0.0986653	-0.067574
EX_orn_e	0	0
EX_phe__L_e	-0.0986653	-0.067574
EX_k_e	-0.158255	-0.108386
EX_pro__L_e	-0.176714	-0.121028
EX_ala_B_e	0	0
EX_ca2_e	0	0
EX_mg2_e	-0.00703771	-0.00482
EX_mn2_e	-0.000561946	-0.000384867
EX_cobalt2_e	0	0
EX_zn2_e	0	0
EX_csn_e	0	0
EX_cu2_e	0	0
COBNAD	0	0
EX_ser__D_e	0	0
EX_fe2_e	-0.0140487	-0.00962167
EX_his__L_e	-0.5	-0.5
EX_taur_e	0	0
EX_ile__L_e	-0.175259	-0.120032
EX_met__L_e	-0.087104	-0.059656
EX_nmn_e	0	0
EX_so4_e	-0.00353223	-0.00241916
EX_trp__L_e	-0.5	-0.5
EX_tyr__L_e	-0.0681085	-0.0466463
EX_val__L_e	-0.302623	-0.207261
EX_so3_e	-0.313026	-0.55077
EX_ura_e	-0.56003	-0.383554
EX_2fe2s_e	-0.00152528	-0.00104464
EX_4fe4s_e	-0.000776021	-0.000531483
EX_acgal_e	0	0
EX_gpc_e	0	0
EX_na1_e	0	0
EX_aacp_e	0	0
EX_fe3dcit_e	0	0
EX_mal__L_e	0	0
EX_succ_e	0	0
EX_glyclt_e	0.0071715	0.00491163
EX_indole_e	0.445513	0.462683
4HTHRS	0	0
5DOAN	0.00267593	0.0018327
AACPS1	0	0
AACPS2	0	0
AACPS3	0	0
AACPS4	0	0
AACPS5	0	0
AACPS6	0	0
AACPS7	0	0
AACPS8	0	0
AACPS9	0	0
AB6PGH	0	0
ACCOAC	0	0
ACGK	0	0
R05224	0	0
ACM6PH	0	0
THD2	16.9594	23.2408
ACOAD1f	0	0
ALCD19	0	-0.757916
ACOAD2f	0	0
ACOAD3f	0	0
ACOAD4f	0	0
ACOAD5f	0	0
ACOAD6f	0	0
ACOAD7f	0	0
ACOAD8f	0	0
ACOADH2	0	0
ACOATA	0.0213552	0.0146258
ACONT	0	0
ASPTA	-0.273046	-2.08385
ACPPAT120	0	0
ACPPAT140	0	0
ACPPAT141	0	0
ACPPAT160	0	0
ACPPAT161	0	0
ACPPAT180	0	0
ACPPAT181	0	0
ADA	0	0
ADCL	0.0071715	0.00491163
UDP3GNACA	0.0898952	0.0615676
ADK1	1.19546	0.819099
ADPRDP	0	0
ADPT	0.00553918	0.00379369
ADSL1r	0.131442	0.0900225
ADSL2r	0.278531	0.190761
ADSS	0.131442	0.0900225
AGDC	0	0
AGM3PH	0	0
AGM4PH	0	0
AGMH	0	0
FRDO	0	0
AHCYSNS	0.00286325	0.00196099
AHSERL4	0	0
AICART	0.278531	0.190761
AIRCr	0.278531	0.190761
ALCD2y	0	0
ALAALAr	0.0393465	0.0269477
UDPKAAT	0	0
ALAR	0.0393465	0.0269477
ALATA_D2	0	0
ALATA_L2	0	0
THRD	0.0153343	0.0105022
UAPGR	0.140359	0.0961291
IMPD	0.147088	0.100738
DHDPRy	0.123217	0.0843888
ALLTAHr	0	0
ALLTAMH	0	0
AMALT1	0	0
AMALT2	0	0
AMALT3	0	0
AMALT4	0	0
AMANAPEr	0	0
AMPTASECG	0	0
AMPTASEPG	0	0
SULR	0.313026	0.55077
ARABDI	0	0
ARGDr	0	0
ARGSL	0	0
ASNN	0.414956	0.441755
UDPACGA6D	0.0898952	0.0615676
SUCASPtpp	0	0
FUMASPt_AC	0	0
ARGSS	0	0
ASPTRS	0	0
PRASCSi	0.278531	0.190761
UDPAC2A2DG	0.0898952	0.0615676
ATPPRT	0	0
BGLA1	0	0
BMOCOS	0	0
BTS3r	0	0
CBIAT	0	0
CBLAT	0.000508427	0.000348213
CBMKr	0	0
GLU5K	0	0
CDPMEK	0.00939253	0.00643277
CHORM	0	0
CHORS	0.00821512	0.00562638
CMPDAi	0	0
CPMPS	0	0
CPPPGO	0	0
CS	0	0
CSND	0	0
CTPS1	0.193106	0.146491
P5CD	0	0
CYO1b	0	0
CYSDS	0	0
CYSDSF	0.0179696	0
CYSS	0.0565917	0.0264516
CYTD	0	0
CYTK1	0.0374131	0.0256236
CYTK2	0	-0.0142366
DADK	0	0
DAPDC	0	0
DAPE	0	0
DCMPDA	0	0.0142366
DDGLK	0	0
DDPA	0.00821512	0.00562638
DGK1	0	0
DGUNC	0	0
DHAK	0	0
DHAPT	0	0
DHFR	0.0279585	0.0191483
DHDPS	0.123217	0.0843888
SMALLMOL	0.0267593	0.018327
PUTA3	0	0
DHNPA2r	0.0071715	0.00491163
DHORDi	0	0
DHORTS	0	0
DHPPDA	0	0
DHPS2	0.0071715	0
DHQS	0.00821512	0.00562638
DHQTi	0.00821512	0.00562638
DMATT	0.00104361	0.000714752
FASC100ACP	0.0213552	0.0146258
DNTPPA	0	0
DPCOAK	0.00107037	0.000733079
FASC120ACP	0.0213552	0.0146258
DRBK	0	0
DRPA	0	0
FASC80ACP	0.0213552	0.0146258
DTMPK	0.020787	0.0142366
DURIK1	0	0
DUTPDP	0.020787	0
FASC60ACP	0.0213552	0.0146258
DXPS	0.00939253	0.00643277
FASC40ACP	0.0213552	0.0146258
EDA	0	0
ENO	17.4565	18.258
F6PP	0	0
FACOAE100	0	0
FACOAE120	0	0
FACOAE140	0	0
FACOAE141	0	0
FACOAE160	0	0
FACOAE161	0	0
FACOAE180	0	0
FACOAE181	0	0
FACOAE60	0	0
FACOAE80	0	0
FACOAL140	0	0
FACOAL160	0	0
FACOAL161	0	0
FACOAL181	0	0
GLYCTO3	0	0
KAS3	0.0201056	0.0137699
FADMQOR	0	0.000916349
FASC140ACP	0.0186206	0.0127529
GLUTRR	0.0179823	0.0123157
FASC160ACP	0.012933	0.00885759
PTACP	0.00940838	0.00644363
HEPTACP	0.00940838	0.00644363
NNACP	0.00940838	0.00644363
UNDACP	0.00940838	0.00644363
DXPRIi	0.00939253	0.00643277
FBA	8.89336	0
FBA3	0	0
FCLT	0	0
FCOAH2	0	0
FFSD1r	0	0
FMNAT	0.00104361	0.000714752
SHK3Dr	0.00821512	0.00562638
FOLD3	0	0.00491163
IPDPS	0	0
FOMETRi	0	0
FORCT	0	0
FORGLUIH	0.414956	0.441755
TRIACP	0.00814758	0.00558013
FRUK	0	0.757916
FTHFD	0	0
FTHFLi	0.422128	0.446667
FUM	10.8943	16.3811
FBA2	0	-0.757916
G1SAT	0.0179823	0.0123157
PENACP	0.00703807	0.00482025
GCALDD	0.0071715	0.00491163
G3PD5	0	0
FRD2rpp	-11.7448	-19.1755
G1PACT	0.385508	0.264027
G3PT	0	0
KAS12	0.00517209	0.00354227
G3PD	-0.00133797	0
G6PDA	0	0
G6PI	0	0
FASC181ACP	0.00331731	0.00227196
GALKr	0	0
GALMAN4	0	0
GALMAN6	0	0
GALUi	0.0898459	0.0615338
MTHFR2	0.00465612	0.0031889
GARFT	0.278531	0.190761
GCCa	0	0
GCCb	0	0
NNATr	0.00465612	0.0031889
ACOTA	0	0
GHMT2r	0.163909	-0.0453006
GK1	0.147088	0.100738
GLBRAN2	0	0
GLCAASE3	0	0
GLCMAN4	0	0
GLCMAN6	0	0
GLCP	0	0
GLCP2	0	0
GLCS1	0	0
GLDBRAN2	0	0
GLGC	0	0
ILETA	0.00517209	0.00354227
LEUTA	0.0201056	0.0137699
NADS1	0.00465612	0.0031889
VALTA	0	0
OPAH	0	0
FASC180ACP	0.00253841	0.00173851
rxn00068	0.00317098	0.00217175
GMPS2	0	0
GLYAT	-0.0153343	-0.0105022
GLYCK	0	0
GLYCK2	0	0
NADK	0.00219427	0.00150281
FASC161ACP	0.00128322	0.000878851
GLYCTO1	0	0
GLYCTO2	0	0
NADPHQR3	11.7448	19.1746
GLYCTO4	0	0
GLYK	0.012732	19.2508
GLYOX	0	0
GMPS	0.147088	0.100738
ACGS	0	0
rxnnew71	0.00104361	0.000714752
GPDDA1	0	0
GPDDA2	0	0
GPDDA3	0	0
GPDDA4	0.00508768	0.00348446
GPDDA5	0	0
GRTT	0	0
GTPCI	0.0071715	0.00491163
GTPCII	0	0
GTPDPK	0	0
GTPH1	0	0
GUAPRT	0	0
GUI1	0	0
GUI2	0	0
HETZK	0	0
HEX1	0	0
HHDDI	0	0
HISDr	0.414956	0.441755
HEPEACP	0.00104226	0.000713827
HISTP	0	0
HMBS	0.00224778	0.00153947
HMPK1	0	0
HPPK2	0.0071715	0.00491163
FASC200ACP	0.000801309	0.000548802
SHCHD2	0.000909818	0.000623118
MTHFD	0	-0.0639541
HSK	0	0
ORNTAC	0	0
HXPRT	0	0
I2FE2SR	0	0
I2FE2SS2	0	0
I2FE2ST	0	0
I4FE4SR	0	0
I4FE4ST	0	0
ACOAD1	0	0
ICHORS	0.00104361	0.000714752
ICYSDS	0	0
GLUabc	0	0
IGPDH	0	0
IGPS	0	0
PHETA1	0	0
IMPC	-0.278531	-0.190761
ACOAD2	0	0
AGPR	0	0
G3PD6	0	0
INSH	0	0
IPDDI	-0.00834891	-0.00571802
ALCD19y	0	0
ALCD2ir	0	0
IPPMIa	0	0
IPPMIb	0	0
IPPS	0	0
IZPN	0.414956	0.441755
G3PD7	0	0
APRAUR	0	0
ATHRDHr	0	0
DMPPS	0	0
KG6PDC	0	0
LACZ	0	0
DPR	0	0
DSERDHr	0	0
OHPBAT	0	0
LIPOCT	0	0
GCCc	0	0
rxnnew01	0	0
FAS80_L	0	0
MAN1PT2	0.0528512	0.0361968
MAN6PI	-0.0528512	-0.0361968
MANA1	0	0
MANA2	0	0
MANA3	0	0
FASC141ACP	0	0
GLUN	0	0
FMNRx	0	0
FOLR2	0	0
G5SD	0	0
MECDPS	0.00939253	0.00643277
MEPCT	0.00939253	0.00643277
METAT	0.00759965	0.00520486
METSOXR1	0	0
METSOXR2	0	0
MI1PP	0.00764431	0.00523545
MLTG1	0	0
MLTG2	0	0
MLTP1	0	0
MLTP2	0	0
MLTP3	0	0
MME	12.2046	19.8056
MMM2	12.2046	19.8056
MN6PP	0	0
MNNH	0	0
MOCOS	0	0
MPL	0	0
MPTAT	0	0
MPTS	0	0
MPTSS	0	0
MTAN	0	0
MTHFC	0.136673	-0.0639541
G5SD2	0	0
GALCTLO	0	0
L_LACD2	0	0
MTI	0	0
PSERT	0	0
MYCTR2	0	0
ADCYRS	0	0
GLYCLTDx	0	0
GND	0	0
HISTD	0	0
HPYRRx	0	0
HSDx	0	0
HSDy	0	0
ICDHyr	0	0
INOSR	0	0
INS2D	0	0
NAPRT	0.00465612	0.0031889
NDPK1	0.278531	0.190413
NDPK2	0.784694	0.537423
NDPK3	0.0384835	0.0263567
NDPK4	0.020787	0.0142366
NDPK5	0	0
NDPK6	0	0
NDPK7	0	-0.0142366
NDPK8	0	0
NDPK9	0	0
IPMD	0	0
NMNHYD	0	0
NNAM	0	0
KARA1	0	0
NPHS	0.00104361	0.000714752
NTD10	0	0
NTD11	0	0
NTD2	0	0
NTD4	0	0
NTD7	0	0
NTD9	0	0
NTP1	0	0
NTP10	0	0
NTP3	0	0
NTP5	0	0
NTPP1	0	0
NTPP10	0	0
NTPP11	0	0
NTPP2	0	0
NTPP3	0	0
NTPP4	0	0
NTPP5	0	0
NTPP6	0	0
NTPP7	0	0
NTPP8	0	0
NTPP9	0	0
NTPTP1	0	0
NTRARz	0	0
L_LACD3	0	0
KARA2	0	0
OCBT	0	0
GLUDy	0	-1.58173
KAS16	0	0
KAS_HP	0	0
KAS_HP2	0	0
OMPDC	0	0
OPTCCL	0	0
NADS2	0	0
ORPT	0	0
LDH_L	0	0
LIPOS	0	0
PAPPT3	0	0
PAPSR	0	0
LSERDHr	0	0
MANAO	0	0
PDXPP	0	0
PFK	6.81093	0
PFK_2	0	0
PFK_3	0	0
PFOR	0.207934	0.14241
PGAMT	0.385508	0.264027
ME1	0	0
PGI	9.90251	-0.0667693
PGK	-17.4565	-18.258
PGL	0	0
MECDPDH2	0.00939253	0.00643277
MCOATA	0.200131	0.137066
PGMT_B	0	0
SDPTA	-0.123217	-0.0843888
CTPS2	0	0
MMSAD1	0	0
PMPK	0	0
PNTK	0.00107037	0.000733079
POR	-0.365118	-0.486402
POX	0	0
PPA	0	2.1699
PPA2	0	0
PPBNGS	0.00899114	0.00615787
PPCDC	0.00107037	0.000733079
PPCOAC	0	0
SDPDS	0.123217	0.0843888
PPDK	0	0
PPK2r	0	0
PPKr	0	0
PPM	0	0
PPNCL	0.00107037	0.000733079
PPNCL2	0	0
PPNCL3	0	0
PPPGO	0	0
PRAGSr	0.278531	0.190761
PRAIi	0	0
PRAIS	0.278531	0.190761
PRAMPC	0	0
ASPCT	0	0
PRATPP	0	0
GLUR	-0.143235	-0.098099
PRMICI	0	0
PROD2	0	0
PRPPS	0.848756	0.581298
PSCVT	0.00821512	0.00562638
GF6PTA	0.385508	0.264027
PSP_L	0	0
PTPATi	0.00107037	0.000733079
PUNP1	0	0
PUNP2	0	0
PUNP3	0	0
PUNP4	0	0
PUNP5	0	0
PUNP6	0	0
PUNP7	0	0
MTHFD2i	0.136673	0
PYDAMK	0	0
PYDXK	0	0
PYDXNK	0	0
PYDXPP	0	0
PYK	7.2997	18.1506
MYCTR	0	0
R5PP	0	0
OAADC	0.705619	1.1135
RBFSa	0	0
RBFSb	0	0
RBK	0	0
RBK_Dr	0	0
RBK_L1	0	0
RBP4E	0	0
RHCCE	0.00286325	0.00196099
RNDR1	0	0
RNDR2	0	0
RNDR3	0	0
RNDR4	0	0
RNTR1	0	0
RNTR1c	0	0
RNTR1c2	0.0206906	0.0141706
RNTR2	0	0
RNTR2c	0	0
RNTR2c2	0.0311965	0.0213659
RNTR3	0	0
RNTR3c	0	0
RNTR3c2	0.0312929	0.0356686
RNTR4	0	0
RNTR4c	0	0
RNTR4c2	0.020787	0
RPE	-0.570788	-0.390922
RPI	-0.570788	-0.390922
S2FE2SR	0	0
S2FE2SS2	0	0
S2FE2ST	0	0
S4FE4SR	0	0
S4FE4ST	0	0
S6PG	0	0
NADDP	0	0
SUCCt2_3pp	0	0
AATA	0	0
SERAT	0.0565917	0.0264516
SERD_L	0.0693037	0.37489
PCMEH3pp	0	0
SHCHF	0.000909818	0.000623118
NADH2r	0	0
SHKK	0.00821512	0.00562638
SLCYSS	0	0
NADH5	0	0
NADH9	0	0
NADPHQR2	0	0
SUCBZL	0.00104361	0.000714752
SUCBZS	0.00104361	0.000714752
SUCMALt	0	0
TALA	-0.281286	-0.192648
THDPS	0.123217	0.0843888
THFAT	0	0
THIORDXi	0	0
NADH17ex	0	0
THRD_L	0.2704	0.342751
THRS	0	0
THZPSN	0	0
TKT1	-0.281286	-0.192648
TKT2	-0.289502	-0.198274
TMDK1	0	0
TMDPP	0	0
TMDS	0.020787	0.0142366
TMN	0	0
TMPK	0	0
TMPPP	0	0
TPI	8.86534	18.465
DHFS	0.0071715	0.00491163
TRE6PP	0	0
TRE6PS	0	0
TRPAS2	0.445513	0.462683
TRPS1	0	0
TRPS2	0	0
TRPS3	0	0
THFGLUS	0	0
rxn01210	0	0
UAAGDS	0	0
UAGAAT	0	0
UAGCVT	0.140359	0.0961291
OIVD1r	0.0201056	0.0137699
UAGPT3	0	0
UAMAGS	0	0
UAMAS	0	0
NADTRHD	3.12711	0
UDCPDP	0	0
UDPDPS	0	0
UDPDPS2	0	0
UDPG4E	0.044923	0.0307669
NMNAT	0	0
UGMDDS	0	0
UMPK	0.56003	0.383554
UPP3MT	0.000909818	0.000623118
UPP3S	0.00224778	0.00153947
UPPDC1	0.00133797	0.000916349
UPPRT	0.56003	0.383554
URCN	0.414956	0.441755
URIDK2r	0	0
GLUPRT	0.278531	0.190761
X5PL3E	0	0
XPPT	0	0
TYRTRS	0	0
ATPATF1	0	0
ADCPS1	0	0
PC6YM	0	0
R05219	0	0
AMAOTr	0	0
KAS14	0	0
NMNDA	0	0
DBTS	0	0
G1PTT	0	0
OIVD2	0	0
P5CR	0	0
AIRC3	0	0
MAN1PT	0	0
AIRC2	0	0
GDTP	0	0
HEMEOS	0	0
TRYPTAOX	0	0
FTHFCL	0	0
UAG2E	0	0
ACONTa	0	0
FMETTRS	0	0
VALTRS	0	0
CYSTRS	0	0
ADCS	0.0071715	0.00491163
OIVD3	0.00517209	0.00354227
DDPGA	0	0
HSERTA	0	0
MI4PP	0	0
HISTRS	0	0
TMK	0	0
LEUTRS	0	0
HXAD	0	0
TRPTRS	0	0
AMID2	0	0
CYTDK1	0	0
BUPN	0	0
PDH	6.68	0.927331
CAT	0	0
COCHL	0	0
ILETRS	0	0
rxn12640	0	0
ALPHNH	0	0
PPPGO_1	0	0
PC11M	0	0
PC17M	0	0
PC8XM	0	0
ADOCBLS	0	0
D5KGK	0	0
2INSD	0	0
PHETRS	0	0
PROTRS	0	0
GLNSP2	0	0
NNDMBRT	0	0
THRTRS	0	0
HEX10	0	0
TDP	0	0
PC20M	0	0
MHPGLUT	0	0
AMID3	0	0
CYTDK2	0	0
PRDX	0	0
CODSCL4MT	0	0
CPC3MT	0	0
CODSCL8XI	0	0
AMID	0	0
URIK1	0	0
CODSCL5DA	0	0
URIK2	0	0
ADNUC	0	0
GNNUC	0	0
XTSNH	0	0
DADA	0	0
PNP	0	0
DURIPP	0	0
P5CRx	0	0
rxn12634	0	0
UDP3AGNACA	0.0898952	0.0615676
UDPGNAC3NACA	0.0898952	0.0615676
AMMQT9	0	0
OCTDPS	0	0
AACPS15_iso	0.0201056	0.0137699
FA150ACPHi_iso	0	0
AACPS170_anteiso	0.00517209	0.00354227
FA170ACPHi_anteiso	0	0
PA_CA	0.0280206	0.0191908
DASYN_CA	0.0280206	0.0191908
PGM	-17.4565	-18.258
PGMT	-0.0898459	-0.0615338
LPSSA_CA	0	0
PGSA_CA	0.0178197	0.0122044
PGPP_CA	0.0178197	0.0122044
CDIPT_CA	0.00764431	0.00523545
LPG1_CA	0	0
AOXSr2	0	0
PGCD	0	0
DMBZIDS3	0	0
APCS	0	0
PGLCNDH	0	0
GLUSy	0	0
42A12BOOX	0	0
GLUTRS	0.0179823	0.0123157
QRr	0	0
SBTD_D2	0	0
GLNTRS	0	0
TYROXDAc	0	0
5HOXINOXDA	0	0
MCSNAH	0	0
OSUCCL	0	0
AMID5	0	0
ASPK	0.123217	0.0843888
ACONTb	0	0
CYRDAAT	0	0
ALATRS	0	0
ALLTN	0	0
APRTO2	0	0
ARGTRS	0	0
rxn12637	0	0
GLYTRS	0	0
HEMEAS	0	0
BUTCT	0	0
CHITN2	0	0
GDPDPK	0	0
SSALx	0	0
CPC2MT	0	0
PHOSPL	0.0255662	0.0175099
DKDID	0	0
CODSCL6BMT	0	0
CODSCL7MTDC	0	0
PRFGS	0.278531	0.190761
CPP3O1	0.00133797	0.000916349
CPP3FC	0.00133797	0.000916349
FECPP3O	0.00133797	0.000916349
ECOAH12	0	0
3HBCOAHL	0	0
PPACO	0.00940838	0.00644363
AACPS11	0	0
FACOAL110	0	0
FACOAE110	0	0
TRDR	0	0
AACPS13	0	0
FACOAL130	0	0
FACOAE130	0	0
FA150ACPHi	0	0
FACOAL150	0	0
FACOAE150	0	0
DHORD_NAD	0	0
FA170ACPHi	0	0
FACOAL170	0	0
FACOAE170	0	0
3MBex	0	0
NO3R2	0	0
4PEPTabc	0	0
ACex	-5.7097	-0.0264516
ORNabc	0	0
ARGORNt7pp	0	0
ASCBptspp	0	0
ASO3ex	0	0
ASO4ex	0	0
BZex	0	0
CA2abc	0	0
CDex	0	0
DIPEPabc15	0	0
CLex	0.00211399	0.00144783
COBALTex	0	0
CRNabc	0	0
CRO4abc	0	0
CUabc	0	0
CYSabc2pp	0	0
DARBex	0	0
DSERex	0	0
ETOHex	0	0
FACOAL100ex	0	0
FE2Gabcpp	0	0
FE2t2pp	0.0140487	0.00962167
FE2t3pp	0	0
FE3Gabc	0	0
SSALy	0	0
FRUex	0	0
FRUex1	0	0
FUMex	0.5	0.5
G3PCabc	0	0
G3PEabc	0	0
G3PIabc	0	0
G3PSabc	0	0
GALCTNLt2pp	0	0
GLCex	0	0
GLNabc	0.5	0.5
GLYabc	0	0
GLYBex	0	0
GLYC2Pabc	0	0
GLYCex	0	20
H2tex	0	0
HPAtex	0	0
MG2uabcex	0	0
MSO3abcex	0	0
UACMAMO	0	0
NI2t3ex	0	0
NMNPtex	0	0
FACOAL80t2ex	0	0
OXFOt4ex	0	0
PHEMEabcex	0	0
PPAt4ex	0	0
PROGLYabcex	0	0
SERabcpp	0	0
SO3abcex	0.313026	0.55077
TAURabcex	0	0
ZN2t3ex	0	0
ABUTt2r	0	0
ACGApts	0	0
ACMANApts	0	0
ACNAMt2	0	0
ACTNabc	0	0
ADNt2	0	0
AKGt2r	0	0
ALAabc	0	0
ALAt2r	0.5	0.5
ALLTNt2r	0	0
AMYLe	0	0
ARBt2r	0	0
ARBTpts	0	0
ARGabc	0.231201	0.158345
ASNt2r	0.5	0.5
BALAt2r	0	0
BG_MADG	0	0
BG_MBDG	0	0
CELBpts	0	0
CELLBabc	0	0
CHLabc	0	0
CHOLSabc_1	0	0
COabc	0	0
CSNt2	0	0
Cut1	0	0
CYO1a	0	0
CYTBD	0	0
DADNt2	0	0
DALAt2r	0.0393465	0.0269477
D_LACt2	0	0
DRIBabc	0	0
DSERt2	0	0
FE2abc	0	0
FEDCabc	0	0
GALabc	0	0
GALMAN4abc	0	0
GALMAN6abc	0	0
GALt2	0	0
GALTpts	0	0
GALURt2r	0	0
GAMpts	0	0
GBBTNabc	0	0
GLCabc	0	0
GLCMAN4abc	0	0
GLCMAN6abc	0	0
GLCpts	10	0
GLCURt2r	0	0
GLYBabc	0	0
GLYCLTt2r	-0.0071715	-0.00491163
GLYt2r	0.5	0.5
GSNt2	0	0
HGt	0	0
HISabc	0	0
HISt2r	0.5	0.5
ILEabc	0	0
ILEt2r	0.175259	0.120032
INSt2	0	0
Kabc	0	0
Kt1	0.158255	0.108386
LEUabc	0	0
LEUt2r	0.339663	0.232629
L_LACt2r	0	0
LYSabc	0	0
LYSt2r	0.0986653	0.067574
MALTabc	0	0
MALTpts	0	0
MALTTRabc	0	0
MALTTTRabc	0	0
MANpts	0	0
MELIBabc	0	0
METabc	0.087104	0.059656
METSabc	0	0
METSRabc	0	0
MNabc	0	0
MNLpts	0	0
MNt2	0.000561946	0.000384867
MOBDabc	0	0
NAabcO	0	0
NAt3_1	0	0
NIabc	0	0
NO2t2r	0	0
NO3R1	0	0
rxnHYPOTHETICAL2	0	0
NO3t7	0	0
PHEt2r	0.0986653	0.067574
PIabc	0	0
PROabc	0	0
PROt2r	0.176714	0.121028
PTRCabc	0	0
RAFFabc	0	0
RIBabc	0	0
RMNabc	0	0
SALCpts	0	0
SBTpts	0	0
SBTt2	0	0
SERt2r	0.5	0.5
SPMDabc	0	0
SUCpts	0	0
SULabc	0.00353223	0.00241916
THRabc	0	0
THRt2r	0.5	0.5
TREabc	0	0
TREpts	0	0
TRPt2r	0.5	0.5
TSULabc	0	0
TYRt2r	0.0681085	0.0466463
UAAGMDt	0	0
URAt2	0.56003	0.383554
VALabc	0	0
VALt2r	0.302623	0.207261
XTSNt2	0	0
XYLabc	0	0
XYLt2	0	0
ZNabc	0	0
ADAe	0	0
CBL1abc	0.000508427	0.000348213
GLYC3Pabc	0	0
PMANM	-0.0528512	-0.0361968
ZN2t4	0	0
PIt2r	1.32729	0.909034
HXANt2r	0	0
BTNt	0.00337168	0.0023092
FE3DCIT2abc	0	0
SUCP	0	0
3MBCOT	0	0
2MPCAC	0	0
ISOGL3P	0	0
PIME_CA1	0	0
PIME_CA2	0	0
DKGLCNR1	0	0
THPAT	0	0
3OXCOAT	0	0
A24T	0	0
MMC	12.2046	19.8056
rxn05940	0.2704	0.342751
ACOAL80	0	0
ACOAL100	0	0
ACOAL120	0	0
ACOAL180	0	0
ATPHs	0	0
DATPHs	0	0
DHPTDCs2	0.00286325	0.00196099
G5SADs	0	0
GTPHs	0	0
HCO3E	0	0
METOX1s	0	0
METOX2s	0	0
MTHTHFSs	0.00286325	0.00196099
NH3c	0.404413	0.434534
OMCDC	0	0
ATPM	0.76	0.76
ACALDt	0	0
BZt	0	0
CO2t	-8.06021	-2.73919
H2Ot	-24.7279	-30.7548
H2St	-0.256435	-0.524318
NH4t	-1.56588	-3.12071
O2t	0	0
St	-0.0179696	0
CBL_2_1	0	0
AOBUTDs	0	0
FACOAL80	0	0
FACOAL100	0	0
FACOAL120	0	0
FACOAL180	0	0
ECOAH8	0	0
ECOAH7	0	0
ECOAH6	0	0
ECOAH4	0	0
ECOAH3	0	0
ECOAH2	0	0
3OAR100	0	0
3OAR80	0	0
3OAR140	0	0
ACALD	0	0
PNDSOR	0	0
CPC6R	0	0
ACACT8r	0	0
ACACT7r	0	0
ACACT6r	0	0
ACACT4r	0	0
ACACT3r	0	0
ACACT2r	0	0
FA80ACPHi	0	0
FA100ACPHi	0	0
FA120ACPHi	0	0
FA140ACPHi	0	0
FA160ACPHi	0	0
FA180ACPHi	0	0
FA200ACPHi	0	0
FA110ACPHi	0	0
FA130ACPHi	0	0
AACPS15	0	0
AACPS17	0	0
FAACP_CA	0.000560356	0.000383778
FA_CA	0	0
LPLIPALG	0	0
LPLIPALE	0	0
LPLIPALI	0	0
LPLIPALA	0	0
LPA1_CA	0	0
DSCLCOCH	0	0
CODSCL5BMT	0	0
2FE2St	0.00152528	0.00104464
4FE4St	0.000776021	0.000531483
ACGALt	0	0
DM_pap_c	0	0
aacpex	0	0
LPA_CA	0.0280206	0.0191908
LPSD_CA	0	0
PCS_CA	0	0
PMT1_CA	0	0
PMT2_CA	0	0
PMT3_CA	0	0
LPCS_CA	0	0
GPCS_CA	0	0
PIA_CA	0.00255662	0.00175099
EX_LPG2_Cat	0	0
GPC_CA	0	0
HACD8	0	0
HACD7	0	0
DM_mththf_c	0.00286325	0.00196099
DM_amob_c	0	0
METS	0.00286325	0.00196099
HACD6	0	0
THMabcex	0.00192667	0.00131954
MI1PS	0.00764431	0.00523545
PPAt6	-12.4656	-20.1419
BUTt	0	0
FACOE40_iso	0	0
IBTtex	0	0
ACPS1	0	0
HACD4	0	0
HACD3	0	0
GLNS	0.558351	0.224846
EX_btn_e	-0.00337168	-0.0023092
X00002	0	0
CHCOAL	0	0
AOXSr	0	0
FEROc	0	0
ALOX	0	0
ACBIPGT	0	0
ADOCBIK	0	0
TAG_LIPASE	0	0
EX_TG_e	0	0
EX_FA_CA_e	0	0
DM_5drib_c	0.00267593	0.0018327
HACD2	0	0
INSTt2	0	0
INDOLEt2r	0.445513	0.462683
rxn12633	0	0
EX_4hpro_DC_e	0	0
EX_cys__L_e	0	0
EX_starch1200_e	0	0
EX_salcn_e	0	0
rxnnew91	0.5	0.5
PLPS	0.00331816	0.00227255
4ABZt	0	0
M1PD	0	0
EX_h2s_e	0.256435	0.524318
DB4PS	0	0
PC6AR	0	0
HACD1	0	0
KAS15	0	0
METSR_R1	0	0
METSR_S1	0	0
NT5C	0	0
G6PDH2r	0	0
ECOAH1	0	0
EX_23camp_e	0	0
EX_23ccmp_e	0	0
EX_23cgmp_e	0	0
EX_23cump_e	0	0
EX_2dhglcn_e	0	0
EX_2hxmp_e	0	0
EX_3amp_e	0	0
EX_3cmp_e	0	0
EX_3gmp_e	0	0
EX_3hoxpac_e	0	0
EX_3ump_e	0	0
EX_4hbald_e	0	0
EX_4hba_e	0	0
EX_LalaDgluMdapDala_e	0	0
EX_4abut_e	0	0
EX_acac_e	0	0
EX_acald_e	0	0
EX_acgam_e	0	0
EX_acmana_e	0	0
EX_acnam_e	0	0
EX_actn__R_e	0	0
EX_adn_e	0	0
EX_ins_e	0	0
EX_akg_e	0	0
EX_alltn_e	0	0
EX_cgly_e	0	0
EX_malttr_e	0	0
EX_amylose300_e	0	0
EX_anhgm_e	0	0
EX_arbt_e	0	0
EX_aso3_e	0	0
EX_aso4_e	0	0
EX_meoh_e	0	0
EX_madg_e	0	0
EX_mbdg_e	0	0
EX_bz_e	0	0
EX_chols_e	0	0
EX_cit_e	0	0
EX_lipa_cold_e	0	0
EX_oxa_e	0	0
EX_co2_e	8.06021	2.73919
EX_4crsol_e	0	0
EX_crn_e	0	0
EX_o2_e	0	0
EX_cytd_e	0	0
EX_dad_2_e	0	0
EX_dca_e	0	0
EX_lac__D_e	0	0
EX_drib_e	0	0
EX_enlipa_e	0	0
EX_galur_e	0	0
EX_etha_e	0	0
EX_etoh_e	0	0
EX_h2_e	0	0
EX_enter_e	0	0
EX_feenter_e	0	0
EX_fum_e	0	0
EX_g3pc_e	0	0
EX_g3pe_e	0	0
EX_g3pi_e	0	0
EX_g3ps_e	0	0
EX_gal_bD_e	0	0
EX_galctn__L_e	0	0
EX_galman4_e	0	0
EX_galman6_e	0	0
EX_glcman4_e	0	0
EX_glcman6_e	0	0
EX_glyb_e	0	0
EX_glyc2p_e	0	0
EX_gsn_e	0	0
EX_4hphac_e	0	0
EX_hqn_e	0	0
EX_hxan_e	0	0
EX_kdo2lipid4_e	0	0
EX_lipa_e	0	0
EX_malthp_e	0	0
EX_malthx_e	0	0
EX_maltpt_e	0	0
EX_maltttr_e	0	0
EX_manb_e	0	0
EX_mantr_e	0	0
EX_manttr_e	0	0
EX_metsox_S__L_e	0	0
EX_metox__R_e	0	0
EX_mobd_e	0	0
EX_uaagmda_e	0	0
EX_mso3_e	0	0
EX_n2o_e	0	0
EX_no2_e	0	0
EX_no3_e	0	0
EX_no_e	0	0
EX_uri_e	0	0
EX_octa_e	0	0
EX_pac_e	0	0
EX_pdima_e	0	0
EX_progly_e	0	0
EX_ptrc_e	0	0
EX_udpg_e	0	0
EX_spmd_e	0	0
EX_urea_e	0	0
EX_s_e	0.0179696	0
EX_tma_e	0	0
EX_tmao_e	0	0
EX_tsul_e	0	0
EX_xtsn_e	0	0
EX_glyc3p_e	0	0
FE3abc	0	0
HSTPT	0	0
MANBabc	0	0
MANTRabc	0	0
MANTTRabc	0	0
EAR160y	0	0
BTS5	0	0
DM_bmoco_c	0	0
EX_pnto__R_e	-0.00478992	-0.00328053
PNTOte	0.00478992	0.00328053
TYRTA	0	0
ICITRED	0	0
PSD_CA	0.00255662	0.00175099
GLYCLTDy	0	0
HPYRRy	0	0
PPNDH	0	0
ADCOBDAM_CA	0	0
APH120	0	0
APH140	0	0
APH141	0	0
APH161	0	0
APH181	0	0
ECOAH5	0	0
MMSAD2	0	0
DOP1	0	0
ACACT5r	0	0
DOP2	0	0
ACACT1r	0	0
FAO10	0	0
FA50ACPHi	0	0
AACPS50	0	0
FACOAE50	0	0
FACOAL50	0	0
FAO11	0	0
FA70ACPHi	0	0
AACPS70	0	0
FACOAE70	0	0
FACOAL70	0	0
HACD5	0	0
FA90ACPHi	0	0
AACPS90	0	0
FACOAE90	0	0
FACOAL90	0	0
MMSAD3	0	0
PTAex	0	0
rxnnew76	0	0
Kt3r	0	0
IG3PS	0	0
rxn40381	0	0
MALt2_3pp	0	0
PPCSCT	12.4656	20.1419
SUCOAACTr	-5.6531	0
DHORDfum	0	0
CYTBD2pp	0	0
NAt3_2	0	0
SUCOAS	-6.25072	-0.881971
COBALTt5	0	0
MGt5	0.00703771	0.00482
CRNex	0	0
3HOXPACex	0	0
rxn45772	0	0
rxn00298	0	0
3NUCLE1	0	0
3NUCLE2	0	0
3NUCLE3	0	0
3NUCLE4	0	0
MLTG3	0	0
MLTG4	0	0
MLTG5	0	0
NTD1	0	0
NTD3	0	0
NTD5	0	0
NTD6	0	0
NTD8	0	0
AMAA	0	0
FCI	0	0
UREAabcex	0	0
MALTHXabc	0	0
MALTPTabc	0	0
CMPN	0	0
UMPN	0	0
DTMPN	0	0
SER_AL	0	0
CLPNS2_CA	0.00764431	0.00523545
NORy	0	0
XYLTD_D	0	0
rxn11984	0	0
TMAOR1	0	0
ASCBPL	0	0
ATPS4r	0	0
rxn02196	0	0
apg_CA	0.00508768	0.00348446
DM_sink_FA	7.64431e-05	5.23545e-05
DM_dialurate_c	0	0
EX_nac_e	-0.0112924	-0.00773399
NACt	0.0112924	0.00773399
OOR2r	-0.459837	-0.630052
GRDPTT7	0	0
rxn01383	0	0
rxn05039	0	0
rxn12644	0	0
TRPTA	0	0
rxn12844	0	0
rxn12645	0	0
rxn12845	0	0
rxn12641	0	0
ASPt2r	0	0
rxn12646	0	0
rxn12846	0	0
rxn12642	0	0
CBPS	0	0
rxn12639	0	0
rxn12847	0	0
rxn12638	0	0
rxn12643	0	0
rxn12635	0	0
NFORGLUAH2	0.414956	0.441755
rxn11342	0	0
DHNAOT	0	0
OPP	0	0
PPTT	0	0
HEXTT	0	0
DHORD2	0	0
DMSOR1	0	0
EX_glu__L_e	0	0
rxn05085	0	0
ALLPI	0	0
NDP1	0	0
rxn00439	0	0
rxn06120	0	0
rxn06118	0	0
rxnnew69	0	0
rxnnew70	0	0
rxn05358	0	0
PSSA_CA	0.00255662	0.00175099
rxn12636	0	0
rxn03504	0	0
rxn06303	0	0
RBFK	0.00104361	0.000714752
rxn04942	0	0
rxn10308	0	0
rxn10311	0	0
rxn10315	0	0
rxn10309	0	0
rxn10307	0	0
rxn10312	0	0
rxn10310	0	0
rxn10314	0	0
rxn08040	0	0
rxn10313	0	0
rxn09272	0	0
rxn10126	0	0
MALT	0	0
rxn01392	0	0
rxnnew04	0	0
rxn00735	0	0
rxnnew06	0	0
rxn03068	0	0
rxnnew103	0	0
rxnnew104	0	0
rxn02359	0	0
rxn03641	0	0
rxn03435	0	0
GLNSP3	0	0
GLNSP1	0	0
PYRDC2	0	0
rxn10199	0	0
MAL6PG	0	0
fol_CA	0	0
TMDPK	0.00192667	0.00131954
AKP1	0.0071715	0.00491163
rxn11703	0.00104361	0.000714752
rxn10060	0	0
6PGALSZ	0	0
AMANK	0	0
rxn05890	0	0
rxn01975	0	0
LTHRK	0	0
rxnnew84	0	0
rxnnew99	0	0
rxn02023	0	0
rxn00551	-2.08243	0.757916
rxn01966	0	0
GBEZ	0	0
rxnnew05	0	0.000348213
GK2	0	0
ITCY	0	0
rxn02187	0	0
rxn04996	0.00939253	0.00643277
rxn03436	0	0
rxn01459	0	0
NADH10	0	0
rxnnew02	0	0
rxnnew40	0	0
DHORD5	0	0
rxnnew41	0	0
rxn00366	0	0
NTP7	0	0
NDP3	0	0
rxn00302	0	0
NDP7	0	0
rxn01647	0	0
DCYTD	0	0
ADK2	0.000508427	0
rxn00988	0	0
rxn05028	0	0
rxn10945	0	0
UAGDP	0.385508	0.264027
CPPPGO2	0	0
G6PI2	0	0
rxn02268	0	0
rxn00472	0	0
rxn03419	0	0
rxn03174	0	0
rxn03421	0	0
DHPS	0	0
23CN2P1	0	0
23CN2P2	0	0
rxn12146	0	0
23CN2P4	0	0
23CN2P3	0	0
rxn07295	0	0
GLYO1	0	0
ALAD_L	0	0.145252
rxnnew95	0	0
rxnnew96	0	0
CRNCDH	0	0
UAG4E	0	0
rxn02342	0	0
PAPPT2	0	0
ASAD	-0.123217	-0.0843888
rxn03634	0	0
PROTEIN	0.368154	0.252142
rxn11702	0.00104361	0.000714752
rxn05024	0	0
LAAF	0	0
CRNBTCT	0	0
EX_asp__L_e	-0.5	-0.5
G3PD2	-0.0266826	0
G3PD1	0	-19.2229
MDH	-10.8943	-16.3811
UGLT	0	0
UPPDC2	0	0
rxn00258	-0.331692	-0.22717
rxnnew09	0	0

## Sheet: S2-2
Supplementary Table 2-2. The flux-sum values for glucose and glycerol conditions
Metabolite	Glucose	Glycerol
glc__D	10	0
g6p	10	0.0667693
f6p	9.90251	0.757916
fdp	8.89336	0.757916
glyc	0.012732	20.0087
glyc3p	0.0458403	19.2543
dhap	8.89336	19.2229
g3p	18.04	18.6576
3pg	17.4565	18.258
pep	17.4565	18.258
pyr	19.2252	20.9661
oaa	12.2046	19.8056
fum	12.2448	19.6755
succ	18.1187	20.1419
succoa	18.5786	20.7719
akg	0.486158	2.22981
cit	0	0
atp	31.0069	37.3191
nad	27.8723	39.6347
accoa	6.90326	1.08024
ac	5.7097	0.0264516
mmcoa__S	12.2046	19.8056
ppcoa	12.475	20.1483
ppa	12.4656	20.1419
