# Supplementary material for: Genome-scale metabolic modeling and in silico analysis of opportunistic skin pathogen Cutibacterium acnes
Source: Front Cell Infect Microbiol. 2023 Jul 13;13:1099314. doi: 10.3389/fcimb.2023.1099314 (PMC10374032; doi:10.3389/fcimb.2023.1099314)
Supplement: Supplementary file 7 [file Table_3.xlsx]

## Sheet: S3
Supplementary Table 3. The list of abundant microbiome taxa from Bewick et al, 2019
Genus / Species
Achromobacter xylosoxidans
Acinetobacter baumannii
Acinetobacter calcoaceticus
Acinetobacter oleivorans
Aeromonas hydrophila
Aeromonas salmonicida
Aeromonas veronii
Aggregatibacter aphrophilus
Alicycliphilus denitrificans
Anaerococcus prevotii
Arthrobacter arilaitensis
Arthrobacter chlorophenolicus
Arthrobacter phenanthrenivorans
Azospira oryzae
Bacillus cereus
Bacillus licheniformis
Bacillus subtilis
Bacteroides fragilis
Bacteroides vulgatus
Bacteroides xylanisolvens
Bifidobacterium adolescentis
Bifidobacterium longum
Brachybacterium faecium
Brevundimonas subvibrioides
Campylobacter concisus
Campylobacter hominis
Capnocytophaga ochracea
Carnobacterium maltaromaticum
Caulobacter segnis
Caulobacter vibrioides
Citrobacter koseri
Clavibacter michiganensis
Clostridium beijerinckii
Comamonas testosteroni
Corynebacterium argentoratense
Corynebacterium aurimucosum
Corynebacterium callunae
Corynebacterium diphtheriae
Corynebacterium efficiens
Corynebacterium glutamicum
Corynebacterium halotolerans
Corynebacterium jeikeium
Corynebacterium kroppenstedtii
Corynebacterium maris
Corynebacterium resistens
Corynebacterium terpenotabidum
Corynebacterium urealyticum
Corynebacterium variabile
Cronobacter sakazakii
Deinococcus geothermalis
Deinococcus proteolyticus
Delftia acidovorans
Dinoroseobacter shibae
Enterobacter asburiae
Enterobacter cloacae
Enterococcus faecalis
Escherichia coli
Eubacterium rectale
Faecalibacterium prausnitzii
Filifactor alocis
Finegoldia magna
Fusobacterium nucleatum
Gardnerella vaginalis
Gordonia bronchialis
Gordonia polyisoprenivorans
Haemophilus influenzae
Haemophilus parainfluenzae
Helicobacter pylori
Herbaspirillum seropedicae
Klebsiella oxytoca
Klebsiella pneumoniae
Klebsiella variicola
Kocuria rhizophila
Kytococcus sedentarius
Lactobacillus acidophilus
Lactobacillus amylovorus
Lactobacillus buchneri
Lactobacillus crispatus
Lactobacillus gasseri
Lactobacillus helveticus
Lactobacillus johnsonii
Lactobacillus kefiranofaciens
Lactobacillus reuteri
Lactobacillus salivarius
Lactococcus lactis
Leptotrichia buccalis
Leuconostoc mesenteroides
Methylibium petroleiphilum
Methylobacterium populi
Methylobacterium radiotolerans
Microbacterium testaceum
Micrococcus luteus
Mobiluncus curtisii
Modestobacter marinus
Neisseria gonorrhoeae
Neisseria lactamica
Neisseria meningitidis
Novosphingobium aromaticivorans
Ochrobactrum anthropi
Pantoea ananatis
Pantoea vagans
Parabacteroides distasonis
Paracoccus aminophilus
Paracoccus denitrificans
Phenylobacterium zucineum
Porphyromonas asaccharolytica
Porphyromonas gingivalis
Prevotella dentalis
Prevotella denticola
Prevotella intermedia
Prevotella melaninogenica
Propionibacterium acidipropionici
Propionibacterium acnes
Propionibacterium avidum
Propionibacterium propionicum
Pseudomonas aeruginosa
Pseudomonas brassicacearum
Pseudomonas entomophila
Pseudomonas fluorescens
Pseudomonas fulva
Pseudomonas mendocina
Pseudomonas poae
Pseudomonas protegens
Pseudomonas putida
Pseudomonas resinovorans
Pseudomonas savastanoi
Pseudomonas stutzeri
Pseudomonas syringae
Pseudoxanthomonas spadix
Pseudoxanthomonas suwonensis
Raoultella ornithinolytica
Rhodobacter capsulatus
Rhodobacter sphaeroides
Rhodococcus erythropolis
Rothia dentocariosa
Rothia mucilaginosa
Ruegeria pomeroyi
Ruminococcus bromii
Ruminococcus obeum
Ruminococcus torques
Salmonella enterica
Serratia liquefaciens
Serratia marcescens
Shewanella baltica
Shewanella oneidensis
Sphingobium japonicum
Sphingomonas wittichii
Sphingopyxis alaskensis
Staphylococcus aureus
Staphylococcus carnosus
Staphylococcus epidermidis
Staphylococcus haemolyticus
Staphylococcus lugdunensis
Staphylococcus pasteuri
Staphylococcus pseudintermedius
Staphylococcus saprophyticus
Staphylococcus warneri
Stenotrophomonas maltophilia
Streptococcus agalactiae
Streptococcus anginosus
Streptococcus dysgalactiae
Streptococcus gordonii
Streptococcus intermedius
Streptococcus mitis
Streptococcus mutans
Streptococcus oligofermentans
Streptococcus oralis
Streptococcus parasanguinis
Streptococcus pneumoniae
Streptococcus pseudopneumoniae
Streptococcus pyogenes
Streptococcus salivarius
Streptococcus sanguinis
Streptococcus thermophilus
Tetragenococcus halophilus
Thermus scotoductus
Variovorax paradoxus
Veillonella parvula
Weeksella virosa
Xanthomonas campestris
Reference: Bewick, S., Gurarie, E., Weissman, J. L., Beattie, J., Davati, C., Flint, R., et al. (2019). Trait-based analysis of the human skin microbiome. Microbiome 7, 1–15. doi: 10.1186/s40168-019-0698-2
