# Supplementary material for: Genome-scale metabolic modeling and in silico analysis of opportunistic skin pathogen Cutibacterium acnes
Source: Front Cell Infect Microbiol. 2023 Jul 13;13:1099314. doi: 10.3389/fcimb.2023.1099314 (PMC10374032; doi:10.3389/fcimb.2023.1099314)
Supplement: Supplementary file 8 [file Table_4.xlsx]

## Sheet: Content
Sheet	Content
S4-1	A list of name and description of enzymes in Figure 3(C)
S4-2	A list of name and description of metabolites in Figure 3(C) and 3(D)

## Sheet: S4-1
Supplementary Table 4-1. A list of name and description of enzymes in Figure 3(C)
Name	Description
ACCOAC	Acetyl-CoA carboxylase
ACONT	Aconitase
AKGDH	2-Oxogluterate dehydrogenase
ASPTA	Aspartate transaminase
CS	Citrate synthase
DHFR	Dihydrofolate reductase
DHFS	Dihydrofolate synthase
DHNPA2r	Dihydroneopterin aldolase
DHPS2	Dihydropteroate synthase
FBA	Fructose-bisphosphate aldolase
FRD2rpp	Fumarate reductase / succinate dehydrogenase
FUM	Fumarase
G3PD1	Glycerol-3-phosphate dehydrogenase (NAD-dependent)
GAPD	Glyceraldehyde-3-phosphate dehydrogenase
GLCpts	D-glucose transport via PEP:Pyr PTS
GLYK	Glycerol kinase
HPPK2	6-hydroxymethyl-dihydropterin pyrophosphokinase
ICDHyr	Isocitrate dehydrogenase (NADP-dependent)
MDH	Malate dehydrogenase
MMC	Methylmalonyl-CoA carboxytransferase
MME	Methylmalonyl-CoA epimerase
MMM2	Methylmalonyl-CoA mutase
PC	Pyruvate carboxylase
PDH	Pyruvate dehydrogenase
PFK	Phosphofructokinase
PGI	Glucose-6-phosphate isomerase
PGK	Phosphoglycerate kinase
PGM	Phosphoglycerate mutase
PPCSCT	Propanoyl-CoA: succinate CoA-transferase
PYK	Pyruvate kinase
rxn00258	Malonyl-CoA:pyruvate carboxytransferase
SUCOAACTr	Succinyl-CoA:acetate CoA transferase
SUCOAS	Succinyl-CoA synthetase
TPI	Triosephosphate isomerase

## Sheet: S4-2
Supplementary Table 4-2. A list of name and description of metabolites in Figure 3(C) and (D)
Name	Description
3pg	3-Phospho-D-glycerate
ac	Acetate
accoa	Acetyl-CoA
akg	2-Oxoglutarate
atp	Adenosine triphosphate
cit	Citrate
dhap	Dihydroxyacetone phosphate
f6p	D-Fructose 6-phosphate
fdp	D-Fructose 1,6-bisphosphate
fum	Fumarate
g3p	Glyceraldehyde 3-phosphate
g6p	D-Glucose 6-phosphate
glc__D	D-Glucose
glyc	Glycerol
glyc3p	Glycerol 3-phosphate
malcoa	Malonyl-CoA
mmcoa__S	(S)-Methylmalonyl-CoA
nad	Nicotinamide adenine dinucleotide
nadph	Nicotinamide adenine dinucleotide
oaa	Oxaloacetate
pep	Phosphoenolpyruvate
ppa	Propionate
ppcoa	Propanoyl-CoA
pyr	Pyruvate
succ	Succinate
succoa	Succinyl-CoA
