# Supplementary material for: Genome-scale metabolic modeling and in silico analysis of opportunistic skin pathogen Cutibacterium acnes
Source: Front Cell Infect Microbiol. 2023 Jul 13;13:1099314. doi: 10.3389/fcimb.2023.1099314 (PMC10374032; doi:10.3389/fcimb.2023.1099314)
Supplement: Supplementary file 9 [file Table_5.xlsx]

## Sheet: S5
Supplementary Table 5. Potential anti-C. acnes targets identified by systematic model-guided framework
List of genes essential for growth of C. acnes	Functional annotation
WP_002517487.1	dihydroneopterin aldolase			Highly unique essential genes
WP_002518702.1	2-amino-4-hydroxy-6-hydroxymethyldihydropteridine diphosphokinase			Unique essential genes
WP_002517089.1	OmpA family protein
WP_002516132.1	type II 3-dehydroquinate dehydratase
WP_002518978.1	5'-methylthioadenosine/adenosylhomocysteine nucleosidase
WP_002548144.1	aminodeoxychorismate lyase
WP_002516137.1	dihydrofolate reductase
WP_002519108.1	dephospho-CoA kinase
WP_002516999.1	enoyl-ACP reductase FabI
WP_002519990.1	glutamyl-tRNA reductase
WP_002516773.1	shikimate dehydrogenase
WP_002515233.1	methylenetetrahydrofolate reductase
WP_002518734.1	2-C-methyl-D-erythritol 2,4-cyclodiphosphate synthase
WP_002517178.1	2-C-methyl-D-erythritol 4-phosphate cytidylyltransferase
WP_002515619.1	inositol monophosphatase
WP_002517027.1	pantetheine-phosphate adenylyltransferase
WP_002516811.1	shikimate kinase
WP_002515630.1	AMP-binding protein
WP_002515799.1	acetyltransferase
WP_002513638.1	CDP-alcohol phosphatidyltransferase family protein
WP_002520125.1	phosphatase PAP2 family protein
WP_002519839.1	chloride channel protein
WP_002519935.1	ATP-binding cassette domain-containing protein
WP_002524393.1	phospholipase D-like domain-containing protein, partial
WP_239057350.1	phospholipase D-like domain-containing protein, partial
WP_002547932.1	pyrophosphate--fructose-6-phosphate 1-phosphotransferase
WP_002515272.1	polyprenyl synthetase family protein
WP_002519019.1	ACP S-malonyltransferase
WP_002517074.1	phosphoglyceromutase
WP_002516528.1	phospho-sugar mutase
WP_002515621.1	type I glyceraldehyde-3-phosphate dehydrogenase
WP_002515524.1	beta-ketoacyl
WP_002515642.1	ketoacyl-ACP synthase III
WP_002524223.1	DegT/DnrJ/EryC1/StrS family aminotransferase
WP_002515951.1	adenylate kinase
WP_002519663.1	adenylosuccinate lyase
WP_002524174.1	adenylosuccinate synthase
WP_002515499.1	cysteine synthase A
WP_002516039.1	bifunctional phosphoribosylaminoimidazolecarboxamide formyltransferase/IMP cyclohydrolase
WP_002520584.1	UDP-N-acetylmuramate dehydrogenase
WP_002514772.1	GuaB3 family IMP dehydrogenase-related protein
WP_002518330.1	GuaB1 family IMP dehydrogenase-related protein
WP_002520623.1	IMP dehydrogenase
WP_002515750.1	nucleotide sugar dehydrogenase
WP_002518075.1	phosphoribosylaminoimidazolesuccinocarboxamide synthase
WP_002520059.1	Gfo/Idh/MocA family oxidoreductase
WP_002516739.1	4-(cytidine 5'-diphospho)-2-C-methyl-D-erythritol kinase
WP_002520534.1	chorismate synthase
WP_002517885.1	CTP synthase
WP_002519136.1	3-deoxy-7-phosphoheptulonate synthase class II
WP_002516820.1	guanylate kinase
WP_002517047.1	dihydropteroate synthase
WP_002516868.1	3-dehydroquinate synthase
WP_002516062.1	3-oxoacyl-ACP reductase FabG
WP_002517149.1	dTMP kinase
WP_002518991.1	1-deoxy-D-xylulose-5-phosphate synthase
WP_002520086.1	phosphopyruvate hydratase
WP_002518367.1	1-deoxy-D-xylulose-5-phosphate reductoisomerase
WP_002519991.1	ferrochelatase
WP_002520226.1	bifunctional riboflavin kinase/FAD synthetase
WP_002519813.1	formate--tetrahydrofolate ligase
WP_002519986.1	glutamate-1-semialdehyde 2,1-aminomutase
WP_002516362.1	glucose-6-phosphate isomerase
WP_002515979.1	phosphoribosylglycinamide formyltransferase
WP_002515455.1	nicotinate-nucleotide adenylyltransferase
WP_002520169.1	branched-chain amino acid aminotransferase
WP_002518158.1	NAD(+) synthase
WP_002519392.1	NAD kinase
WP_002515366.1	MULTISPECIES: 1,4-dihydroxy-2-naphthoate polyprenyltransferase
WP_002515404.1	polyprenyl synthetase family protein
WP_002517093.1	GTP cyclohydrolase I FolE
WP_002518712.1	hydroxymethylbilane synthase
WP_002515085.1	uroporphyrinogen-III C-methyltransferase
WP_002517758.1	methionine adenosyltransferase
WP_002516151.1	nicotinate phosphoribosyltransferase
WP_230615346.1	1,4-dihydroxy-2-naphthoyl-CoA synthase
WP_002524388.1	phosphoglucosamine mutase
WP_002515585.1	phosphoglycerate kinase
WP_002519294.1	flavodoxin-dependent (E)-4-hydroxy-3-methylbut-2-enyl-diphosphate synthase
WP_002518122.1	MULTISPECIES: succinyldiaminopimelate transaminase
WP_002516012.1	type I pantothenate kinase
WP_002512977.1	inorganic diphosphatase
WP_002519987.1	porphobilinogen synthase
WP_002517880.1	bifunctional phosphopantothenoylcysteine decarboxylase/phosphopantothenate--cysteine ligase CoaBC
WP_002520340.1	succinyl-diaminopimelate desuccinylase
WP_002519664.1	phosphoribosylamine--glycine ligase
WP_002515370.1	phosphoribosylformylglycinamidine cyclo-ligase
WP_002516150.1	glutamate racemase
WP_002518811.1	ribose-phosphate diphosphokinase
WP_002520560.1	3-phosphoshikimate 1-carboxyvinyltransferase
WP_002515975.1	glutamine--fructose-6-phosphate transaminase (isomerizing)
WP_002520396.1	pyruvate kinase
WP_002518770.1	S-ribosylhomocysteine lyase
WP_002515970.1	serine O-acetyltransferase
WP_002515608.1	o-succinylbenzoate synthase
WP_002515195.1	MULTISPECIES: 2,3,4,5-tetrahydropyridine-2,6-dicarboxylate N-succinyltransferase
WP_002524206.1	transketolase
WP_002516154.1	thymidylate synthase
WP_002515677.1	bifunctional folylpolyglutamate synthase/dihydrofolate synthase
WP_002516796.1	UDP-N-acetylglucosamine 1-carboxyvinyltransferase
WP_002518589.1	UDP-glucose 4-epimerase GalE
WP_002519989.1	uroporphyrinogen decarboxylase
WP_002515373.1	amidophosphoribosyltransferase
WP_002517522.1	UDP-N-acetylglucosamine 2-epimerase (non-hydrolyzing)
WP_002515369.1	aminodeoxychorismate synthase component I
WP_002520170.1	1-acyl-sn-glycerol-3-phosphate acyltransferase
WP_002516978.1	phosphatidate cytidylyltransferase
WP_002514581.1	aspartate kinase
WP_002516327.1	phosphoribosylformylglycinamidine synthase subunit PurQ
WP_002519574.1	phosphoribosylformylglycinamidine synthase subunit PurL
WP_002519933.1	L-lactate permease
WP_002517449.1	ABC transporter ATP-binding protein
WP_002516027.1	methionine ABC transporter ATP-binding protein
WP_002519029.1	pyridoxal 5'-phosphate synthase glutaminase subunit PdxT
WP_002520461.1	pyridoxal 5'-phosphate synthase lyase subunit PdxS
WP_002517116.1	aspartate-semialdehyde dehydrogenase
WP_002515465.1	2-succinyl-5-enolpyruvyl-6-hydroxy-3-cyclohexene-1-carboxylic-acid synthase
