# Supplementary material for: Genome-scale metabolic modeling and in silico analysis of opportunistic skin pathogen Cutibacterium acnes
Source: Front Cell Infect Microbiol. 2023 Jul 13;13:1099314. doi: 10.3389/fcimb.2023.1099314 (PMC10374032; doi:10.3389/fcimb.2023.1099314)
Supplement: Supplementary file 10 [file Table_6.xlsx]

## Sheet: S6
Supplementary Table 6. Reaction List in C. acnes ribotypes-specific GEMs
Abbreviation	Reaction	RT5	RT1	RT6
EX_for_e	for_e <=>	PRESENT	PRESENT	PRESENT
EX_ac_e	ac_e <=>	PRESENT	PRESENT	PRESENT
EX_ppa_e	ppa_e <=>	PRESENT	PRESENT	PRESENT
EX_but_e	but_e <=>	PRESENT	PRESENT	PRESENT
EX_ibt_e	ibt_e <=>	PRESENT	PRESENT	PRESENT
EX_pta_e	pta_e <=>	PRESENT	PRESENT	PRESENT
EX_3mb_e	3mb_e <=>	PRESENT	PRESENT	PRESENT
EX_lac__L_e	lac__L_e <=>	PRESENT	PRESENT	PRESENT
Ex_cpp3_e	cpp3_c ->	PRESENT	PRESENT	PRESENT
Ex_ppp9_e	ppp9_c ->	PRESENT	PRESENT	PRESENT
EX_glc__D_e	glc__D_e <=>	PRESENT	PRESENT	PRESENT
Growth	0.432 PROTEIN_c + 0.0377 DNA_c + 0.175 RNA_c + 0.03 PHOSPHOLIPID_c + 0.0578 CARBOHYDRATE_c + 0.0072 LIPOMANNAN_c + 0.135 PEPTIDOGLYCAN_c + 0.0314 SMALLMOLECULES_c ->	PRESENT	PRESENT	PRESENT
ASPT	asp__L_c -> nh4_c + fum_c	PRESENT	PRESENT	PRESENT
DNA	0.644 datp_c + 0.647 dttp_c + 0.974 dctp_c + 0.971 dgtp_c + 4.44 atp_c -> DNA_c + 4.44 adp_c + 4.44 pi_c	PRESENT	PRESENT	PRESENT
RNA	1.93 atp_c + 1.085 ctp_c + 0.729 gtp_c + 0.640 utp_c -> 1.25 adp_c + 1.25 pi_c + 3.135 ppi_c + RNA_c	PRESENT	PRESENT	PRESENT
AKGDH	nad_c + coa_c + akg_c -> nadh_c + co2_c + succoa_c	PRESENT	PRESENT	PRESENT
POLYSAC	0.912 udpg_c + 0.912 udpgal_c + 0.304 gdpmann_c + 0.912 uacgam_c + 1.825 udpmannac3naca_c -> CARBOHYDRATE_c + 4.561 udp_c + 0.304 gdp_c	PRESENT	PRESENT	PRESENT
LIPMAN	6.173 gdpmann_c -> 6.173 gdp_c + 6.173 h_c + LIPOMANNAN_c	PRESENT	PRESENT	PRESENT
PEPGLY	1.22 uamr_c + 0.959 uacgam_c + 0.877 ala__L_c + 0.342 alaala_c + 1.071 26dap_LL_c + 1.245 glu__D_c + 0.971 gly_c + 4.769 atp_c -> 0.342 ala__D_e + 4.769 adp_c + 4.769 pi_c + PEPTIDOGLYCAN_c	PRESENT	PRESENT	PRESENT
GAPD	pi_c + nad_c + g3p_c <=> h_c + nadh_c + 13dpg_c	PRESENT	PRESENT	PRESENT
EX_fru_e	fru_e <=>	PRESENT	PRESENT	PRESENT
EX_gal_e	gal_e <=>	PRESENT	PRESENT	PRESENT
EX_man_e	man_e <=>	PRESENT	PRESENT	PRESENT
EX_glyc_e	glyc_e <=>	PRESENT	PRESENT	PRESENT
EX_tre_e	tre_e <=>	PRESENT	PRESENT	PRESENT
EX_malt_e	malt_e <=>	PRESENT	PRESENT	PRESENT
EX_rib__D_e	rib__D_e <=>	PRESENT	PRESENT	PRESENT
EX_sbt__D_e	sbt__D_e <=>	PRESENT	PRESENT	PRESENT
EX_raffin_e	raffin_e <=>	PRESENT	PRESENT	PRESENT
EX_arab__D_e	arab__D_e <=>	PRESENT	PRESENT	PRESENT
EX_arab__L_e	arab__L_e <=>	PRESENT	PRESENT	PRESENT
EX_xyl__D_e	xyl__D_e <=>	PRESENT	PRESENT	PRESENT
EX_rmn_e	rmn_e <=>	PRESENT	PRESENT	PRESENT
EX_sucr_e	sucr_e <=>	PRESENT	PRESENT	PRESENT
EX_cellb_e	cellb_e <=>	PRESENT	PRESENT	PRESENT
EX_melib_e	melib_e <=>	PRESENT	PRESENT	PRESENT
EX_inost_e	inost_e <=>	PRESENT	PRESENT	PRESENT
EX_mnl_e	mnl_e <=>	PRESENT	PRESENT	PRESENT
EX_galt_e	galt_e <=>	PRESENT	PRESENT	PRESENT
EX_gam_e	gam_e <=>	PRESENT	PRESENT	PRESENT
EX_glcn_e	glcn_e <=>	PRESENT	PRESENT	PRESENT
EX_glcur_e	glcur_e <=>	PRESENT	PRESENT	PRESENT
EX_pheme_e	pheme_e <=>	PRESENT	PRESENT	PRESENT
EX_lcts_e	lcts_e <=>	PRESENT	PRESENT	PRESENT
EX_pyr_e	pyr_e <=>	PRESENT	PRESENT	PRESENT
EX_ribflv_e	ribflv_c <=>	PRESENT	PRESENT	PRESENT
EX_ascb__L_e	ascb__L_e <=>	PRESENT	PRESENT	PRESENT
EX_chol_e	chol_e <=>	PRESENT	PRESENT	PRESENT
EX_fol_e	fol_e <=>	PRESENT	PRESENT	PRESENT
EX_thm_e	thm_e <=>	PRESENT	PRESENT	PRESENT
EX_cbl1_e	cbl1_e <=>	PRESENT	PRESENT	PRESENT
EX_cbl2_e	cbl2_e <=>	PRESENT	PRESENT	PRESENT
GLUDxi	glu__L_c + h2o_c + nad_c <=> nh4_c + h_c + nadh_c + akg_c	PRESENT	PRESENT	PRESENT
EX_h2o_e	h2o_e <=>	PRESENT	PRESENT	PRESENT
EX_h_e	h_e <=>	PRESENT	PRESENT	PRESENT
EX_leu__L_e	leu__L_e <=>	PRESENT	PRESENT	PRESENT
EX_ala__L_e	ala__L_e <=>	PRESENT	PRESENT	PRESENT
EX_cl_e	cl_e <=>	PRESENT	PRESENT	PRESENT
EX_pi_e	pi_e <=>	PRESENT	PRESENT	PRESENT
EX_nh4_e	nh4_e <=>	PRESENT	PRESENT	PRESENT
EX_asn__L_e	asn__L_e <=>	PRESENT	PRESENT	PRESENT
EX_ala__D_e	ala__D_e <=>	PRESENT	PRESENT	PRESENT
EX_gln__L_e	gln__L_e <=>	PRESENT	PRESENT	PRESENT
EX_gly_e	gly_e <=>	PRESENT	PRESENT	PRESENT
EX_ser__L_e	ser__L_e <=>	PRESENT	PRESENT	PRESENT
EX_thr__L_e	thr__L_e <=>	PRESENT	PRESENT	PRESENT
EX_arg__L_e	arg__L_e <=>	PRESENT	PRESENT	PRESENT
EX_fe3_e	fe3_e <=>	PRESENT	PRESENT	PRESENT
EX_lys__L_e	lys__L_e <=>	PRESENT	PRESENT	PRESENT
EX_orn_e	orn_e <=>	PRESENT	PRESENT	PRESENT
EX_phe__L_e	phe__L_e <=>	PRESENT	PRESENT	PRESENT
EX_k_e	k_e <=>	PRESENT	PRESENT	PRESENT
EX_pro__L_e	pro__L_e <=>	PRESENT	PRESENT	PRESENT
EX_ala_B_e	ala_B_e <=>	PRESENT	PRESENT	PRESENT
EX_ca2_e	ca2_e <=>	PRESENT	PRESENT	PRESENT
EX_mg2_e	mg2_e <=>	PRESENT	PRESENT	PRESENT
EX_mn2_e	mn2_e <=>	PRESENT	PRESENT	PRESENT
EX_cobalt2_e	cobalt2_e <=>	PRESENT	PRESENT	PRESENT
EX_zn2_e	zn2_e <=>	PRESENT	PRESENT	PRESENT
EX_csn_e	csn_e <=>	PRESENT	PRESENT	PRESENT
EX_cu2_e	cu2_e <=>	PRESENT	PRESENT	PRESENT
COBNAD	2.0 atp_c + 2.0 gln__L_c + 2.0 h2o_c + cobya_c -> 2.0 adp_c + 2.0 glu__L_c + 2.0 h_c + 2.0 pi_c + co2dam_c	PRESENT	PRESENT	PRESENT
EX_ser__D_e	ser__D_e <=>	PRESENT	PRESENT	PRESENT
EX_fe2_e	fe2_e <=>	PRESENT	PRESENT	PRESENT
EX_his__L_e	his__L_e <=>	PRESENT	PRESENT	PRESENT
EX_taur_e	taur_e <=>	PRESENT	PRESENT	PRESENT
EX_ile__L_e	ile__L_e <=>	PRESENT	PRESENT	PRESENT
EX_met__L_e	met__L_e <=>	PRESENT	PRESENT	PRESENT
EX_nmn_e	nmn_e <=>	PRESENT	PRESENT	PRESENT
EX_so4_e	so4_e <=>	PRESENT	PRESENT	PRESENT
EX_trp__L_e	trp__L_e <=>	PRESENT	PRESENT	PRESENT
EX_tyr__L_e	tyr__L_e <=>	PRESENT	PRESENT	PRESENT
EX_val__L_e	val__L_e <=>	PRESENT	PRESENT	PRESENT
EX_so3_e	so3_e <=>	PRESENT	PRESENT	PRESENT
EX_ura_e	ura_e <=>	PRESENT	PRESENT	PRESENT
EX_2fe2s_e	2fe2s_e <=>	PRESENT	PRESENT	PRESENT
EX_4fe4s_e	4fe4s_e <=>	PRESENT	PRESENT	PRESENT
EX_acgal_e	acgal_e <=>	PRESENT	PRESENT	PRESENT
EX_gpc_e	gpc_CA_e <=>	PRESENT	PRESENT	PRESENT
EX_na1_e	na1_e <=>	PRESENT	PRESENT	PRESENT
EX_aacp_e	apoACP_e <=>	PRESENT	PRESENT	PRESENT
EX_fe3dcit_e	fe3dcit_e <=>	PRESENT	PRESENT	PRESENT
EX_mal__L_e	mal__L_e <=>	PRESENT	PRESENT	PRESENT
EX_succ_e	succ_e <=>	PRESENT	PRESENT	PRESENT
EX_glyclt_e	glyclt_e <=>	PRESENT	PRESENT	PRESENT
EX_indole_e	indole_e <=>	PRESENT	PRESENT	PRESENT
4HTHRS	h2o_c + phthr_c -> pi_c + 4hthr_c	PRESENT	PRESENT	PRESENT
5DOAN	h2o_c + dad_5_c -> 5drib_c + ade_c	PRESENT	PRESENT	PRESENT
AACPS1	atp_c + ttdca_c + ACP_c -> amp_c + ppi_c + myrsACP_c	PRESENT	PRESENT	PRESENT
AACPS2	atp_c + ttdcea_c + ACP_c -> amp_c + ppi_c + tdeACP_c	PRESENT	PRESENT	PRESENT
AACPS3	atp_c + hdca_c + ACP_c -> amp_c + ppi_c + palmACP_c	PRESENT	PRESENT	PRESENT
AACPS4	atp_c + hdcea_c + ACP_c -> amp_c + ppi_c + hdeACP_c	PRESENT	PRESENT	PRESENT
AACPS5	atp_c + ocdcea_c + ACP_c -> amp_c + ppi_c + octeACP_c	PRESENT	PRESENT	PRESENT
AACPS6	atp_c + ocdca_c + ACP_c -> amp_c + ppi_c + ocdcaACP_c	PRESENT	PRESENT	PRESENT
AACPS7	atp_c + ddca_c + ACP_c -> amp_c + ppi_c + ddcaACP_c	PRESENT	PRESENT	PRESENT
AACPS8	atp_c + ACP_c + dca_c -> amp_c + ppi_c + dcaACP_c	PRESENT	PRESENT	PRESENT
AACPS9	atp_c + ACP_c + octa_c -> amp_c + ppi_c + ocACP_c	PRESENT	PRESENT	PRESENT
AB6PGH	h2o_c + arbt6p_c -> g6p_c + hqn_c	PRESENT	PRESENT	PRESENT
ACCOAC	atp_c + hco3_c + accoa_c -> adp_c + pi_c + h_c + malcoa_c	PRESENT	PRESENT	PRESENT
ACGK	atp_c + acglu_c -> adp_c + acg5p_c	PRESENT	PRESENT	PRESENT
R05224	2.0 atp_c + 2.0 gln__L_c + h2o_c + hgbyr_c -> 2.0 adp_c + 2.0 glu__L_c + 2 h_c + ppi_c + hgbam_c	PRESENT	PRESENT	PRESENT
ACM6PH	h2o_c + acmum6p_c -> acgam6p_c + lac__D_c	PRESENT	PRESENT	PRESENT
THD2	nadh_c + nadp_c + 2 h_e -> 2 h_c + nad_c + nadph_c	PRESENT	PRESENT	PRESENT
ACOAD1f	fad_c + btcoa_c <=> fadh2_c + b2coa_c	PRESENT	PRESENT	PRESENT
ALCD19	h_c + nadh_c + glyald_c <=> nad_c + glyc_c	PRESENT	PRESENT	PRESENT
ACOAD2f	fad_c + hxcoa_c <=> fadh2_c + hx2coa_c	PRESENT	PRESENT	PRESENT
ACOAD3f	fad_c + occoa_c -> fadh2_c + oc2coa_c	PRESENT	PRESENT	PRESENT
ACOAD4f	fad_c + dcacoa_c <=> fadh2_c + dc2coa_c	PRESENT	PRESENT	PRESENT
ACOAD5f	fad_c + ddcacoa_c -> fadh2_c + dd2coa_c	PRESENT	PRESENT	PRESENT
ACOAD6f	fad_c + tdcoa_c -> fadh2_c + td2coa_c	PRESENT	PRESENT	PRESENT
ACOAD7f	pmtcoa_c + fad_c -> fadh2_c + hdd2coa_c	PRESENT	PRESENT	PRESENT
ACOAD8f	fad_c + stcoa_c -> fadh2_c + od2coa_c	PRESENT	PRESENT	PRESENT
ACOADH2	o2_c + 2 ibcoa_c -> 2 h2o_c + 2 2mp2coa_c	PRESENT	PRESENT	PRESENT
ACOATA	ACP_c + accoa_c <=> coa_c + acACP_c	PRESENT	PRESENT	PRESENT
ACONT	cit_c <=> icit_c	PRESENT	PRESENT	PRESENT
ASPTA	akg_c + asp__L_c <=> glu__L_c + oaa_c	PRESENT	PRESENT	PRESENT
ACPPAT120	pi_c + h_c + ddcaACP_c -> ACP_c + ddcap_c	PRESENT	PRESENT	PRESENT
ACPPAT140	pi_c + h_c + myrsACP_c -> ACP_c + ttdcap_c	PRESENT	PRESENT	PRESENT
ACPPAT141	pi_c + h_c + tdeACP_c -> ACP_c + ttdceap_c	PRESENT	PRESENT	PRESENT
ACPPAT160	pi_c + h_c + palmACP_c -> ACP_c + hdcap_c	PRESENT	PRESENT	PRESENT
ACPPAT161	pi_c + h_c + hdeACP_c -> ACP_c + hdceap_c	PRESENT	PRESENT	PRESENT
ACPPAT180	pi_c + h_c + ocdcaACP_c -> ACP_c + ocdcap_c	PRESENT	PRESENT	PRESENT
ACPPAT181	pi_c + h_c + octeACP_c -> ACP_c + ocdceap_c	PRESENT	PRESENT	PRESENT
ADA	h2o_c + h_c + adn_c -> nh4_c + ins_c	PRESENT	PRESENT	PRESENT
ADCL	4adcho_c -> h_c + pyr_c + 4abz_c	PRESENT	PRESENT	PRESENT
UDP3GNACA	udp3kglcnaca_c + glu__L_c <=> udp3aglcnaca_c + akg_c	PRESENT	PRESENT	PRESENT
ADK1	atp_c + amp_c <=> 2 adp_c	PRESENT	PRESENT	PRESENT
ADPRDP	h2o_c + adprib_c -> 2 h_c + amp_c + r5p_c	PRESENT	PRESENT	PRESENT
ADPT	ade_c + prpp_c -> amp_c + ppi_c	PRESENT	PRESENT	PRESENT
ADSL1r	dcamp_c <=> amp_c + fum_c	PRESENT	PRESENT	PRESENT
ADSL2r	25aics_c <=> aicar_c + fum_c	PRESENT	PRESENT	PRESENT
ADSS	gtp_c + asp__L_c + imp_c -> pi_c + 2 h_c + gdp_c + dcamp_c	PRESENT	PRESENT	PRESENT
AGDC	h2o_c + acgam6p_c -> ac_c + gam6p_c	PRESENT	PRESENT	PRESENT
AGM3PH	h2o_c + anhgm3p_c -> acgam_c + anhm3p_c	PRESENT	PRESENT	PRESENT
AGM4PH	h2o_c + anhgm4p_c -> acgam_c + anhm4p_c	PRESENT	PRESENT	PRESENT
AGMH	h2o_c + anhgm_c -> acgam_c + anhm_c	PRESENT	PRESENT	PRESENT
FRDO	nadp_c + fdxrd_c -> nadph_c + fdxox_c + h_c	PRESENT	PRESENT	PRESENT
AHCYSNS	h2o_c + ahcys_c -> ade_c + rhcys_c	PRESENT	PRESENT	PRESENT
AHSERL4	acser_c + tsul_c + trdrd_c -> so3_c + cys__L_c + ac_c + trdox_c + h_c	PRESENT	PRESENT	PRESENT
AICART	10fthf_c + aicar_c <=> fprica_c + thf_c	PRESENT	PRESENT	PRESENT
AIRCr	co2_c + air_c <=> h_c + 5aizc_c	PRESENT	PRESENT	PRESENT
ALCD2y	nadp_c + etoh_c <=> h_c + nadph_c + acald_c	PRESENT	PRESENT	PRESENT
ALAALAr	atp_c + 2 ala__D_c -> adp_c + pi_c + h_c + alaala_c	PRESENT	PRESENT	PRESENT
UDPKAAT	glu__L_c + udpLa4o_c <=> akg_c + udpLa4n_c	PRESENT	PRESENT	PRESENT
ALAR	ala__L_c <=> ala__D_c	PRESENT	PRESENT	PRESENT
ALATA_D2	ala__D_c + pydx5p_c <=> pyr_c + pyam5p_c	PRESENT	PRESENT	PRESENT
ALATA_L2	ala__L_c + pydx5p_c -> pyr_c + pyam5p_c	PRESENT	PRESENT	PRESENT
THRD	nad_c + thr__L_c -> h_c + nadh_c + 2aobut_c	PRESENT	PRESENT	PRESENT
UAPGR	h_c + nadph_c + uaccg_c -> nadp_c + uamr_c	PRESENT	PRESENT	PRESENT
IMPD	h2o_c + nad_c + imp_c -> h_c + nadh_c + xmp_c	PRESENT	PRESENT	PRESENT
DHDPRy	h_c + nadph_c + 23dhdp_c -> nadp_c + thdp_c	PRESENT	PRESENT	PRESENT
ALLTAHr	h2o_c + alltt_c + h_c -> urea_c + urdglyc_c	PRESENT	PRESENT	PRESENT
ALLTAMH	2 h2o_c + 2 h_c + alltt_c -> 2 nh4_c + co2_c + urdglyc_c	PRESENT	PRESENT	PRESENT
AMALT1	malt_c + malttr_c -> glc__D_c + maltttr_c	PRESENT	PRESENT	PRESENT
AMALT2	malt_c + maltttr_c -> glc__D_c + maltpt_c	PRESENT	PRESENT	PRESENT
AMALT3	malt_c + maltpt_c -> glc__D_c + malthx_c	PRESENT	PRESENT	PRESENT
AMALT4	malthx_c + malt_c -> glc__D_c + malthp_c	PRESENT	PRESENT	PRESENT
AMANAPEr	acmanap_c <=> acgam6p_c	PRESENT	PRESENT	PRESENT
AMPTASECG	h2o_c + cgly_c -> cys__L_c + gly_c	PRESENT	PRESENT	PRESENT
AMPTASEPG	h2o_c + progly_c -> gly_c + pro__L_c	PRESENT	PRESENT	PRESENT
SULR	5 h_c + 3 nadph_c + so3_c <=> 3 h2o_c + 3 nadp_c + h2s_c	PRESENT	PRESENT	PRESENT
ARABDI	arab__D_c <=> rbl__D_c	PRESENT	PRESENT	PRESENT
ARGDr	h2o_c + arg__L_c <=> nh4_c + citr__L_c	PRESENT	PRESENT	PRESENT
ARGSL	argsuc_c <=> fum_c + arg__L_c	PRESENT	PRESENT	PRESENT
ASNN	h2o_c + asn__L_c -> nh4_c + asp__L_c	PRESENT	PRESENT	ABSENT
UDPACGA6D	h2o_c + 2.0 nad_c + uacgam_c <=> 3.0 h_c + 2.0 nadh_c + udpadgluc_c	PRESENT	PRESENT	PRESENT
SUCASPtpp	succ_c + asp__L_e <=> succ_e + asp__L_c	PRESENT	PRESENT	PRESENT
FUMASPt_AC	fum_c + asp__L_e + o2_c -> fum_e + asp__L_c + o2_e	PRESENT	PRESENT	PRESENT
ARGSS	atp_c + asp__L_c + citr__L_c -> h_c + amp_c + ppi_c + argsuc_c	PRESENT	PRESENT	PRESENT
ASPTRS	asp__L_c + atp_c + trnaasp_c -> amp_c + asptrna_c + ppi_c	PRESENT	PRESENT	PRESENT
PRASCSi	atp_c + asp__L_c + 5aizc_c -> adp_c + pi_c + h_c + 25aics_c	PRESENT	PRESENT	PRESENT
UDPAC2A2DG	nad_c + udpadgluc_c <=> udp3kglcnaca_c + nadh_c + h_c	PRESENT	PRESENT	PRESENT
ATPPRT	atp_c + prpp_c -> ppi_c + prbatp_c	PRESENT	PRESENT	PRESENT
BGLA1	h2o_c + 6pgg_c -> glc__D_c + g6p_c	PRESENT	PRESENT	PRESENT
BMOCOS	moco_c + mptamp_c -> amp_c + bmoco_c + cu2_c	PRESENT	PRESENT	PRESENT
BTS3r	dtbt_c + 2 s_c -> h2s_c + btn_c	PRESENT	PRESENT	PRESENT
CBIAT	atp_c + h_c + cbi_c <=> pppi_c + adocbi_c	PRESENT	PRESENT	PRESENT
CBLAT	atp_c + h_c + cbl1_c <=> pppi_c + adocbl_c	PRESENT	PRESENT	PRESENT
CBMKr	adp_c + 2 h_c + cbp_c <=> atp_c + nh4_c + co2_c	PRESENT	PRESENT	PRESENT
GLU5K	atp_c + glu__L_c -> adp_c + glu5p_c	PRESENT	PRESENT	PRESENT
CDPMEK	atp_c + 4c2me_c -> adp_c + h_c + 2p4c2me_c	PRESENT	PRESENT	PRESENT
CHORM	chor_c -> pphn_c	PRESENT	PRESENT	PRESENT
CHORS	3psme_c -> pi_c + chor_c	PRESENT	PRESENT	PRESENT
CMPDAi	h2o_c + h_c + cmp_c -> nh4_c + ump_c	PRESENT	PRESENT	PRESENT
CPMPS	h2o_c + gtp_c -> ppi_c + cpmp_c	PRESENT	PRESENT	PRESENT
CPPPGO	o2_c + 2 h_c + cpppg3_c -> 2 h2o_c + 2 co2_c + pppg9_c	PRESENT	PRESENT	PRESENT
CS	h2o_c + accoa_c + oaa_c -> h_c + coa_c + cit_c	PRESENT	PRESENT	PRESENT
CSND	h2o_c + h_c + csn_c -> nh4_c + ura_c	PRESENT	PRESENT	PRESENT
CTPS1	atp_c + nh4_c + utp_c -> adp_c + pi_c + 2 h_c + ctp_c	PRESENT	PRESENT	PRESENT
P5CD	2 h2o_c + nad_c + 1pyr5c_c -> glu__L_c + h_c + nadh_c	PRESENT	PRESENT	PRESENT
CYO1b	0.5 o2_c + 2 focytc_c -> h2o_c + 2 ficytc_c	PRESENT	PRESENT	PRESENT
CYSDS	h2o_c + cys__L_c -> nh4_c + pyr_c + h2s_c	PRESENT	PRESENT	PRESENT
CYSDSF	cys__L_c -> ala__L_c + s_c	PRESENT	PRESENT	PRESENT
CYSS	acser_c + h2s_c -> h_c + cys__L_c + ac_c	PRESENT	PRESENT	PRESENT
CYTD	h2o_c + h_c + cytd_c -> nh4_c + uri_c	PRESENT	PRESENT	PRESENT
CYTK1	atp_c + cmp_c <=> adp_c + cdp_c	PRESENT	PRESENT	PRESENT
CYTK2	atp_c + dcmp_c <=> adp_c + dcdp_c	PRESENT	PRESENT	PRESENT
DADK	atp_c + damp_c -> adp_c + dadp_c	PRESENT	PRESENT	PRESENT
DAPDC	h_c + 26dap__M_c -> co2_c + lys__L_c	PRESENT	PRESENT	PRESENT
DAPE	26dap_LL_c <=> 26dap__M_c	PRESENT	PRESENT	PRESENT
DCMPDA	h2o_c + h_c + dcmp_c <=> nh4_c + dump_c	PRESENT	PRESENT	PRESENT
DDGLK	atp_c + 2ddglcn_c -> adp_c + h_c + 2ddg6p_c	PRESENT	PRESENT	PRESENT
DDPA	h2o_c + pep_c + e4p_c -> pi_c + 2dda7p_c	PRESENT	PRESENT	PRESENT
DGK1	atp_c + dgmp_c <=> adp_c + dgdp_c	PRESENT	PRESENT	PRESENT
DGUNC	2 gtp_c -> 2 ppi_c + cdigmp_c	PRESENT	PRESENT	PRESENT
DHAK	atp_c + dha_c -> adp_c + h_c + dhap_c	PRESENT	PRESENT	PRESENT
DHAPT	pep_c + dha_c -> pyr_c + dhap_c	PRESENT	PRESENT	PRESENT
DHFR	h_c + nadph_c + dhf_c <=> nadp_c + thf_c	PRESENT	PRESENT	PRESENT
DHDPS	pyr_c + aspsa_c -> 2 h2o_c + h_c + 23dhdp_c	PRESENT	PRESENT	PRESENT
SMALLMOL	0.072 thmpp_c + 0.039 fad_c + 0.081 ribflv_c + 0.046 nad_c + 0.046 nadh_c + 0.041 nadp_c + 0.041 nadph_c + 0.04 coa_c + 0.124 pydx5p_c + 0.126 btn_c + 0.248 nac_c + 0.139 pnto__R_c + 0.065 10fthf_c + 0.067 5mthf_c + 0.067 mlthf_c + 0.069 thf_c + 0.019 adocbl_c + 0.039 mql9_c + 0.077 amet_c + 0.034 sheme_c + 0.05 pheme_c + 0.057 2fe2s_c + 0.029 4fe4s_c + 0.394 nh3_c + 0.158 cl_c + 0.001 co2_c + 0.…	PRESENT	PRESENT	PRESENT
PUTA3	h2o_c + nad_c + glu5sa_c -> glu__L_c + 2 h_c + nadh_c	PRESENT	PRESENT	PRESENT
DHNPA2r	dhnpt_c -> gcald_c + 6hmhpt_c	PRESENT	PRESENT	PRESENT
DHORDi	o2_c + dhor__S_c -> h2o2_c + orot_c	PRESENT	PRESENT	PRESENT
DHORTS	h2o_c + dhor__S_c <=> h_c + cbasp_c	PRESENT	PRESENT	PRESENT
DHPPDA	h2o_c + h_c + 25dhpp_c -> nh4_c + 5apru_c	PRESENT	PRESENT	PRESENT
DHPS2	4abz_c + 6hmhptpp_c -> ppi_c + dhpt_c	PRESENT	PRESENT	PRESENT
DHQS	2dda7p_c -> pi_c + 3dhq_c	PRESENT	PRESENT	PRESENT
DHQTi	3dhq_c -> h2o_c + 3dhsk_c	PRESENT	PRESENT	PRESENT
DMATT	ipdp_c + dmpp_c -> ppi_c + grdp_c	PRESENT	PRESENT	PRESENT
FASC100ACP	3 h_c + 2 nadph_c + malACP_c + ocACP_c -> h2o_c + 2 nadp_c + co2_c + ACP_c + dcaACP_c	PRESENT	PRESENT	PRESENT
DNTPPA	h2o_c + ahdt_c -> ppi_c + dhpmp_c + h_c	PRESENT	PRESENT	PRESENT
DPCOAK	atp_c + dpcoa_c -> adp_c + h_c + coa_c	PRESENT	PRESENT	PRESENT
FASC120ACP	3 h_c + 2 nadph_c + malACP_c + dcaACP_c -> h2o_c + 2 nadp_c + co2_c + ACP_c + ddcaACP_c	PRESENT	PRESENT	PRESENT
DRBK	atp_c + drib_c -> adp_c + h_c + 2dr5p_c	PRESENT	PRESENT	PRESENT
DRPA	2dr5p_c -> acald_c + g3p_c	PRESENT	PRESENT	PRESENT
FASC80ACP	3 h_c + 2 nadph_c + malACP_c + hexACP_c -> h2o_c + 2 nadp_c + co2_c + ACP_c + ocACP_c	PRESENT	PRESENT	PRESENT
DTMPK	atp_c + dtmp_c -> adp_c + dtdp_c	PRESENT	PRESENT	PRESENT
DURIK1	atp_c + duri_c -> adp_c + h_c + dump_c	PRESENT	PRESENT	PRESENT
DUTPDP	h2o_c + dutp_c -> h_c + ppi_c + dump_c	PRESENT	PRESENT	PRESENT
FASC60ACP	3 h_c + 2 nadph_c + malACP_c + butACP_c -> h2o_c + 2 nadp_c + co2_c + ACP_c + hexACP_c	PRESENT	PRESENT	PRESENT
DXPS	h_c + pyr_c + g3p_c -> co2_c + dxyl5p_c	PRESENT	PRESENT	PRESENT
FASC40ACP	3 h_c + 2 nadph_c + malACP_c + acACP_c -> h2o_c + 2 nadp_c + co2_c + ACP_c + butACP_c	PRESENT	PRESENT	PRESENT
EDA	2ddg6p_c -> pyr_c + g3p_c	PRESENT	PRESENT	PRESENT
ENO	2pg_c <=> h2o_c + pep_c	PRESENT	PRESENT	PRESENT
F6PP	h2o_c + f6p_c -> pi_c + fru_c	PRESENT	PRESENT	PRESENT
FACOAE100	h2o_c + dcacoa_c -> h_c + coa_c + dca_c	PRESENT	PRESENT	PRESENT
FACOAE120	h2o_c + ddcacoa_c -> h_c + coa_c + ddca_c	PRESENT	PRESENT	PRESENT
FACOAE140	h2o_c + tdcoa_c -> h_c + coa_c + ttdca_c	PRESENT	PRESENT	PRESENT
FACOAE141	h2o_c + tdecoa_c -> h_c + coa_c + ttdcea_c	PRESENT	PRESENT	PRESENT
FACOAE160	h2o_c + pmtcoa_c -> h_c + coa_c + hdca_c	PRESENT	PRESENT	PRESENT
FACOAE161	h2o_c + hdcoa_c -> h_c + coa_c + hdcea_c	PRESENT	PRESENT	PRESENT
FACOAE180	h2o_c + stcoa_c -> h_c + coa_c + ocdca_c	PRESENT	PRESENT	PRESENT
FACOAE181	h2o_c + odecoa_c -> h_c + coa_c + ocdcea_c	PRESENT	PRESENT	PRESENT
FACOAE60	h2o_c + hxcoa_c -> h_c + coa_c + hxa_c	PRESENT	PRESENT	PRESENT
FACOAE80	h2o_c + occoa_c -> h_c + coa_c + octa_c	PRESENT	PRESENT	PRESENT
FACOAL140	atp_c + coa_c + ttdca_c <=> amp_c + ppi_c + tdcoa_c	PRESENT	PRESENT	PRESENT
FACOAL160	atp_c + coa_c + hdca_c <=> amp_c + ppi_c + pmtcoa_c	PRESENT	PRESENT	PRESENT
FACOAL161	atp_c + coa_c + hdcea_c <=> amp_c + ppi_c + hdcoa_c	PRESENT	PRESENT	PRESENT
FACOAL181	atp_c + coa_c + ocdcea_c <=> amp_c + ppi_c + odecoa_c	PRESENT	PRESENT	PRESENT
GLYCTO3	mqn8_c + glyclt_c -> glx_c + mql8_c	PRESENT	PRESENT	PRESENT
KAS3	14 h_c + ivcoa_c + 10 nadph_c + 5 malcoa_c -> 5 co2_c + 6 coa_c + pendecacid_iso_c + 4 h2o_c + 10 nadp_c	PRESENT	PRESENT	PRESENT
FADMQOR	fadh2_c + mqn8_c <=> fad_c + mql8_c	PRESENT	PRESENT	PRESENT
FASC140ACP	3 h_c + 2 nadph_c + malACP_c + ddcaACP_c -> h2o_c + 2 nadp_c + co2_c + ACP_c + myrsACP_c	PRESENT	PRESENT	PRESENT
GLUTRR	h_c + nadph_c + glutrna_c -> nadp_c + glu1sa_c + trnaglu_c	PRESENT	PRESENT	PRESENT
FASC160ACP	3 h_c + 2 nadph_c + malACP_c + myrsACP_c -> h2o_c + 2 nadp_c + co2_c + ACP_c + palmACP_c	PRESENT	PRESENT	PRESENT
PTACP	malACP_c + 2 nadph_c + propACP_c + 3 h_c -> ACP_c + co2_c + 2 nadp_c + ptACP_c + h2o_c	PRESENT	PRESENT	PRESENT
HEPTACP	ptACP_c + 3 h_c + malACP_c + 2 nadph_c -> ACP_c + co2_c + h2o_c + htACP_c + 2 nadp_c	PRESENT	PRESENT	PRESENT
NNACP	htACP_c + 3 h_c + malACP_c + 2 nadph_c -> ACP_c + co2_c + h2o_c + nnACP_c + 2 nadp_c	PRESENT	PRESENT	PRESENT
UNDACP	nnACP_c + 3 h_c + malACP_c + 2 nadph_c -> ACP_c + co2_c + h2o_c + undACP_c + 2 nadp_c	PRESENT	PRESENT	PRESENT
DXPRIi	h_c + nadph_c + dxyl5p_c -> nadp_c + 2me4p_c	PRESENT	PRESENT	PRESENT
FBA	fdp_c <=> dhap_c + g3p_c	PRESENT	PRESENT	PRESENT
FBA3	s17bp_c <=> dhap_c + e4p_c	PRESENT	PRESENT	PRESENT
FCLT	fe2_c + ppp9_c <=> 2 h_c + pheme_c	PRESENT	PRESENT	PRESENT
FCOAH2	h2o_c + forcoa_c -> h_c + coa_c + for_c	PRESENT	PRESENT	PRESENT
FFSD1r	h2o_c + tre6p_c -> g6p_c + fru_c	PRESENT	PRESENT	PRESENT
FMNAT	atp_c + h_c + fmn_c -> ppi_c + fad_c	PRESENT	PRESENT	PRESENT
SHK3Dr	h_c + nadph_c + 3dhsk_c <=> nadp_c + skm_c	PRESENT	PRESENT	PRESENT
FOLD3	4abz_c + 6hmhptpp_c -> ppi_c + dhpt_c	PRESENT	PRESENT	PRESENT
IPDPS	h_c + nadh_c + h2mb4p_c -> h2o_c + nad_c + ipdp_c	PRESENT	PRESENT	PRESENT
FOMETRi	h_c + 5fthf_c -> h2o_c + methf_c	PRESENT	PRESENT	PRESENT
FORCT	oxa_c + forcoa_c <=> for_c + oxalcoa_c	PRESENT	PRESENT	PRESENT
FORGLUIH	h2o_c + forglu_c -> nh3_c + Nforglu_c	PRESENT	PRESENT	PRESENT
TRIACP	undACP_c + 3 h_c + malACP_c + 2 nadph_c -> ACP_c + co2_c + h2o_c + triACP_c + 2 nadp_c	PRESENT	PRESENT	PRESENT
FRUK	atp_c + f1p_c -> adp_c + h_c + fdp_c	PRESENT	PRESENT	PRESENT
FTHFD	10fthf_c + h2o_c -> h_c + for_c + thf_c	PRESENT	PRESENT	PRESENT
FTHFLi	atp_c + for_c + thf_c -> 10fthf_c + adp_c + pi_c	PRESENT	PRESENT	PRESENT
FUM	mal__L_c <=> h2o_c + fum_c	PRESENT	PRESENT	PRESENT
FBA2	f1p_c <=> dhap_c + glyald_c	PRESENT	PRESENT	PRESENT
G1SAT	glu1sa_c <=> 5aop_c	PRESENT	PRESENT	PRESENT
PENACP	triACP_c + 3 h_c + malACP_c + 2 nadph_c -> ACP_c + co2_c + h2o_c + penACP_c + 2 nadp_c	PRESENT	PRESENT	PRESENT
GCALDD	h2o_c + nad_c + gcald_c -> 2 h_c + nadh_c + glyclt_c	PRESENT	PRESENT	PRESENT
G3PD5	glyc3p_c + q8_c -> dhap_c + q8h2_c	PRESENT	PRESENT	PRESENT
FRD2rpp	2 h_e + succ_c + mqn8_c <=> 2 h_c + fum_c + mql8_c	PRESENT	PRESENT	PRESENT
G1PACT	accoa_c + gam1p_c -> h_c + coa_c + acgam1p_c	PRESENT	PRESENT	PRESENT
G3PT	h2o_c + glyc3p_c -> pi_c + glyc_c	PRESENT	PRESENT	PRESENT
KAS12	15.0 h_c + 6.0 malcoa_c + 12.0 nadph_c + 2mbcoa_c -> 6.0 co2_c + 7.0 coa_c + 5.0 h2o_c + 12.0 nadp_c + hepdecacid_anteiso_c	PRESENT	PRESENT	PRESENT
G3PD	glyc3p_c + fad_c <=> dhap_c + fadh2_c	PRESENT	PRESENT	PRESENT
G6PDA	h2o_c + gam6p_c -> nh4_c + f6p_c	PRESENT	PRESENT	PRESENT
G6PI	g6p_c <=> g6p_B_c	PRESENT	PRESENT	PRESENT
FASC181ACP	2 h_c + nadph_c + malACP_c + palmACP_c -> h2o_c + nadp_c + co2_c + ACP_c + octeACP_c	PRESENT	PRESENT	PRESENT
GALKr	atp_c + gal_c <=> adp_c + h_c + gal1p_c	PRESENT	PRESENT	PRESENT
GALMAN4	3 h2o_c + galman4_c -> 3 man_c + gal_c	PRESENT	PRESENT	PRESENT
GALMAN6	5 h2o_c + galman6_c -> 4 man_c + 2 gal_c	PRESENT	PRESENT	PRESENT
GALUi	h_c + g1p_c + utp_c -> udpg_c + ppi_c	PRESENT	PRESENT	PRESENT
MTHFR2	2 h_c + nadh_c + mlthf_c -> nad_c + 5mthf_c	PRESENT	PRESENT	PRESENT
GARFT	10fthf_c + gar_c <=> thf_c + fgam_c + h_c	PRESENT	PRESENT	PRESENT
GCCa	h_c + gly_c + lpro_c -> co2_c + alpro_c	PRESENT	PRESENT	PRESENT
GCCb	thf_c + alpro_c -> nh4_c + mlthf_c + dhlpro_c	PRESENT	PRESENT	PRESENT
NNATr	atp_c + h_c + nicrnt_c -> ppi_c + dnad_c	PRESENT	PRESENT	PRESENT
ACOTA	akg_c + acorn_c <=> glu__L_c + acg5sa_c	PRESENT	PRESENT	PRESENT
GHMT2r	ser__L_c + thf_c <=> h2o_c + gly_c + mlthf_c	PRESENT	PRESENT	PRESENT
GK1	atp_c + gmp_c <=> adp_c + gdp_c	PRESENT	PRESENT	PRESENT
GLBRAN2	glycogen_c -> bglycogen_c	PRESENT	PRESENT	PRESENT
GLCAASE3	h2o_c + trpglcur_c -> h_c + trp__L_c + glcur_c	PRESENT	PRESENT	PRESENT
GLCMAN4	3 h2o_c + glcman4_c -> glc__D_c + 3 man_c	PRESENT	PRESENT	PRESENT
GLCMAN6	5 h2o_c + glcman6_c -> 2 glc__D_c + 4 man_c	PRESENT	PRESENT	PRESENT
GLCP	pi_c + glycogen_c -> g1p_c	PRESENT	PRESENT	PRESENT
GLCP2	pi_c + bglycogen_c -> g1p_c	PRESENT	PRESENT	PRESENT
GLCS1	adpglc_c -> adp_c + h_c + glycogen_c	PRESENT	PRESENT	PRESENT
GLDBRAN2	bglycogen_c -> glycogen_c	PRESENT	PRESENT	PRESENT
GLGC	atp_c + h_c + g1p_c -> ppi_c + adpglc_c	PRESENT	PRESENT	PRESENT
ILETA	akg_c + ile__L_c <=> glu__L_c + 3mop_c	PRESENT	PRESENT	PRESENT
LEUTA	akg_c + leu__L_c <=> glu__L_c + 4mop_c	PRESENT	PRESENT	PRESENT
NADS1	atp_c + dnad_c + nh4_c -> amp_c + h_c + nad_c + ppi_c	PRESENT	PRESENT	PRESENT
VALTA	akg_c + val__L_c <=> glu__L_c + 3mob_c	PRESENT	PRESENT	PRESENT
OPAH	5oxpro_c + atp_c + 2.0 h2o_c -> adp_c + pi_c + h_c + glu__L_c	PRESENT	PRESENT	PRESENT
FASC180ACP	3 h_c + 2 nadph_c + malACP_c + palmACP_c -> h2o_c + 2 nadp_c + co2_c + ACP_c + ocdcaACP_c	PRESENT	PRESENT	PRESENT
rxn00068	nad_c + h_c + 2 fe2_c <=> nadh_c + 2 fe3_c	PRESENT	PRESENT	PRESENT
GMPS2	atp_c + h2o_c + gln__L_c + xmp_c -> glu__L_c + 2 h_c + amp_c + ppi_c + gmp_c	PRESENT	PRESENT	PRESENT
GLYAT	accoa_c + gly_c <=> coa_c + 2aobut_c	PRESENT	PRESENT	PRESENT
GLYCK	atp_c + glyc__R_c -> adp_c + h_c + 3pg_c	PRESENT	PRESENT	PRESENT
GLYCK2	atp_c + glyc__R_c -> adp_c + h_c + 2pg_c	PRESENT	PRESENT	PRESENT
NADK	atp_c + nad_c -> adp_c + h_c + nadp_c	PRESENT	PRESENT	PRESENT
FASC161ACP	2 h_c + nadph_c + malACP_c + myrsACP_c -> h2o_c + nadp_c + co2_c + ACP_c + hdeACP_c	PRESENT	PRESENT	PRESENT
GLYCTO1	o2_c + glyclt_c -> h2o2_c + glx_c	PRESENT	PRESENT	PRESENT
GLYCTO2	q8_c + glyclt_c -> glx_c + q8h2_c	PRESENT	PRESENT	PRESENT
NADPHQR3	h_c + nadph_c + mqn8_c -> nadp_c + mql8_c	PRESENT	PRESENT	PRESENT
GLYCTO4	2dmmq8_c + glyclt_c -> glx_c + 2dmmql8_c	PRESENT	PRESENT	PRESENT
GLYK	atp_c + glyc_c -> adp_c + h_c + glyc3p_c	PRESENT	PRESENT	PRESENT
GLYOX	h2o_c + lgt__S_c -> h_c + lac__D_c + gthrd_c	PRESENT	PRESENT	PRESENT
GMPS	atp_c + nh4_c + xmp_c -> 2 h_c + amp_c + ppi_c + gmp_c	PRESENT	PRESENT	PRESENT
ACGS	glu__L_c + accoa_c -> h_c + coa_c + acglu_c	PRESENT	PRESENT	PRESENT
rxnnew71	2 nadph_c + amet_c + 7 ipdp_c + grdp_c + dhna_c -> 2 nadp_c + co2_c + 8 ppi_c + ahcys_c + mql9_c + 2 h_c	PRESENT	PRESENT	PRESENT
GPDDA1	h2o_c + g3pc_c -> h_c + glyc3p_c + chol_c	PRESENT	PRESENT	PRESENT
GPDDA2	h2o_c + g3pe_c -> h_c + glyc3p_c + etha_c	PRESENT	PRESENT	PRESENT
GPDDA3	h2o_c + g3ps_c -> h_c + ser__L_c + glyc3p_c	PRESENT	PRESENT	PRESENT
GPDDA4	h2o_c + g3pg_c -> h_c + glyc_c + glyc3p_c	PRESENT	PRESENT	PRESENT
GPDDA5	h2o_c + g3pi_c -> h_c + inost_c + glyc3p_c	PRESENT	PRESENT	PRESENT
GRTT	ipdp_c + grdp_c -> ppi_c + frdp_c	PRESENT	PRESENT	PRESENT
GTPCI	h2o_c + gtp_c -> h_c + for_c + ahdt_c	PRESENT	PRESENT	PRESENT
GTPCII	3 h2o_c + gtp_c -> 2 h_c + ppi_c + for_c + 25dhpp_c	PRESENT	PRESENT	PRESENT
GTPDPK	atp_c + gtp_c -> h_c + amp_c + gdptp_c	PRESENT	PRESENT	PRESENT
GTPH1	2 h2o_c + gtp_c -> 2 pi_c + 2 h_c + gmp_c	PRESENT	PRESENT	PRESENT
GUAPRT	prpp_c + gua_c -> ppi_c + gmp_c	PRESENT	PRESENT	PRESENT
GUI1	glcur_c <=> fruur_c	PRESENT	PRESENT	PRESENT
GUI2	galur_c <=> tagur_c	PRESENT	PRESENT	PRESENT
HETZK	atp_c + 4mhetz_c -> adp_c + h_c + 4mpetz_c	PRESENT	PRESENT	PRESENT
HEX1	atp_c + glc__D_c -> adp_c + h_c + g6p_c	PRESENT	PRESENT	PRESENT
HHDDI	2hh24dd_c <=> 2ohed_c	PRESENT	PRESENT	PRESENT
HISDr	his__L_c -> nh4_c + urcan_c	PRESENT	PRESENT	PRESENT
HEPEACP	penACP_c + 3 h_c + malACP_c + 2 nadph_c -> ACP_c + co2_c + h2o_c + hepACP_c + 2 nadp_c	PRESENT	PRESENT	PRESENT
HISTP	h2o_c + hisp_c -> pi_c + histd_c	PRESENT	PRESENT	PRESENT
HMBS	h2o_c + 4 ppbng_c -> 4 nh4_c + hmbil_c	PRESENT	PRESENT	PRESENT
HMPK1	atp_c + 4ahmmp_c -> adp_c + h_c + 4ampm_c	PRESENT	PRESENT	PRESENT
HPPK2	atp_c + 6hmhpt_c -> h_c + amp_c + 6hmhptpp_c	PRESENT	PRESENT	PRESENT
FASC200ACP	3 h_c + 2 nadph_c + malACP_c + ocdcaACP_c -> h2o_c + 2 nadp_c + co2_c + ACP_c + arachACP_c	PRESENT	PRESENT	PRESENT
SHCHD2	nad_c + dscl_c -> h_c + nadh_c + scl_c	PRESENT	PRESENT	PRESENT
MTHFD	nadp_c + mlthf_c <=> nadph_c + methf_c	PRESENT	PRESENT	PRESENT
HSK	atp_c + hom__L_c -> adp_c + h_c + phom_c	PRESENT	PRESENT	PRESENT
ORNTAC	acorn_c + glu__L_c <=> acglu_c + orn_c	PRESENT	PRESENT	PRESENT
HXPRT	prpp_c + hxan_c -> ppi_c + imp_c	PRESENT	PRESENT	PRESENT
I2FE2SR	2fe1s_c + iscssh_c + iscu_c -> 4 h_c + iscs_c + iscu_2fe2s_c	PRESENT	PRESENT	PRESENT
I2FE2SS2	fadh2_c + 2 fe2_c + 2 iscssh_c + iscu_2fe2s_c -> 6 h_c + fad_c + 2 iscs_c + iscu_2fe2s2_c	PRESENT	PRESENT	PRESENT
I2FE2ST	4 h_c + iscu_2fe2s_c -> 2fe2s_c + iscu_c	PRESENT	PRESENT	PRESENT
I4FE4SR	2 h_c + fadh2_c + iscu_2fe2s2_c -> fad_c + iscu_4fe4s_c	PRESENT	PRESENT	PRESENT
I4FE4ST	4 h_c + iscu_4fe4s_c -> 4fe4s_c + iscu_c	PRESENT	PRESENT	PRESENT
ACOAD1	h_c + nadh_c + b2coa_c <=> nad_c + btcoa_c	PRESENT	PRESENT	PRESENT
ICHORS	chor_c <=> ichor_c	PRESENT	PRESENT	PRESENT
ICYSDS	cys__L_c + iscs_c -> ala__L_c + iscssh_c	PRESENT	PRESENT	PRESENT
GLUabc	atp_c + h2o_c + glu__L_e -> adp_c + glu__L_c + pi_c + h_c	PRESENT	ABSENT	PRESENT
IGPDH	eig3p_c -> h2o_c + imacp_c	PRESENT	PRESENT	PRESENT
IGPS	h_c + 2cpr5p_c -> h2o_c + co2_c + 3ig3p_c	PRESENT	PRESENT	PRESENT
PHETA1	akg_c + phe__L_c <=> glu__L_c + phpyr_c	PRESENT	PRESENT	PRESENT
IMPC	h2o_c + imp_c <=> fprica_c	PRESENT	PRESENT	PRESENT
ACOAD2	h_c + nadh_c + hx2coa_c <=> nad_c + hxcoa_c	PRESENT	PRESENT	PRESENT
AGPR	pi_c + nadp_c + acg5sa_c <=> h_c + nadph_c + acg5p_c	PRESENT	PRESENT	ABSENT
G3PD6	mqn8_c + glyc3p_c -> dhap_c + mql8_c	PRESENT	PRESENT	PRESENT
INSH	h2o_c + ins_c -> hxan_c + rib__D_c	PRESENT	PRESENT	PRESENT
IPDDI	ipdp_c <=> dmpp_c	PRESENT	PRESENT	PRESENT
ALCD19y	h_c + nadph_c + glyald_c <=> nadp_c + glyc_c	PRESENT	PRESENT	PRESENT
ALCD2ir	h_c + nadh_c + acald_c <=> nad_c + etoh_c	PRESENT	PRESENT	PRESENT
IPPMIa	3c2hmp_c <=> h2o_c + 2ippm_c	PRESENT	PRESENT	PRESENT
IPPMIb	h2o_c + 2ippm_c <=> 3c3hmp_c	PRESENT	PRESENT	PRESENT
IPPS	h2o_c + 3mob_c + accoa_c -> h_c + coa_c + 3c3hmp_c	PRESENT	PRESENT	PRESENT
IZPN	h2o_c + 4izp_c -> h_c + forglu_c	PRESENT	PRESENT	PRESENT
G3PD7	2dmmq8_c + glyc3p_c -> dhap_c + 2dmmql8_c	PRESENT	PRESENT	PRESENT
APRAUR	h_c + nadph_c + 5apru_c -> nadp_c + 5aprbu_c	PRESENT	PRESENT	PRESENT
ATHRDHr	nadp_c + athr__L_c -> h_c + nadph_c + 2aobut_c	PRESENT	PRESENT	PRESENT
DMPPS	h_c + nadh_c + h2mb4p_c -> h2o_c + nad_c + dmpp_c	PRESENT	PRESENT	PRESENT
KG6PDC	h_c + 3dhgulnp_c -> co2_c + xu5p__L_c	PRESENT	PRESENT	PRESENT
LACZ	h2o_c + lcts_c -> glc__D_c + gal_c	PRESENT	PRESENT	PRESENT
DPR	h_c + nadph_c + 2dhp_c -> nadp_c + pant__R_c	PRESENT	PRESENT	PRESENT
DSERDHr	nadp_c + ser__D_c <=> h_c + nadph_c + 2amsa_c	PRESENT	PRESENT	PRESENT
OHPBAT	glu__L_c + ohpb_c <=> akg_c + phthr_c	PRESENT	PRESENT	PRESENT
LIPOCT	h_c + ocACP_c -> ACP_c + octapb_c	PRESENT	PRESENT	PRESENT
GCCc	nad_c + dhlpro_c -> h_c + nadh_c + lpro_c	PRESENT	PRESENT	PRESENT
rxnnew01	h2o_c + pyr_c + mqn8_c -> co2_c + ac_c + mql8_c	PRESENT	PRESENT	PRESENT
FAS80_L	8 h_c + 6 nadph_c + 3 malcoa_c + accoa_c -> 2 h2o_c + 4 coa_c + 6 nadp_c + 3 co2_c + octa_c	PRESENT	PRESENT	PRESENT
MAN1PT2	h_c + gdp_c + man1p_c -> pi_c + gdpmann_c	PRESENT	PRESENT	PRESENT
MAN6PI	man6p_c <=> f6p_c	PRESENT	PRESENT	PRESENT
MANA1	h2o_c + manb_c -> 2 man_c	PRESENT	PRESENT	PRESENT
MANA2	h2o_c + mantr_c -> man_c + manb_c	PRESENT	PRESENT	PRESENT
MANA3	h2o_c + manttr_c -> man_c + mantr_c	PRESENT	PRESENT	PRESENT
FASC141ACP	2 h_c + nadph_c + malACP_c + ddcaACP_c -> h2o_c + nadp_c + co2_c + ACP_c + tdeACP_c	PRESENT	PRESENT	PRESENT
GLUN	h2o_c + gln__L_c -> nh4_c + glu__L_c	PRESENT	PRESENT	PRESENT
FMNRx	h_c + nadh_c + fmn_c -> nad_c + fmnh2_c	PRESENT	PRESENT	PRESENT
FOLR2	nadph_c + fol_c -> nadp_c + dhf_c	PRESENT	PRESENT	PRESENT
G5SD	h_c + nadph_c + glu5p_c -> pi_c + nadp_c + glu5sa_c	PRESENT	PRESENT	PRESENT
MECDPS	2p4c2me_c -> cmp_c + 2mecdp_c	PRESENT	PRESENT	PRESENT
MEPCT	h_c + ctp_c + 2me4p_c -> ppi_c + 4c2me_c	PRESENT	PRESENT	PRESENT
METAT	atp_c + h2o_c + met__L_c -> pi_c + ppi_c + amet_c	PRESENT	PRESENT	PRESENT
METSOXR1	trdrd_c + metsox_S__L_c -> h2o_c + met__L_c + trdox_c	PRESENT	PRESENT	PRESENT
METSOXR2	trdrd_c + metsox_R__L_c -> h2o_c + met__L_c + trdox_c	PRESENT	PRESENT	PRESENT
MI1PP	h2o_c + mi1p__D_c -> pi_c + inost_c	PRESENT	PRESENT	PRESENT
MLTG1	h2o_c + malttr_c -> glc__D_c + malt_c	PRESENT	PRESENT	PRESENT
MLTG2	h2o_c + maltttr_c -> glc__D_c + malttr_c	PRESENT	PRESENT	PRESENT
MLTP1	pi_c + maltpt_c <=> g1p_c + maltttr_c	PRESENT	PRESENT	PRESENT
MLTP2	pi_c + malthx_c <=> g1p_c + maltpt_c	PRESENT	PRESENT	PRESENT
MLTP3	pi_c + malthp_c <=> malthx_c + g1p_c	PRESENT	PRESENT	PRESENT
MME	mmcoa__R_c <=> mmcoa__S_c	PRESENT	PRESENT	PRESENT
MMM2	succoa_c <=> mmcoa__R_c	PRESENT	PRESENT	PRESENT
MN6PP	h2o_c + man6p_c -> pi_c + man_c	PRESENT	PRESENT	PRESENT
MNNH	mana_c -> h2o_c + 2ddglcn_c	PRESENT	PRESENT	PRESENT
MOCOS	2 h_c + mptamp_c + mobd_c -> h2o_c + amp_c + cu2_c + moco_c	PRESENT	PRESENT	PRESENT
MPL	pi_c + malt_c -> glc__D_c + g1p_B_c	PRESENT	PRESENT	PRESENT
MPTAT	atp_c + h_c + mpt_c -> ppi_c + mptamp_c	PRESENT	PRESENT	PRESENT
MPTS	cu2_c + cpmp_c + 2 moadcosh_c -> 5 h_c + mpt_c + 2 moadcoo_c	PRESENT	PRESENT	PRESENT
MPTSS	atp_c + h_c + moadcoo_c -> ppi_c + moadamp_c	PRESENT	PRESENT	PRESENT
MTAN	h2o_c + 5mta_c -> ade_c + 5mtr_c	PRESENT	PRESENT	PRESENT
MTHFC	h2o_c + methf_c <=> 10fthf_c + h_c	PRESENT	PRESENT	PRESENT
G5SD2	h_c + nadh_c + glu5p_c -> pi_c + nad_c + glu5sa_c	PRESENT	PRESENT	PRESENT
GALCTLO	nad_c + galctn__L_c <=> h_c + nadh_c + tagur_c	PRESENT	PRESENT	PRESENT
L_LACD2	lac__L_c + q8_c -> pyr_c + q8h2_c	PRESENT	PRESENT	PRESENT
MTI	tre_c <=> malt_c	PRESENT	PRESENT	PRESENT
PSERT	glu__L_c + 3php_c -> akg_c + pser__L_c	PRESENT	PRESENT	PRESENT
MYCTR2	gthox_c + 2 msh_c <=> 2 gthrd_c + mssg_c	PRESENT	PRESENT	ABSENT
ADCYRS	adcobdam_c + 4.0 atp_c + 4.0 gln__L_c + 4.0 h2o_c -> adcobhex_c + 4.0 adp_c + 4.0 glu__L_c + 4.0 h_c + 4.0 pi_c	PRESENT	PRESENT	PRESENT
GLYCLTDx	h_c + nadh_c + glx_c -> nad_c + glyclt_c	PRESENT	PRESENT	PRESENT
GND	nadp_c + 6pgc_c -> nadph_c + co2_c + ru5p__D_c	PRESENT	PRESENT	PRESENT
HISTD	h2o_c + 2 nad_c + histd_c -> 3 h_c + 2 nadh_c + his__L_c	PRESENT	PRESENT	PRESENT
HPYRRx	h_c + nadh_c + hpyr_c <=> nad_c + glyc__R_c	PRESENT	PRESENT	PRESENT
HSDx	nad_c + hom__L_c <=> h_c + nadh_c + aspsa_c	PRESENT	PRESENT	PRESENT
HSDy	nadp_c + hom__L_c <=> h_c + nadph_c + aspsa_c	PRESENT	PRESENT	PRESENT
ICDHyr	nadp_c + icit_c -> nadph_c + akg_c + co2_c	PRESENT	PRESENT	PRESENT
INOSR	nadp_c + inost_c <=> h_c + nadph_c + 2ins_c	PRESENT	PRESENT	PRESENT
INS2D	nad_c + inost_c -> h_c + nadh_c + 2ins_c	PRESENT	PRESENT	PRESENT
NAPRT	h_c + prpp_c + nac_c -> ppi_c + nicrnt_c	PRESENT	PRESENT	PRESENT
NDPK1	atp_c + gdp_c <=> adp_c + gtp_c	PRESENT	PRESENT	PRESENT
NDPK2	atp_c + udp_c <=> adp_c + utp_c	PRESENT	PRESENT	PRESENT
NDPK3	atp_c + cdp_c <=> adp_c + ctp_c	PRESENT	PRESENT	PRESENT
NDPK4	atp_c + dtdp_c <=> adp_c + dttp_c	PRESENT	PRESENT	PRESENT
NDPK5	atp_c + dgdp_c <=> adp_c + dgtp_c	PRESENT	PRESENT	PRESENT
NDPK6	atp_c + dudp_c <=> adp_c + dutp_c	PRESENT	PRESENT	PRESENT
NDPK7	atp_c + dcdp_c <=> adp_c + dctp_c	PRESENT	PRESENT	PRESENT
NDPK8	atp_c + dadp_c <=> adp_c + datp_c	PRESENT	PRESENT	PRESENT
NDPK9	atp_c + idp_c <=> adp_c + itp_c	PRESENT	PRESENT	PRESENT
IPMD	nad_c + 3c2hmp_c -> h_c + nadh_c + 3c4mop_c	PRESENT	PRESENT	PRESENT
NMNHYD	h2o_c + nmn_c -> pi_c + rnam_c	PRESENT	PRESENT	PRESENT
NNAM	h2o_c + ncam_c -> nh4_c + nac_c	PRESENT	PRESENT	PRESENT
KARA1	h_c + nadph_c + alac__S_c <=> nadp_c + 23dhmb_c	PRESENT	PRESENT	PRESENT
NPHS	sbzcoa_c -> coa_c + dhna_c	PRESENT	PRESENT	PRESENT
NTD10	h2o_c + xmp_c -> pi_c + xtsn_c	PRESENT	PRESENT	PRESENT
NTD11	h2o_c + imp_c -> pi_c + ins_c	PRESENT	PRESENT	PRESENT
NTD2	h2o_c + ump_c -> pi_c + uri_c	PRESENT	PRESENT	PRESENT
NTD4	h2o_c + cmp_c -> pi_c + cytd_c	PRESENT	PRESENT	PRESENT
NTD7	h2o_c + amp_c -> pi_c + adn_c	PRESENT	PRESENT	PRESENT
NTD9	h2o_c + gmp_c -> pi_c + gsn_c	PRESENT	PRESENT	PRESENT
NTP1	atp_c + h2o_c -> adp_c + pi_c + h_c	PRESENT	PRESENT	PRESENT
NTP10	h2o_c + itp_c -> pi_c + h_c + idp_c	PRESENT	PRESENT	PRESENT
NTP3	h2o_c + gtp_c -> pi_c + h_c + gdp_c	PRESENT	PRESENT	PRESENT
NTP5	h2o_c + ctp_c -> pi_c + h_c + cdp_c	PRESENT	PRESENT	PRESENT
NTPP1	h2o_c + dgtp_c -> h_c + ppi_c + dgmp_c	PRESENT	PRESENT	PRESENT
NTPP10	h2o_c + ditp_c -> h_c + ppi_c + dimp_c	PRESENT	PRESENT	PRESENT
NTPP11	h2o_c + xtp_c -> h_c + ppi_c + xmp_c	PRESENT	PRESENT	PRESENT
NTPP2	h2o_c + gtp_c -> h_c + ppi_c + gmp_c	PRESENT	PRESENT	PRESENT
NTPP3	h2o_c + dctp_c -> h_c + ppi_c + dcmp_c	PRESENT	PRESENT	PRESENT
NTPP4	h2o_c + ctp_c -> h_c + ppi_c + cmp_c	PRESENT	PRESENT	PRESENT
NTPP5	h2o_c + datp_c -> h_c + ppi_c + damp_c	PRESENT	PRESENT	PRESENT
NTPP6	atp_c + h2o_c -> h_c + amp_c + ppi_c	PRESENT	PRESENT	PRESENT
NTPP7	h2o_c + dttp_c -> h_c + ppi_c + dtmp_c	PRESENT	PRESENT	PRESENT
NTPP8	h2o_c + utp_c -> h_c + ppi_c + ump_c	PRESENT	PRESENT	PRESENT
NTPP9	h2o_c + itp_c -> h_c + ppi_c + imp_c	PRESENT	PRESENT	PRESENT
NTPTP1	h2o_c + dgtp_c -> pppi_c + dgsn_c	PRESENT	PRESENT	ABSENT
NTRARz	trdrd_c + no3_c -> h2o_c + trdox_c + no2_c	PRESENT	PRESENT	PRESENT
L_LACD3	lac__L_c + mqn8_c -> pyr_c + mql8_c	PRESENT	PRESENT	PRESENT
KARA2	h_c + nadph_c + 2ahbut_c <=> nadp_c + 23dhmp_c	PRESENT	PRESENT	PRESENT
OCBT	pi_c + h_c + citr__L_c <=> orn_c + cbp_c	PRESENT	PRESENT	PRESENT
GLUDy	glu__L_c + h2o_c + nadp_c <=> nh4_c + h_c + nadph_c + akg_c	PRESENT	PRESENT	PRESENT
KAS16	2 h_c + nadph_c + malACP_c + ddcaACP_c -> nadp_c + co2_c + ACP_c + 3hmrsACP_c	PRESENT	PRESENT	PRESENT
KAS_HP	2 h_c + nadph_c + malACP_c + myrsACP_c -> nadp_c + co2_c + ACP_c + 3hpalmACP_c	PRESENT	PRESENT	PRESENT
KAS_HP2	2 h_c + nadph_c + malACP_c + palmACP_c -> nadp_c + co2_c + ACP_c + 3hoctaACP_c	PRESENT	PRESENT	PRESENT
OMPDC	h_c + orot5p_c -> co2_c + ump_c	PRESENT	PRESENT	PRESENT
OPTCCL	h_c + 5cohe_c -> 2hh24dd_c + co2_c	PRESENT	PRESENT	PRESENT
NADS2	atp_c + h2o_c + gln__L_c + dnad_c -> glu__L_c + h_c + nad_c + amp_c + ppi_c	PRESENT	PRESENT	PRESENT
ORPT	ppi_c + orot5p_c <=> prpp_c + orot_c	PRESENT	PRESENT	PRESENT
LDH_L	nad_c + lac__L_c <=> h_c + nadh_c + pyr_c	PRESENT	PRESENT	PRESENT
LIPOS	h_c + nad_c + 2 amet_c + 4fe4s_c + octapb_c -> nadh_c + 2 dad_5_c + 2 met__L_c + 2 fe2_c + 2fe2s_c + lipopb_c	PRESENT	PRESENT	PRESENT
PAPPT3	udcpp_c + ugmda_c -> ump_c + uagmda_c	PRESENT	PRESENT	PRESENT
PAPSR	paps_c + trdrd_c -> 2 h_c + pap_c + so3_c + trdox_c	PRESENT	PRESENT	PRESENT
LSERDHr	nadp_c + ser__L_c -> h_c + nadph_c + 2amsa_c	PRESENT	PRESENT	PRESENT
MANAO	nad_c + mana_c <=> h_c + nadh_c + fruur_c	PRESENT	PRESENT	PRESENT
PDXPP	h2o_c + pdx5p_c -> pi_c + pydxn_c	PRESENT	PRESENT	PRESENT
PFK	atp_c + f6p_c -> adp_c + h_c + fdp_c	PRESENT	PRESENT	PRESENT
PFK_2	atp_c + tag6p__D_c -> adp_c + h_c + tagdp__D_c	PRESENT	PRESENT	PRESENT
PFK_3	atp_c + s7p_c -> adp_c + h_c + s17bp_c	PRESENT	PRESENT	PRESENT
PFOR	coa_c + pyr_c + flxso_c <=> co2_c + accoa_c + flxr_c + h_c	PRESENT	PRESENT	PRESENT
PGAMT	gam6p_c <=> gam1p_c	PRESENT	PRESENT	PRESENT
ME1	nad_c + mal__L_c -> nadh_c + pyr_c + co2_c	PRESENT	PRESENT	PRESENT
PGI	g6p_c <=> f6p_c	PRESENT	PRESENT	PRESENT
PGK	atp_c + 3pg_c <=> adp_c + 13dpg_c	PRESENT	PRESENT	PRESENT
PGL	h2o_c + 6pgl_c -> h_c + 6pgc_c	PRESENT	PRESENT	PRESENT
MECDPDH2	nadh_c + 2mecdp_c -> h2o_c + nad_c + h2mb4p_c	PRESENT	PRESENT	PRESENT
MCOATA	ACP_c + malcoa_c <=> coa_c + malACP_c	PRESENT	PRESENT	PRESENT
PGMT_B	g6p_B_c <=> g1p_B_c	PRESENT	PRESENT	PRESENT
SDPTA	akg_c + sl26da_c <=> glu__L_c + sl2a6o_c	PRESENT	PRESENT	PRESENT
CTPS2	atp_c + h2o_c + gln__L_c + utp_c -> adp_c + glu__L_c + pi_c + 2 h_c + ctp_c	PRESENT	PRESENT	PRESENT
MMSAD1	nad_c + 2mop_c + coa_c -> co2_c + ppcoa_c + nadh_c	PRESENT	ABSENT	PRESENT
PMPK	atp_c + 4ampm_c -> adp_c + 2mahmp_c	PRESENT	PRESENT	PRESENT
PNTK	atp_c + pnto__R_c -> adp_c + h_c + 4ppan_c	PRESENT	PRESENT	PRESENT
POR	coa_c + pyr_c + 2 fdxox_c + 3 h_c <=> co2_c + accoa_c + 2 fdxrd_c	PRESENT	PRESENT	PRESENT
POX	h2o_c + pyr_c + q8_c -> co2_c + ac_c + q8h2_c	PRESENT	PRESENT	PRESENT
PPA	h2o_c + ppi_c -> 2 pi_c + h_c	PRESENT	PRESENT	PRESENT
PPA2	h2o_c + pppi_c -> pi_c + h_c + ppi_c	PRESENT	PRESENT	PRESENT
PPBNGS	2 5aop_c -> 2 h2o_c + h_c + ppbng_c	PRESENT	PRESENT	PRESENT
PPCDC	h_c + 4ppcys_c -> co2_c + pan4p_c	PRESENT	PRESENT	PRESENT
PPCOAC	atp_c + hco3_c + ppcoa_c -> adp_c + pi_c + h_c + mmcoa__S_c	PRESENT	PRESENT	PRESENT
SDPDS	h2o_c + sl26da_c -> succ_c + 26dap_LL_c	PRESENT	PRESENT	PRESENT
PPDK	atp_c + pi_c + pyr_c -> h_c + amp_c + ppi_c + pep_c	PRESENT	PRESENT	PRESENT
PPK2r	atp_c + ppi_c -> adp_c + pppi_c	PRESENT	PRESENT	PRESENT
PPKr	atp_c + pi_c -> adp_c + ppi_c	PRESENT	PRESENT	PRESENT
PPM	r1p_c <=> r5p_c	PRESENT	PRESENT	PRESENT
PPNCL	cys__L_c + ctp_c + 4ppan_c -> pi_c + h_c + 4ppcys_c + cdp_c	PRESENT	PRESENT	PRESENT
PPNCL2	cys__L_c + ctp_c + 4ppan_c -> h_c + ppi_c + cmp_c + 4ppcys_c	PRESENT	PRESENT	PRESENT
PPNCL3	atp_c + cys__L_c + 4ppan_c -> h_c + amp_c + ppi_c + 4ppcys_c	PRESENT	PRESENT	PRESENT
PPPGO	1.5 o2_c + pppg9_c -> 3 h2o_c + ppp9_c	PRESENT	PRESENT	PRESENT
PRAGSr	atp_c + gly_c + pram_c <=> adp_c + pi_c + h_c + gar_c	PRESENT	PRESENT	PRESENT
PRAIi	pran_c -> 2cpr5p_c	PRESENT	PRESENT	PRESENT
PRAIS	atp_c + fpram_c -> adp_c + pi_c + 2 h_c + air_c	PRESENT	PRESENT	PRESENT
PRAMPC	h2o_c + prbamp_c -> prfp_c	PRESENT	PRESENT	PRESENT
ASPCT	asp__L_c + cbp_c -> pi_c + h_c + cbasp_c	PRESENT	PRESENT	PRESENT
PRATPP	h2o_c + prbatp_c -> h_c + ppi_c + prbamp_c	PRESENT	PRESENT	PRESENT
GLUR	glu__D_c <=> glu__L_c	PRESENT	PRESENT	PRESENT
PRMICI	prlp_c <=> prfp_c	PRESENT	PRESENT	PRESENT
PROD2	fad_c + pro__L_c -> h_c + fadh2_c + 1pyr5c_c	PRESENT	PRESENT	PRESENT
PRPPS	atp_c + r5p_c <=> h_c + amp_c + prpp_c	PRESENT	PRESENT	PRESENT
PSCVT	pep_c + skm5p_c <=> pi_c + 3psme_c	PRESENT	PRESENT	PRESENT
GF6PTA	gln__L_c + f6p_c -> glu__L_c + gam6p_c	PRESENT	PRESENT	PRESENT
PSP_L	h2o_c + pser__L_c -> pi_c + ser__L_c	PRESENT	PRESENT	PRESENT
PTPATi	atp_c + h_c + pan4p_c -> ppi_c + dpcoa_c	PRESENT	PRESENT	PRESENT
PUNP1	pi_c + adn_c <=> ade_c + r1p_c	PRESENT	PRESENT	PRESENT
PUNP2	pi_c + dad_2_c <=> 2dr1p_c + ade_c	PRESENT	PRESENT	PRESENT
PUNP3	pi_c + gsn_c <=> gua_c + r1p_c	PRESENT	PRESENT	PRESENT
PUNP4	pi_c + dgsn_c <=> 2dr1p_c + gua_c	PRESENT	PRESENT	PRESENT
PUNP5	pi_c + ins_c <=> hxan_c + r1p_c	PRESENT	PRESENT	PRESENT
PUNP6	pi_c + din_c <=> 2dr1p_c + hxan_c	PRESENT	PRESENT	PRESENT
PUNP7	pi_c + xtsn_c <=> xan_c + r1p_c	PRESENT	PRESENT	PRESENT
MTHFD2i	nad_c + mlthf_c -> nadh_c + methf_c	PRESENT	PRESENT	PRESENT
PYDAMK	atp_c + pydam_c -> adp_c + h_c + pyam5p_c	PRESENT	PRESENT	PRESENT
PYDXK	atp_c + pydx_c -> adp_c + h_c + pydx5p_c	PRESENT	PRESENT	PRESENT
PYDXNK	atp_c + pydxn_c -> adp_c + h_c + pdx5p_c	PRESENT	PRESENT	PRESENT
PYDXPP	h2o_c + pydx5p_c -> pi_c + pydx_c	PRESENT	PRESENT	PRESENT
PYK	adp_c + h_c + pep_c -> atp_c + pyr_c	PRESENT	PRESENT	PRESENT
MYCTR	nadp_c + 2 msh_c <=> h_c + nadph_c + mssg_c	PRESENT	PRESENT	ABSENT
R5PP	h2o_c + r5p_c -> pi_c + rib__D_c	PRESENT	PRESENT	PRESENT
OAADC	h_c + oaa_c -> pyr_c + co2_c	PRESENT	PRESENT	PRESENT
RBFSa	db4p_c + 4r5au_c -> pi_c + 2 h2o_c + dmlz_c	PRESENT	PRESENT	PRESENT
RBFSb	2 dmlz_c -> ribflv_c + 4r5au_c	PRESENT	PRESENT	PRESENT
RBK	atp_c + rib__D_c -> adp_c + h_c + r5p_c	PRESENT	PRESENT	PRESENT
RBK_Dr	atp_c + rbl__D_c <=> adp_c + h_c + ru5p__D_c	PRESENT	PRESENT	PRESENT
RBK_L1	atp_c + rbl__L_c -> adp_c + h_c + ru5p__L_c	PRESENT	PRESENT	PRESENT
RBP4E	ru5p__L_c <=> xu5p__D_c	PRESENT	PRESENT	PRESENT
RHCCE	rhcys_c -> hcys__L_c + dhptd_c	PRESENT	PRESENT	PRESENT
RNDR1	adp_c + trdrd_c -> h2o_c + dadp_c + trdox_c	PRESENT	PRESENT	PRESENT
RNDR2	gdp_c + trdrd_c -> h2o_c + dgdp_c + trdox_c	PRESENT	PRESENT	PRESENT
RNDR3	trdrd_c + cdp_c -> h2o_c + trdox_c + dcdp_c	PRESENT	PRESENT	PRESENT
RNDR4	udp_c + trdrd_c -> h2o_c + trdox_c + dudp_c	PRESENT	PRESENT	PRESENT
RNTR1	atp_c + trdrd_c -> h2o_c + datp_c + trdox_c	PRESENT	PRESENT	PRESENT
RNTR1c	atp_c + 2 h_c + flxr_c -> h2o_c + datp_c + flxso_c	PRESENT	PRESENT	PRESENT
RNTR1c2	atp_c + 2 h_c + 2 flxr_c -> h2o_c + datp_c + 2 flxso_c	PRESENT	PRESENT	PRESENT
RNTR2	gtp_c + trdrd_c -> h2o_c + dgtp_c + trdox_c	PRESENT	PRESENT	PRESENT
RNTR2c	gtp_c + 2 h_c + flxr_c -> h2o_c + dgtp_c + flxso_c	PRESENT	PRESENT	PRESENT
RNTR2c2	2 h_c + gtp_c + 2 flxr_c -> h2o_c + dgtp_c + 2 flxso_c	PRESENT	PRESENT	PRESENT
RNTR3	ctp_c + trdrd_c -> h2o_c + trdox_c + dctp_c	PRESENT	PRESENT	PRESENT
RNTR3c	ctp_c + 2 h_c + flxr_c -> h2o_c + dctp_c + flxso_c	PRESENT	PRESENT	PRESENT
RNTR3c2	2 h_c + ctp_c + 2 flxr_c -> h2o_c + 2 flxso_c + dctp_c	PRESENT	PRESENT	PRESENT
RNTR4	trdrd_c + utp_c -> h2o_c + trdox_c + dutp_c	PRESENT	PRESENT	PRESENT
RNTR4c	utp_c + 2 h_c + flxr_c -> h2o_c + dutp_c + flxso_c	PRESENT	PRESENT	PRESENT
RNTR4c2	2 h_c + 2 flxr_c + utp_c -> h2o_c + 2 flxso_c + dutp_c	PRESENT	PRESENT	PRESENT
RPE	ru5p__D_c <=> xu5p__D_c	PRESENT	PRESENT	PRESENT
RPI	r5p_c <=> ru5p__D_c	PRESENT	PRESENT	PRESENT
S2FE2SR	atp_c + h2o_c + 2fe1s_c + sufbcd_c + sufsesh_c -> adp_c + pi_c + 5 h_c + sufbcd_2fe2s_c + sufse_c	PRESENT	PRESENT	PRESENT
S2FE2SS2	atp_c + h2o_c + fadh2_c + 2 fe2_c + sufbcd_2fe2s_c + 2 sufsesh_c -> adp_c + pi_c + 7 h_c + fad_c + 2 sufse_c + sufbcd_2fe2s2_c	PRESENT	PRESENT	PRESENT
S2FE2ST	4 h_c + sufbcd_2fe2s_c -> 2fe2s_c + sufbcd_c	PRESENT	PRESENT	PRESENT
S4FE4SR	2 h_c + fadh2_c + sufbcd_2fe2s2_c -> fad_c + sufbcd_4fe4s_c	PRESENT	PRESENT	PRESENT
S4FE4ST	4 h_c + sufbcd_4fe4s_c -> 4fe4s_c + sufbcd_c	PRESENT	PRESENT	PRESENT
S6PG	h2o_c + salcn6p_c -> 2hxmp_c + g6p_c	PRESENT	PRESENT	PRESENT
NADDP	h2o_c + nad_c -> 2 h_c + amp_c + nmn_c	PRESENT	PRESENT	PRESENT
SUCCt2_3pp	3 h_e + succ_e -> 3 h_c + succ_c	PRESENT	PRESENT	PRESENT
AATA	2oxoadp_c + glu__L_c <=> L2aadp_c + akg_c	PRESENT	PRESENT	PRESENT
SERAT	accoa_c + ser__L_c -> coa_c + acser_c	PRESENT	PRESENT	PRESENT
SERD_L	ser__L_c -> nh4_c + pyr_c	PRESENT	PRESENT	PRESENT
PCMEH3pp	4hba_e + mqn8_c -> 4hbald_e + mql8_c	PRESENT	PRESENT	PRESENT
SHCHF	fe2_c + scl_c -> 3 h_c + sheme_c	PRESENT	PRESENT	PRESENT
NADH2r	h_c + nadh_c + q8_c -> nad_c + q8h2_c	PRESENT	PRESENT	PRESENT
SHKK	atp_c + skm_c -> adp_c + h_c + skm5p_c	PRESENT	PRESENT	PRESENT
SLCYSS	acser_c + tsul_c <=> ac_c + scys__L_c	PRESENT	PRESENT	PRESENT
NADH5	h_c + nadh_c + q8_c -> nad_c + q8h2_c	PRESENT	PRESENT	PRESENT
NADH9	h_c + nadh_c + 2dmmq8_c -> nad_c + 2dmmql8_c	PRESENT	PRESENT	PRESENT
NADPHQR2	h_c + nadph_c + q8_c -> nadp_c + q8h2_c	PRESENT	PRESENT	PRESENT
SUCBZL	atp_c + coa_c + sucbz_c -> amp_c + ppi_c + sbzcoa_c	PRESENT	PRESENT	PRESENT
SUCBZS	2shchc_c -> h2o_c + sucbz_c	PRESENT	PRESENT	PRESENT
SUCMALt	mal__L_e + succ_c -> mal__L_c + succ_e	PRESENT	PRESENT	PRESENT
TALA	g3p_c + s7p_c <=> f6p_c + e4p_c	PRESENT	PRESENT	PRESENT
THDPS	h2o_c + succoa_c + thdp_c -> coa_c + sl2a6o_c	PRESENT	PRESENT	PRESENT
THFAT	h2o_c + methf_c -> h_c + 5fthf_c	PRESENT	PRESENT	PRESENT
THIORDXi	h2o2_c + trdrd_c -> 2 h2o_c + trdox_c	PRESENT	PRESENT	PRESENT
NADH17ex	4 h_c + nadh_c + mqn8_c -> nad_c + 3 h_e + mql8_c	PRESENT	PRESENT	PRESENT
THRD_L	thr__L_c -> nh4_c + 2obut_c	PRESENT	PRESENT	PRESENT
THRS	h2o_c + phom_c -> pi_c + thr__L_c	PRESENT	PRESENT	PRESENT
THZPSN	atp_c + cys__L_c + dxyl5p_c + tyr__L_c -> h2o_c + h_c + amp_c + ppi_c + co2_c + ala__L_c + 4mpetz_c + 4hba_c	PRESENT	PRESENT	PRESENT
TKT1	r5p_c + xu5p__D_c <=> g3p_c + s7p_c	PRESENT	PRESENT	PRESENT
TKT2	e4p_c + xu5p__D_c <=> f6p_c + g3p_c	PRESENT	PRESENT	PRESENT
TMDK1	atp_c + thymd_c -> adp_c + h_c + dtmp_c	PRESENT	PRESENT	PRESENT
TMDPP	pi_c + thymd_c <=> 2dr1p_c + thym_c	PRESENT	PRESENT	PRESENT
TMDS	dump_c + mlthf_c -> dhf_c + dtmp_c	PRESENT	PRESENT	PRESENT
TMN	h2o_c + thm_c -> h_c + 4ahmmp_c + 4mhetz_c	PRESENT	PRESENT	PRESENT
TMPK	atp_c + thmmp_c -> adp_c + thmpp_c	PRESENT	PRESENT	PRESENT
TMPPP	h_c + 2mahmp_c + 4mpetz_c -> ppi_c + thmmp_c	PRESENT	PRESENT	PRESENT
TPI	dhap_c <=> g3p_c	PRESENT	PRESENT	PRESENT
DHFS	atp_c + glu__L_c + dhpt_c -> adp_c + pi_c + h_c + dhf_c	PRESENT	PRESENT	PRESENT
TRE6PP	h2o_c + tre6p_c -> pi_c + tre_c	PRESENT	PRESENT	PRESENT
TRE6PS	udpg_c + g6p_c -> h_c + udp_c + tre6p_c	PRESENT	PRESENT	PRESENT
TRPAS2	h2o_c + trp__L_c <=> nh4_c + pyr_c + indole_c	PRESENT	PRESENT	PRESENT
TRPS1	ser__L_c + 3ig3p_c -> h2o_c + g3p_c + trp__L_c	PRESENT	PRESENT	PRESENT
TRPS2	ser__L_c + indole_c -> h2o_c + trp__L_c	PRESENT	PRESENT	PRESENT
TRPS3	3ig3p_c -> g3p_c + indole_c	PRESENT	PRESENT	PRESENT
THFGLUS	atp_c + glu__L_c + thf_c -> adp_c + pi_c + h_c + thfglu_c	PRESENT	PRESENT	PRESENT
rxn01210	atp_c + glu__L_c + 10fthf_c -> adp_c + pi_c + h_c + 10fthfglu__L_c	PRESENT	PRESENT	PRESENT
UAAGDS	atp_c + 26dap__M_c + uamag_c -> adp_c + pi_c + h_c + ugmd_c	PRESENT	PRESENT	PRESENT
UAGAAT	3hmrsACP_c + uacgam_c <=> ACP_c + u3aga_c	PRESENT	PRESENT	PRESENT
UAGCVT	pep_c + uacgam_c -> pi_c + uaccg_c	PRESENT	PRESENT	PRESENT
OIVD1r	nad_c + coa_c + 4mop_c <=> nadh_c + co2_c + ivcoa_c	PRESENT	PRESENT	PRESENT
UAGPT3	uacgam_c + uagmda_c -> h_c + udp_c + uaagmda_c	PRESENT	PRESENT	PRESENT
UAMAGS	atp_c + glu__D_c + uama_c -> adp_c + pi_c + h_c + uamag_c	PRESENT	PRESENT	PRESENT
UAMAS	atp_c + ala__L_c + uamr_c -> adp_c + pi_c + h_c + uama_c	PRESENT	PRESENT	PRESENT
NADTRHD	nad_c + nadph_c <=> nadh_c + nadp_c	PRESENT	PRESENT	PRESENT
UDCPDP	h2o_c + udcpdp_c -> pi_c + h_c + udcpp_c	PRESENT	PRESENT	PRESENT
UDPDPS	ipdp_c + decdp_c -> ppi_c + udcpdp_c	PRESENT	PRESENT	PRESENT
UDPDPS2	decdp_c + ipdp_c -> ppi_c + udcpdp_c	PRESENT	PRESENT	PRESENT
UDPG4E	udpg_c <=> udpgal_c	PRESENT	PRESENT	PRESENT
NMNAT	atp_c + h_c + nmn_c -> nad_c + ppi_c	PRESENT	PRESENT	PRESENT
UGMDDS	atp_c + alaala_c + ugmd_c -> adp_c + pi_c + h_c + ugmda_c	PRESENT	PRESENT	PRESENT
UMPK	atp_c + ump_c <=> adp_c + udp_c	PRESENT	PRESENT	PRESENT
UPP3MT	2 amet_c + uppg3_c -> h_c + 2 ahcys_c + dscl_c	PRESENT	PRESENT	PRESENT
UPP3S	hmbil_c -> h2o_c + uppg3_c	PRESENT	PRESENT	PRESENT
UPPDC1	4 h_c + uppg3_c -> 4 co2_c + cpppg3_c	PRESENT	PRESENT	PRESENT
UPPRT	prpp_c + ura_c -> ppi_c + ump_c	PRESENT	PRESENT	PRESENT
URCN	h2o_c + urcan_c -> 4izp_c	PRESENT	PRESENT	PRESENT
URIDK2r	atp_c + dump_c -> adp_c + dudp_c	PRESENT	PRESENT	PRESENT
GLUPRT	h2o_c + prpp_c + gln__L_c -> glu__L_c + ppi_c + pram_c	PRESENT	PRESENT	PRESENT
X5PL3E	xu5p__L_c -> ru5p__L_c	PRESENT	PRESENT	PRESENT
XPPT	prpp_c + xan_c -> ppi_c + xmp_c	PRESENT	PRESENT	PRESENT
TYRTRS	atp_c + trnatyr_c + tyr__L_c -> amp_c + ppi_c + tyrtrna_c	PRESENT	PRESENT	PRESENT
ATPATF1	adp_c + atp_c + h_c -> ap4a_c + pi_c	PRESENT	PRESENT	PRESENT
ADCPS1	adcobhex_c + appl_c + atp_c -> adp_c + adocbi_c + pi_c + h_c	PRESENT	PRESENT	PRESENT
PC6YM	2.0 amet_c + pre6b_c -> 2.0 ahcys_c + pre8_c + co2_c + 2.0 h_c	PRESENT	PRESENT	PRESENT
R05219	amet_c + h2o_c + pre5_c -> ahcys_c + h_c + ac_c + pre6a_c	PRESENT	PRESENT	PRESENT
AMAOTr	8aonn_c + amet_c <=> amob_c + dann_c	PRESENT	PRESENT	PRESENT
KAS14	acACP_c + h_c + malACP_c -> ACP_c + actACP_c + co2_c	PRESENT	PRESENT	PRESENT
NMNDA	h2o_c + nmn_c -> nh4_c + nicrnt_c	PRESENT	PRESENT	PRESENT
DBTS	atp_c + co2_c + dann_c -> adp_c + dtbt_c + 3.0 h_c + pi_c	PRESENT	PRESENT	PRESENT
G1PTT	dttp_c + g1p_c + h_c -> dtdpglu_c + ppi_c	PRESENT	PRESENT	PRESENT
OIVD2	nad_c + coa_c + 3mob_c -> nadh_c + co2_c + ibcoa_c	PRESENT	PRESENT	PRESENT
P5CR	2 h_c + nadph_c + 1pyr5c_c -> nadp_c + pro__L_c	PRESENT	PRESENT	PRESENT
AIRC3	5caiz_c -> 5aizc_c	PRESENT	PRESENT	PRESENT
MAN1PT	gtp_c + h_c + man1p_c -> gdpmann_c + ppi_c	PRESENT	PRESENT	PRESENT
AIRC2	air_c + atp_c + hco3_c -> 5caiz_c + adp_c + h_c + pi_c	PRESENT	PRESENT	PRESENT
GDTP	gdptp_c + h2o_c -> h_c + pi_c + ppgpp_c	PRESENT	PRESENT	PRESENT
HEMEOS	frdp_c + h2o_c + pheme_c -> hemeO_c + ppi_c	PRESENT	PRESENT	PRESENT
TRYPTAOX	h2o_c + o2_c + trypta_c -> h2o2_c + id3acald_c + nh4_c	PRESENT	PRESENT	PRESENT
FTHFCL	5fthf_c + atp_c -> adp_c + methf_c + pi_c	PRESENT	PRESENT	PRESENT
UAG2E	uacgam_c <=> uacmam_c	PRESENT	PRESENT	PRESENT
ACONTa	cit_c <=> acon_C_c + h2o_c	PRESENT	PRESENT	PRESENT
FMETTRS	10fthf_c + mettrna_c <=> fmettrna_c + h_c + thf_c	PRESENT	PRESENT	PRESENT
VALTRS	atp_c + trnaval_c + val__L_c -> amp_c + ppi_c + valtrna_c	PRESENT	PRESENT	PRESENT
CYSTRS	atp_c + cys__L_c + trnacys_c -> amp_c + cystrna_c + ppi_c	PRESENT	PRESENT	PRESENT
ADCS	gln__L_c + chor_c -> glu__L_c + 4adcho_c	PRESENT	PRESENT	PRESENT
OIVD3	nad_c + coa_c + 3mop_c -> nadh_c + co2_c + 2mbcoa_c	PRESENT	PRESENT	PRESENT
DDPGA	4h2oglt_c <=> pyr_c + glx_c	PRESENT	PRESENT	PRESENT
HSERTA	accoa_c + hom__L_c <=> coa_c + achms_c	PRESENT	PRESENT	ABSENT
MI4PP	mi4p__D_c + h2o_c -> inost_c + pi_c	PRESENT	PRESENT	PRESENT
HISTRS	atp_c + his__L_c + trnahis_c -> amp_c + histrna_c + ppi_c	PRESENT	PRESENT	PRESENT
TMK	atp_c + thm_c -> adp_c + h_c + thmmp_c	PRESENT	PRESENT	ABSENT
LEUTRS	atp_c + leu__L_c + trnaleu_c -> amp_c + leutrna_c + ppi_c	PRESENT	PRESENT	PRESENT
HXAD	chitob_c + h2o_c -> 2.0 acgam_c	PRESENT	PRESENT	PRESENT
TRPTRS	atp_c + trnatrp_c + trp__L_c -> amp_c + ppi_c + trptrna_c	PRESENT	PRESENT	PRESENT
AMID2	h2o_c + pad_c -> nh4_c + pac_c	PRESENT	PRESENT	PRESENT
CYTDK1	cytd_c + atp_c -> cmp_c + h_c + adp_c	PRESENT	PRESENT	PRESENT
BUPN	cala_c + h_c + h2o_c -> ala_B_c + co2_c + nh4_c	PRESENT	PRESENT	PRESENT
PDH	nad_c + coa_c + pyr_c -> nadh_c + co2_c + accoa_c	PRESENT	PRESENT	PRESENT
CAT	2.0 h2o2_c -> 2.0 h2o_c + o2_c	PRESENT	PRESENT	PRESENT
COCHL	atp_c + cobalt2_c + h2o_c + hgbam_c -> adp_c + pi_c + co2dam_c + 2.0 h_c	PRESENT	PRESENT	PRESENT
ILETRS	atp_c + ile__L_c + trnaile_c -> amp_c + iletrna_c + ppi_c	PRESENT	PRESENT	PRESENT
rxn12640	h2o_c + cpd11586_c <=> glu__L_c + ala__L_c	PRESENT	PRESENT	PRESENT
ALPHNH	allphn_c + 3.0 h_c + h2o_c -> 2.0 co2_c + 2.0 nh4_c	PRESENT	PRESENT	PRESENT
PPPGO_1	3.0 o2_c + pppg9_c -> 3.0 h2o2_c + ppp9_c	PRESENT	PRESENT	PRESENT
PC11M	amet_c + pre4_c -> ahcys_c + h_c + pre5_c	PRESENT	PRESENT	PRESENT
PC17M	amet_c + pre3b_c -> ahcys_c + pre4_c + 3.0 h_c	PRESENT	PRESENT	PRESENT
PC8XM	h_c + pre8_c -> hgbyr_c	PRESENT	PRESENT	PRESENT
ADOCBLS	agdpcbi_c + rdmbzi_c -> adocbl_c + gmp_c + h_c	PRESENT	PRESENT	PRESENT
D5KGK	atp_c + d5kg_c -> h_c + d5kgp_c + adp_c	PRESENT	PRESENT	ABSENT
2INSD	2ins_c -> dkdi_c + h2o_c	PRESENT	PRESENT	PRESENT
PHETRS	atp_c + phe__L_c + trnaphe_c -> amp_c + phetrna_c + ppi_c	PRESENT	PRESENT	PRESENT
PROTRS	atp_c + pro__L_c + trnapro_c -> amp_c + ppi_c + protrna_c	PRESENT	PRESENT	PRESENT
GLNSP2	nh4_c + uaaGgla_c + atp_c -> adp_c + h_c + pi_c + uaaGgtla_c	PRESENT	PRESENT	PRESENT
NNDMBRT	dmbzid_c + nicrnt_c -> 5prdmbz_c + h_c + nac_c	PRESENT	PRESENT	PRESENT
THRTRS	atp_c + thr__L_c + trnathr_c -> amp_c + ppi_c + thrtrna_c	PRESENT	PRESENT	PRESENT
HEX10	gam_c + atp_c -> gam6p_c + h_c + adp_c	PRESENT	PRESENT	PRESENT
TDP	h2o_c + thmpp_c -> h_c + pi_c + thmmp_c	PRESENT	PRESENT	PRESENT
PC20M	dscl_c + amet_c -> ahcys_c + pre3a_c + h_c	PRESENT	PRESENT	PRESENT
MHPGLUT	hcys__L_c + mhpglu_c -> hpglu_c + met__L_c	PRESENT	PRESENT	PRESENT
AMID3	h2o_c + iad_c -> ind3ac_c + nh4_c	PRESENT	PRESENT	PRESENT
CYTDK2	cytd_c + gtp_c -> cmp_c + gdp_c + h_c	PRESENT	PRESENT	PRESENT
PRDX	meoh_c + h2o2_c -> 2.0 h2o_c + fald_c	PRESENT	PRESENT	PRESENT
CODSCL4MT	amet_c + copre4_c -> h_c + ahcys_c + codscl5a_c	PRESENT	PRESENT	PRESENT
CPC3MT	amet_c + copre3_c -> copre4_c + ahcys_c	PRESENT	PRESENT	PRESENT
CODSCL8XI	codscl8x_c -> cobya_c	PRESENT	PRESENT	PRESENT
AMID	4gudbd_c + h2o_c -> 4gudbutn_c + nh4_c	PRESENT	PRESENT	PRESENT
URIK1	atp_c + uri_c -> adp_c + h_c + ump_c	PRESENT	PRESENT	PRESENT
CODSCL5DA	h2o_c + codscl5a_c -> h_c + acald_c + codscl5b_c	PRESENT	PRESENT	PRESENT
URIK2	gtp_c + uri_c -> gdp_c + h_c + ump_c	PRESENT	PRESENT	PRESENT
ADNUC	adn_c + h2o_c -> ade_c + rib__D_c	PRESENT	PRESENT	PRESENT
GNNUC	gsn_c + h2o_c -> gua_c + rib__D_c	PRESENT	PRESENT	PRESENT
XTSNH	h2o_c + xtsn_c -> rib__D_c + xan_c	PRESENT	PRESENT	PRESENT
DADA	dad_2_c + h_c + h2o_c -> din_c + nh4_c	PRESENT	PRESENT	PRESENT
PNP	pi_c + rnam_c <=> h_c + ncam_c + r1p_c	PRESENT	PRESENT	PRESENT
DURIPP	duri_c + pi_c <=> 2dr1p_c + ura_c	PRESENT	PRESENT	PRESENT
P5CRx	2 h_c + nadh_c + 1pyr5c_c -> nad_c + pro__L_c	PRESENT	PRESENT	PRESENT
rxn12634	h2o_c + cpd11592_c <=> glu__L_c + gly_c	PRESENT	PRESENT	PRESENT
UDP3AGNACA	udp3aglcnaca_c + accoa_c + 2 h_c <=> udpglcnac3naca_c + coa_c	PRESENT	PRESENT	PRESENT
UDPGNAC3NACA	udpglcnac3naca_c <=> udpmannac3naca_c	PRESENT	PRESENT	PRESENT
AMMQT9	h_c + amet_c + 2dmmq8_c -> ahcys_c + mql8_c	PRESENT	PRESENT	PRESENT
OCTDPS	frdp_c + 5 ipdp_c -> octdp_c + 5 ppi_c	PRESENT	PRESENT	PRESENT
AACPS15_iso	atp_c + ACP_c + pendecacid_iso_c -> amp_c + ppi_c + peneACP_iso_c	PRESENT	PRESENT	PRESENT
FA150ACPHi_iso	h2o_c + peneACP_iso_c -> ACP_c + h_c + pendecacid_iso_c	PRESENT	PRESENT	PRESENT
AACPS170_anteiso	atp_c + ACP_c + hepdecacid_anteiso_c -> amp_c + ppi_c + hepeACP_anteiso_c	PRESENT	PRESENT	PRESENT
FA170ACPHi_anteiso	h2o_c + hepeACP_anteiso_c -> ACP_c + h_c + hepdecacid_anteiso_c	PRESENT	PRESENT	PRESENT
PA_CA	0.01 lpa_CA_c + 0.01 faACP_CA_c -> ACP_c + 0.01 pa_CA_c + h_c	PRESENT	PRESENT	PRESENT
DASYN_CA	ctp_c + h_c + 0.01 pa_CA_c -> 0.01 cdpdag_CA_c + ppi_c	PRESENT	PRESENT	PRESENT
PGM	2pg_c <=> 3pg_c	PRESENT	PRESENT	PRESENT
PGMT	g1p_c <=> g6p_c	PRESENT	PRESENT	PRESENT
LPSSA_CA	0.01 ps_CA_c + h2o_c <=> 0.01 lps_CA_c + 0.01 fa_CA_c	PRESENT	PRESENT	PRESENT
PGSA_CA	0.01 cdpdag_CA_c + glyc3p_c -> cmp_c + 0.01 pgp_CA_c + h_c	PRESENT	PRESENT	PRESENT
PGPP_CA	h2o_c + 0.01 pgp_CA_c -> 0.01 pg_CA_c + pi_c	PRESENT	PRESENT	PRESENT
CDIPT_CA	0.01 cdpdag_CA_c + inost_c -> cmp_c + 0.01 pi_CA_c	PRESENT	PRESENT	PRESENT
LPG1_CA	0.01 pg_CA_c + h2o_c -> 0.01 lpg_CA_c + 0.01 fa_CA_c	PRESENT	PRESENT	PRESENT
AOXSr2	ala__L_c + pimACP_c <=> 8aonn_c + ACP_c + co2_c	PRESENT	PRESENT	PRESENT
PGCD	nad_c + 3pg_c -> h_c + nadh_c + 3php_c	PRESENT	PRESENT	PRESENT
DMBZIDS3	fmnh2_c + o2_c -> dmbzid_c + e4p_c + h2o_c + dialurate_c	PRESENT	PRESENT	PRESENT
APCS	15dap_c + ametam_c -> 5mta_c + h_c + na15dap_c	PRESENT	PRESENT	PRESENT
PGLCNDH	nadph_c + 6p2dhglcn_c <=> 2 h_c + nadp_c + 6pgc_c	PRESENT	PRESENT	PRESENT
GLUSy	h_c + nadph_c + akg_c + gln__L_c -> 2 glu__L_c + nadp_c	PRESENT	PRESENT	PRESENT
42A12BOOX	dopa_c + h2o_c + o2_c -> h2o2_c + nh4_c + 34dhpac_c	PRESENT	PRESENT	PRESENT
GLUTRS	atp_c + glu__L_c + trnaglu_c -> amp_c + ppi_c + glutrna_c	PRESENT	PRESENT	PRESENT
QRr	h_c + nadph_c + q8_c -> nadp_c + q8h2_c	PRESENT	PRESENT	PRESENT
SBTD_D2	nad_c + sbt__D_c -> h_c + nadh_c + fru_c	PRESENT	PRESENT	PRESENT
GLNTRS	atp_c + gln__L_c + trnagln_c -> amp_c + glntrna_c + ppi_c	PRESENT	PRESENT	PRESENT
TYROXDAc	tym_c + h2o_c + o2_c -> h2o2_c + nh4_c + 4hoxpacd_c	PRESENT	PRESENT	PRESENT
5HOXINOXDA	h2o_c + srtn_c + o2_c -> h2o2_c + 5hoxindact_c + nh4_c	PRESENT	PRESENT	PRESENT
MCSNAH	h2o_c + h_c + 5mcsn_c -> nh4_c + thym_c	PRESENT	PRESENT	PRESENT
OSUCCL	h_c + osuc_c -> akg_c + co2_c	PRESENT	PRESENT	PRESENT
AMID5	aa_c + h2o_c -> nh4_c + acryl_c	PRESENT	PRESENT	PRESENT
ASPK	atp_c + asp__L_c <=> adp_c + 4pasp_c	PRESENT	PRESENT	PRESENT
ACONTb	acon_C_c + h2o_c <=> icit_c	PRESENT	PRESENT	PRESENT
CYRDAAT	atp_c + h_c + co1dam_c -> pppi_c + adcobdam_c	PRESENT	PRESENT	PRESENT
ALATRS	ala__L_c + atp_c + trnaala_c -> alatrna_c + amp_c + ppi_c	PRESENT	PRESENT	ABSENT
ALLTN	alltn_c + h2o_c -> alltt_c + h_c	PRESENT	PRESENT	PRESENT
APRTO2	aprut_c + h2o_c + o2_c -> h2o2_c + n4abutn_c + nh4_c	PRESENT	PRESENT	PRESENT
ARGTRS	arg__L_c + atp_c + trnaarg_c -> amp_c + argtrna_c + ppi_c	PRESENT	PRESENT	PRESENT
rxn12637	h2o_c + cpd11589_c <=> gly_c + asp__L_c	PRESENT	PRESENT	PRESENT
GLYTRS	atp_c + gly_c + trnagly_c -> amp_c + glytrna_c + ppi_c	PRESENT	PRESENT	PRESENT
HEMEAS	h2o_c + hemeO_c -> 4.0 h_c + hemeA_c	PRESENT	PRESENT	PRESENT
BUTCT	accoa_c + but_c -> ac_c + btcoa_c	PRESENT	PRESENT	PRESENT
CHITN2	h2o_c + 2 chitin_c <=> chitob_c	PRESENT	PRESENT	ABSENT
GDPDPK	h2o_c + ppgpp_c -> gdp_c + ppi_c	PRESENT	PRESENT	PRESENT
SSALx	h2o_c + nad_c + sucsal_c -> 2 h_c + nadh_c + succ_c	PRESENT	PRESENT	ABSENT
CPC2MT	amet_c + copre2_c -> ahcys_c + h_c + copre3_c	PRESENT	PRESENT	PRESENT
PHOSPL	0.00299 cdlp_CA_c + 0.00199 pg_CA_c + 0.00199 pi_CA_c + 0.001 lpi_CA_c + 0.001 pe_CA_c + 0.00199 apg_CA_c -> PHOSPHOLIPID_c	PRESENT	PRESENT	PRESENT
DKDID	h2o_c + dkdi_c -> h_c + d5kg_c	PRESENT	PRESENT	PRESENT
CODSCL6BMT	amet_c + codhpre6_c -> ahcys_c + h_c + codscl7_c	PRESENT	PRESENT	PRESENT
CODSCL7MTDC	amet_c + codscl7_c -> ahcys_c + co2_c + codscl8x_c	PRESENT	PRESENT	PRESENT
PRFGS	atp_c + h2o_c + gln__L_c + fgam_c -> adp_c + glu__L_c + pi_c + h_c + fpram_c	PRESENT	PRESENT	PRESENT
CPP3O1	cpppg3_c + fad_c -> fadh2_c + cpp3_c	PRESENT	PRESENT	PRESENT
CPP3FC	fe2_c + cpp3_c -> 2.0 h_c + fecpp3_c	PRESENT	PRESENT	PRESENT
FECPP3O	2.0 amet_c + fecpp3_c -> 2.0 co2_c + 2.0 dad_5_c + 4.0 h_c + 2.0 met__L_c + pheme_c	PRESENT	PRESENT	PRESENT
ECOAH12	h2o_c + 2mp2coa_c -> 3hibutcoa_c	PRESENT	PRESENT	PRESENT
3HBCOAHL	h2o_c + 3hibutcoa_c -> h_c + coa_c + 3hmp_c	PRESENT	PRESENT	PRESENT
PPACO	ACP_c + ppcoa_c -> coa_c + propACP_c	PRESENT	PRESENT	PRESENT
AACPS11	ACP_c + atp_c + und_fa_c -> amp_c + undACP_c + ppi_c	PRESENT	PRESENT	PRESENT
FACOAL110	atp_c + coa_c + und_fa_c -> amp_c + ppi_c + undcoa_c	PRESENT	PRESENT	PRESENT
FACOAE110	h2o_c + undcoa_c -> coa_c + h_c + und_fa_c	PRESENT	PRESENT	PRESENT
TRDR	h_c + nadph_c + trdox_c -> nadp_c + trdrd_c	PRESENT	PRESENT	PRESENT
AACPS13	ACP_c + atp_c + tri_fa_c -> amp_c + triACP_c + ppi_c	PRESENT	PRESENT	PRESENT
FACOAL130	atp_c + coa_c + tri_fa_c -> amp_c + ppi_c + tricoa_c	PRESENT	PRESENT	PRESENT
FACOAE130	h2o_c + tricoa_c -> coa_c + h_c + tri_fa_c	PRESENT	PRESENT	PRESENT
FA150ACPHi	h2o_c + penACP_c -> ACP_c + h_c + pen_fa_c	PRESENT	PRESENT	PRESENT
FACOAL150	atp_c + coa_c + pen_fa_c <=> amp_c + ppi_c + pencoa_c	PRESENT	PRESENT	PRESENT
FACOAE150	h2o_c + pencoa_c -> coa_c + h_c + pen_fa_c	PRESENT	PRESENT	PRESENT
DHORD_NAD	dhor__S_c + nad_c -> nadh_c + orot_c + h_c	PRESENT	PRESENT	PRESENT
FA170ACPHi	h2o_c + hepACP_c -> ACP_c + h_c + hep_fa_c	PRESENT	PRESENT	PRESENT
FACOAL170	atp_c + coa_c + hep_fa_c <=> amp_c + ppi_c + hepcoa_c	PRESENT	PRESENT	PRESENT
FACOAE170	h2o_c + hepcoa_c -> coa_c + h_c + hep_fa_c	PRESENT	PRESENT	PRESENT
3MBex	3mb_e + na1_e <=> na1_c + 3mb_c	PRESENT	PRESENT	PRESENT
NO3R2	2 h_c + mql8_c + no3_c -> h2o_c + 2 h_e + mqn8_c + no2_c	PRESENT	PRESENT	PRESENT
4PEPTabc	atp_c + h2o_c + LalaDgluMdapDala_e -> adp_c + pi_c + h_c + LalaDgluMdapDala_c	PRESENT	PRESENT	ABSENT
ACex	ac_e + h_e <=> ac_c + h_c	PRESENT	PRESENT	PRESENT
ORNabc	atp_c + h2o_c + orn_e -> adp_c + pi_c + h_c + orn_c	PRESENT	PRESENT	PRESENT
ARGORNt7pp	orn_c + arg__L_e -> arg__L_c + orn_e	PRESENT	PRESENT	PRESENT
ASCBptspp	pep_c + ascb__L_e -> pyr_c + ascb6p_c	PRESENT	PRESENT	PRESENT
ASO3ex	na1_e + aso3_c -> na1_c + aso3_e	PRESENT	PRESENT	PRESENT
ASO4ex	h_e + aso4_e <=> h_c + aso4_c	PRESENT	PRESENT	PRESENT
BZex	h_e + bz_e -> h_c + bz_c	PRESENT	PRESENT	PRESENT
CA2abc	atp_c + h2o_c + ca2_e -> adp_c + pi_c + h_c + ca2_c	PRESENT	PRESENT	PRESENT
CDex	h_e + cd2_c -> h_c + cd2_e	PRESENT	PRESENT	PRESENT
DIPEPabc15	atp_c + h2o_c + cgly_e -> adp_c + pi_c + h_c + cgly_c	PRESENT	ABSENT	PRESENT
CLex	h_c + 2 cl_e -> h_e + 2 cl_c	PRESENT	PRESENT	PRESENT
COBALTex	h_e + cobalt2_c -> h_c + cobalt2_e	PRESENT	PRESENT	PRESENT
CRNabc	atp_c + h2o_c + crn_e -> adp_c + pi_c + h_c + crn_c	PRESENT	PRESENT	PRESENT
CRO4abc	atp_c + h2o_c + cro4_e -> adp_c + pi_c + h_c + cro4_c	PRESENT	PRESENT	PRESENT
CUabc	atp_c + h2o_c + cu2_e -> adp_c + pi_c + h_c + cu2_c	PRESENT	PRESENT	PRESENT
CYSabc2pp	atp_c + h2o_c + cys__L_c -> adp_c + pi_c + h_c + cys__L_e	PRESENT	PRESENT	PRESENT
DARBex	h_e + arab__D_c -> h_c + arab__D_e	PRESENT	PRESENT	ABSENT
DSERex	h_e + ser__D_e -> h_c + ser__D_c	PRESENT	PRESENT	PRESENT
ETOHex	etoh_e <=> etoh_c	PRESENT	PRESENT	PRESENT
FACOAL100ex	atp_c + coa_c + h_e + dca_e -> h_c + amp_c + ppi_c + dcacoa_c	PRESENT	PRESENT	PRESENT
FE2Gabcpp	h2o_c + gtp_c + fe2_e -> pi_c + h_c + gdp_c + fe2_c	PRESENT	PRESENT	PRESENT
FE2t2pp	h_e + fe2_e <=> h_c + fe2_c	PRESENT	PRESENT	PRESENT
FE2t3pp	h_e + fe2_c <=> h_c + fe2_e	PRESENT	PRESENT	PRESENT
FE3Gabc	h2o_c + gtp_c + fe3_e -> pi_c + h_c + gdp_c + fe3_c	PRESENT	PRESENT	PRESENT
SSALy	h2o_c + nadp_c + sucsal_c -> 2 h_c + nadph_c + succ_c	PRESENT	PRESENT	ABSENT
FRUex	pep_c + fru_e -> pyr_c + f6p_c	PRESENT	PRESENT	PRESENT
FRUex1	pep_c + fru_e -> pyr_c + f1p_c	PRESENT	PRESENT	PRESENT
FUMex	3 h_e + fum_e -> 3 h_c + fum_c	PRESENT	PRESENT	PRESENT
G3PCabc	atp_c + h2o_c + g3pc_e -> adp_c + pi_c + h_c + g3pc_c	PRESENT	PRESENT	PRESENT
G3PEabc	atp_c + h2o_c + g3pe_e -> adp_c + pi_c + h_c + g3pe_c	PRESENT	PRESENT	PRESENT
G3PIabc	atp_c + h2o_c + g3pi_e -> adp_c + pi_c + h_c + g3pi_c	PRESENT	PRESENT	PRESENT
G3PSabc	atp_c + h2o_c + g3ps_e -> adp_c + pi_c + h_c + g3ps_c	PRESENT	PRESENT	PRESENT
GALCTNLt2pp	h_e + galctn__L_e <=> h_c + galctn__L_c	PRESENT	PRESENT	PRESENT
GLCex	h_e + glc__D_e -> glc__D_c + h_c	PRESENT	PRESENT	PRESENT
GLNabc	atp_c + h2o_c + gln__L_e -> adp_c + pi_c + h_c + gln__L_c	PRESENT	PRESENT	PRESENT
GLYabc	atp_c + h2o_c + gly_e -> adp_c + pi_c + h_c + gly_c	PRESENT	PRESENT	PRESENT
GLYBex	h_e + glyb_e -> h_c + glyb_c	PRESENT	PRESENT	PRESENT
GLYC2Pabc	atp_c + h2o_c + glyc2p_e -> adp_c + pi_c + h_c + glyc2p_c	PRESENT	PRESENT	ABSENT
GLYCex	glyc_e -> glyc_c	PRESENT	PRESENT	PRESENT
H2tex	h2_e <=> h2_c	PRESENT	PRESENT	PRESENT
HPAtex	h_e + 4hphac_e -> h_c + 4hphac_c	PRESENT	PRESENT	ABSENT
MG2uabcex	atp_c + h2o_c + mg2_e -> adp_c + pi_c + h_c + mg2_c	PRESENT	PRESENT	PRESENT
MSO3abcex	atp_c + h2o_c + mso3_e -> adp_c + pi_c + h_c + mso3_c	PRESENT	PRESENT	PRESENT
UACMAMO	h2o_c + 2.0 nad_c + uacmam_c -> 3.0 h_c + 2.0 nadh_c + uacmamu_c	PRESENT	PRESENT	PRESENT
NI2t3ex	h_e + ni2_c -> h_c + ni2_e	PRESENT	PRESENT	PRESENT
NMNPtex	nmn_e -> nmn_c	PRESENT	PRESENT	PRESENT
FACOAL80t2ex	atp_c + coa_c + h_e + octa_e -> h_c + amp_c + ppi_c + occoa_c	PRESENT	PRESENT	PRESENT
OXFOt4ex	for_c + oxa_e <=> oxa_c + for_e	PRESENT	PRESENT	PRESENT
PHEMEabcex	atp_c + h2o_c + pheme_c -> adp_c + pi_c + h_c + pheme_e	PRESENT	PRESENT	PRESENT
PPAt4ex	na1_e + ppa_e -> na1_c + ppa_c	PRESENT	PRESENT	PRESENT
PROGLYabcex	atp_c + h2o_c + progly_e -> adp_c + pi_c + h_c + progly_c	PRESENT	PRESENT	PRESENT
SERabcpp	atp_c + h2o_c + ser__L_e -> adp_c + pi_c + h_c + ser__L_c	PRESENT	PRESENT	PRESENT
SO3abcex	atp_c + h2o_c + so3_e -> adp_c + pi_c + h_c + so3_c	PRESENT	PRESENT	PRESENT
TAURabcex	atp_c + h2o_c + taur_e -> adp_c + pi_c + h_c + taur_c	PRESENT	PRESENT	PRESENT
ZN2t3ex	h_e + zn2_c -> h_c + zn2_e	PRESENT	PRESENT	PRESENT
ABUTt2r	h_e + 4abut_e <=> h_c + 4abut_c	PRESENT	PRESENT	PRESENT
ACGApts	pep_c + acgam_e -> pyr_c + acgam6p_c	PRESENT	PRESENT	PRESENT
ACMANApts	pep_c + acmana_e -> pyr_c + acmanap_c	PRESENT	PRESENT	PRESENT
ACNAMt2	h_e + acnam_e -> h_c + acnam_c	PRESENT	PRESENT	PRESENT
ACTNabc	atp_c + h2o_c + actn__R_e -> adp_c + pi_c + h_c + actn__R_c	PRESENT	PRESENT	ABSENT
ADNt2	h_e + adn_e -> h_c + adn_c	PRESENT	PRESENT	ABSENT
AKGt2r	h_e + akg_e <=> h_c + akg_c	PRESENT	PRESENT	PRESENT
ALAabc	atp_c + h2o_c + ala__L_e -> adp_c + pi_c + h_c + ala__L_c	PRESENT	PRESENT	PRESENT
ALAt2r	h_e + ala__L_e <=> h_c + ala__L_c	PRESENT	PRESENT	PRESENT
ALLTNt2r	h_e + alltn_e <=> h_c + alltn_c	PRESENT	PRESENT	PRESENT
AMYLe	199 h2o_e + amylose300_e -> 100 glc__D_e + 100 malt_e	PRESENT	PRESENT	PRESENT
ARBt2r	h_e + arab__L_e <=> h_c + arab__L_c	PRESENT	PRESENT	ABSENT
ARBTpts	pep_c + arbt_e -> pyr_c + arbt6p_c	PRESENT	PRESENT	PRESENT
ARGabc	atp_c + h2o_c + arg__L_e -> adp_c + pi_c + h_c + arg__L_c	PRESENT	PRESENT	PRESENT
ASNt2r	h_e + asn__L_e <=> h_c + asn__L_c	PRESENT	PRESENT	PRESENT
BALAt2r	h_e + ala_B_e <=> h_c + ala_B_c	PRESENT	PRESENT	PRESENT
BG_MADG	h2o_e + madg_e -> glc__D_e + meoh_e	PRESENT	PRESENT	PRESENT
BG_MBDG	h2o_e + mbdg_e -> glc__D_e + meoh_e	PRESENT	PRESENT	PRESENT
CELBpts	pep_c + cellb_e -> pyr_c + 6pgg_c	PRESENT	PRESENT	PRESENT
CELLBabc	atp_c + h2o_c + cellb_e -> adp_c + pi_c + h_c + cellb_c	PRESENT	PRESENT	ABSENT
CHLabc	atp_c + h2o_c + chol_e -> adp_c + pi_c + h_c + chol_c	PRESENT	PRESENT	PRESENT
CHOLSabc_1	atp_c + h2o_c + chols_e -> adp_c + pi_c + h_c + chols_c	PRESENT	PRESENT	PRESENT
COabc	atp_c + h2o_c + cobalt2_e -> adp_c + pi_c + h_c + cobalt2_c	PRESENT	PRESENT	PRESENT
CSNt2	h_e + csn_e -> h_c + csn_c	PRESENT	PRESENT	PRESENT
Cut1	atp_c + h2o_c + cu2_c -> adp_c + pi_c + h_c + cu2_e	PRESENT	PRESENT	PRESENT
CYO1a	2 h_c + 2 ficytc_c + q8h2_c -> 2 h_e + 2 focytc_c + q8_c	PRESENT	PRESENT	PRESENT
CYTBD	0.5 o2_c + 2 h_c + q8h2_c -> h2o_c + 2 h_e + q8_c	PRESENT	PRESENT	PRESENT
DADNt2	h_e + dad_2_e <=> h_c + dad_2_c	PRESENT	PRESENT	ABSENT
DALAt2r	h_e + ala__D_e <=> h_c + ala__D_c	PRESENT	PRESENT	PRESENT
D_LACt2	h_e + lac__D_e <=> h_c + lac__D_c	PRESENT	PRESENT	PRESENT
DRIBabc	atp_c + h2o_c + drib_e -> adp_c + pi_c + h_c + drib_c	PRESENT	PRESENT	PRESENT
DSERt2	h_e + ser__D_e <=> h_c + ser__D_c	PRESENT	PRESENT	PRESENT
FE2abc	atp_c + h2o_c + fe2_e -> adp_c + pi_c + h_c + fe2_c	PRESENT	PRESENT	PRESENT
FEDCabc	atp_c + h2o_c + fe3_e + 2 cit_e -> adp_c + pi_c + h_c + 2 cit_c + fe3_c	PRESENT	PRESENT	PRESENT
GALabc	atp_c + h2o_c + gal_e -> adp_c + pi_c + h_c + gal_c	PRESENT	PRESENT	PRESENT
GALMAN4abc	atp_c + h2o_c + galman4_e -> adp_c + pi_c + h_c + galman4_c	PRESENT	PRESENT	ABSENT
GALMAN6abc	atp_c + h2o_c + galman6_e -> adp_c + pi_c + h_c + galman6_c	PRESENT	PRESENT	ABSENT
GALt2	h_e + gal_e <=> h_c + gal_c	PRESENT	PRESENT	PRESENT
GALTpts	pep_c + galt_e -> pyr_c + galt1p_c	PRESENT	PRESENT	PRESENT
GALURt2r	h_e + galur_e <=> h_c + galur_c	PRESENT	PRESENT	PRESENT
GAMpts	pep_c + gam_e -> pyr_c + gam6p_c	PRESENT	PRESENT	PRESENT
GBBTNabc	atp_c + h2o_c + gbbtn_e -> adp_c + pi_c + h_c + gbbtn_c	PRESENT	PRESENT	PRESENT
GLCabc	atp_c + h2o_c + glc__D_e -> adp_c + pi_c + glc__D_c + h_c	PRESENT	PRESENT	PRESENT
GLCMAN4abc	atp_c + h2o_c + glcman4_e -> adp_c + pi_c + h_c + glcman4_c	PRESENT	PRESENT	ABSENT
GLCMAN6abc	atp_c + h2o_c + glcman6_e -> adp_c + pi_c + h_c + glcman6_c	PRESENT	PRESENT	ABSENT
GLCpts	glc__D_e + pep_c -> pyr_c + g6p_c	PRESENT	PRESENT	PRESENT
GLCURt2r	h_e + glcur_e <=> h_c + glcur_c	PRESENT	PRESENT	PRESENT
GLYBabc	atp_c + h2o_c + glyb_e -> adp_c + pi_c + h_c + glyb_c	PRESENT	PRESENT	PRESENT
GLYCLTt2r	h_e + glyclt_e <=> h_c + glyclt_c	PRESENT	PRESENT	PRESENT
GLYt2r	h_e + gly_e <=> h_c + gly_c	PRESENT	PRESENT	PRESENT
GSNt2	h_e + gsn_e -> h_c + gsn_c	PRESENT	PRESENT	ABSENT
HGt	hg2_e <=> hg2_c	PRESENT	PRESENT	PRESENT
HISabc	atp_c + h2o_c + his__L_e -> adp_c + pi_c + h_c + his__L_c	PRESENT	PRESENT	PRESENT
HISt2r	h_e + his__L_e <=> h_c + his__L_c	PRESENT	PRESENT	ABSENT
ILEabc	atp_c + h2o_c + ile__L_e -> adp_c + pi_c + h_c + ile__L_c	PRESENT	PRESENT	PRESENT
ILEt2r	h_e + ile__L_e <=> h_c + ile__L_c	PRESENT	PRESENT	PRESENT
INSt2	h_e + ins_e <=> h_c + ins_c	PRESENT	PRESENT	ABSENT
Kabc	atp_c + h2o_c + k_e -> adp_c + pi_c + h_c + k_c	PRESENT	PRESENT	PRESENT
Kt1	k_e -> k_c	PRESENT	PRESENT	PRESENT
LEUabc	atp_c + h2o_c + leu__L_e -> adp_c + pi_c + h_c + leu__L_c	PRESENT	PRESENT	PRESENT
LEUt2r	h_e + leu__L_e <=> h_c + leu__L_c	PRESENT	PRESENT	PRESENT
L_LACt2r	h_e + lac__L_e <=> h_c + lac__L_c	PRESENT	PRESENT	PRESENT
LYSabc	atp_c + h2o_c + lys__L_e -> adp_c + pi_c + h_c + lys__L_c	PRESENT	PRESENT	PRESENT
LYSt2r	h_e + lys__L_e <=> h_c + lys__L_c	PRESENT	PRESENT	PRESENT
MALTabc	atp_c + h2o_c + malt_e -> adp_c + pi_c + h_c + malt_c	PRESENT	PRESENT	PRESENT
MALTpts	pep_c + malt_e -> pyr_c + malt6p_c	PRESENT	PRESENT	PRESENT
MALTTRabc	atp_c + h2o_c + malttr_e -> adp_c + pi_c + h_c + malttr_c	PRESENT	PRESENT	PRESENT
MALTTTRabc	atp_c + h2o_c + maltttr_e -> adp_c + pi_c + h_c + maltttr_c	PRESENT	PRESENT	PRESENT
MANpts	pep_c + man_e -> pyr_c + man6p_c	PRESENT	PRESENT	PRESENT
MELIBabc	atp_c + h2o_c + melib_e -> adp_c + pi_c + h_c + melib_c	PRESENT	PRESENT	PRESENT
METabc	atp_c + h2o_c + met__L_e -> adp_c + pi_c + h_c + met__L_c	PRESENT	PRESENT	PRESENT
METSabc	atp_c + h2o_c + metsox_S__L_e -> adp_c + pi_c + h_c + metsox_S__L_c	PRESENT	PRESENT	PRESENT
METSRabc	atp_c + h2o_c + metox__R_e -> adp_c + pi_c + h_c + metox__R_c	PRESENT	PRESENT	PRESENT
MNabc	atp_c + h2o_c + mn2_e -> adp_c + pi_c + h_c + mn2_c	PRESENT	PRESENT	PRESENT
MNLpts	pep_c + mnl_e -> pyr_c + mnl1p_c	PRESENT	PRESENT	PRESENT
MNt2	h_e + mn2_e -> h_c + mn2_c	PRESENT	PRESENT	PRESENT
MOBDabc	atp_c + h2o_c + mobd_e -> adp_c + pi_c + h_c + mobd_c	PRESENT	PRESENT	PRESENT
NAabcO	atp_c + h2o_c + na1_c -> adp_c + pi_c + h_c + na1_e	PRESENT	ABSENT	PRESENT
NAt3_1	h_e + na1_c <=> h_c + na1_e	PRESENT	PRESENT	PRESENT
NIabc	atp_c + h2o_c + ni2_e -> adp_c + pi_c + h_c + ni2_c	PRESENT	PRESENT	PRESENT
NO2t2r	h_e + no2_e <=> h_c + no2_c	PRESENT	PRESENT	PRESENT
NO3R1	2 h_c + q8h2_c + no3_c -> h2o_c + 2 h_e + q8_c + no2_c	PRESENT	PRESENT	PRESENT
rxnHYPOTHETICAL2	2 nad_c + fdxrd_c + mql8_c -> 2 nadh_c + fdxox_c + mqn8_c + 2 h_c	PRESENT	PRESENT	PRESENT
NO3t7	no2_c + no3_e -> no2_e + no3_c	PRESENT	PRESENT	PRESENT
PHEt2r	h_e + phe__L_e <=> h_c + phe__L_c	PRESENT	PRESENT	PRESENT
PIabc	atp_c + h2o_c + pi_e -> adp_c + 2 pi_c + h_c	PRESENT	PRESENT	PRESENT
PROabc	atp_c + h2o_c + pro__L_e -> adp_c + pi_c + h_c + pro__L_c	PRESENT	PRESENT	PRESENT
PROt2r	h_e + pro__L_e <=> h_c + pro__L_c	PRESENT	PRESENT	PRESENT
PTRCabc	atp_c + h2o_c + ptrc_e -> adp_c + pi_c + h_c + ptrc_c	PRESENT	PRESENT	PRESENT
RAFFabc	atp_c + h2o_c + raffin_e -> adp_c + pi_c + h_c + raffin_c	PRESENT	PRESENT	PRESENT
RIBabc	atp_c + h2o_c + rib__D_e -> adp_c + pi_c + h_c + rib__D_c	PRESENT	PRESENT	PRESENT
RMNabc	atp_c + h2o_c + rmn_e -> adp_c + pi_c + h_c + rmn_c	PRESENT	PRESENT	ABSENT
SALCpts	pep_c + salcn_e -> pyr_c + salcn6p_c	PRESENT	PRESENT	PRESENT
SBTpts	pep_c + sbt__D_e -> pyr_c + sbt6p_c	PRESENT	PRESENT	PRESENT
SBTt2	h_e + sbt__D_e -> h_c + sbt__D_c	PRESENT	PRESENT	PRESENT
SERt2r	h_e + ser__L_e <=> h_c + ser__L_c	PRESENT	PRESENT	PRESENT
SPMDabc	atp_c + h2o_c + spmd_e -> adp_c + pi_c + h_c + spmd_c	PRESENT	PRESENT	PRESENT
SUCpts	pep_c + sucr_e -> pyr_c + suc6p_c	PRESENT	PRESENT	PRESENT
SULabc	atp_c + h2o_c + so4_e -> adp_c + pi_c + h_c + so4_c	PRESENT	PRESENT	PRESENT
THRabc	atp_c + h2o_c + thr__L_e -> adp_c + pi_c + h_c + thr__L_c	PRESENT	PRESENT	PRESENT
THRt2r	h_e + thr__L_e <=> h_c + thr__L_c	PRESENT	PRESENT	PRESENT
TREabc	atp_c + h2o_c + tre_e -> adp_c + pi_c + h_c + tre_c	PRESENT	PRESENT	PRESENT
TREpts	pep_c + tre_e -> pyr_c + tre6p_c	PRESENT	PRESENT	PRESENT
TRPt2r	h_e + trp__L_e <=> h_c + trp__L_c	PRESENT	PRESENT	PRESENT
TSULabc	atp_c + h2o_c + tsul_e -> adp_c + pi_c + h_c + tsul_c	PRESENT	PRESENT	PRESENT
TYRt2r	h_e + tyr__L_e <=> h_c + tyr__L_c	PRESENT	PRESENT	PRESENT
UAAGMDt	uaagmda_c -> uaagmda_e	PRESENT	PRESENT	PRESENT
URAt2	h_e + ura_e -> h_c + ura_c	PRESENT	PRESENT	PRESENT
VALabc	atp_c + h2o_c + val__L_e -> adp_c + pi_c + h_c + val__L_c	PRESENT	PRESENT	PRESENT
VALt2r	h_e + val__L_e <=> h_c + val__L_c	PRESENT	PRESENT	PRESENT
XTSNt2	h_e + xtsn_e <=> h_c + xtsn_c	PRESENT	PRESENT	ABSENT
XYLabc	atp_c + h2o_c + xyl__D_e -> adp_c + pi_c + h_c + xyl__D_c	PRESENT	PRESENT	PRESENT
XYLt2	h_e + xyl__D_e -> h_c + xyl__D_c	PRESENT	PRESENT	ABSENT
ZNabc	atp_c + h2o_c + zn2_e -> adp_c + pi_c + h_c + zn2_c	PRESENT	PRESENT	PRESENT
ADAe	adn_e + h_e + h2o_e -> nh4_e + ins_e	PRESENT	PRESENT	PRESENT
CBL1abc	atp_c + h2o_c + cbl1_e -> adp_c + cbl1_c + h_c + pi_c	PRESENT	PRESENT	PRESENT
GLYC3Pabc	atp_c + h2o_c + glyc3p_e -> adp_c + pi_c + h_c + glyc3p_c	PRESENT	PRESENT	PRESENT
PMANM	man1p_c <=> man6p_c	PRESENT	PRESENT	PRESENT
ZN2t4	zn2_c + h_e + k_e <=> h_c + k_c + zn2_e	PRESENT	PRESENT	PRESENT
PIt2r	h_e + pi_e <=> h_c + pi_c	PRESENT	PRESENT	PRESENT
HXANt2r	h_e + hxan_e <=> h_c + hxan_c	PRESENT	PRESENT	PRESENT
BTNt	atp_c + h2o_c + btn_e -> adp_c + btn_c + h_c + pi_c	PRESENT	PRESENT	PRESENT
FE3DCIT2abc	atp_c + h2o_c + fe3dcit_e -> adp_c + fe3dcit_c + h_c + pi_c	PRESENT	PRESENT	PRESENT
SUCP	pi_c + sucr_c <=> fru_c + g1p_c	PRESENT	PRESENT	ABSENT
3MBCOT	ACP_c + ivcoa_c <=> coa_c + isovACP_c	PRESENT	PRESENT	PRESENT
2MPCAC	ACP_c + ibcoa_c <=> coa_c + isobutACP_c	PRESENT	PRESENT	PRESENT
ISOGL3P	h_c + malACP_c + isobutACP_c -> ACP_c + co2_c + 4m3opACP_c	PRESENT	PRESENT	PRESENT
PIME_CA1	malmeACP_c + 2 malACP_c + 4 nadph_c + 6 h_c -> pimACP_c + 2 co2_c + 2 ACP_c + 4 nadp_c + h2o_c + meoh_c	PRESENT	PRESENT	PRESENT
PIME_CA2	malcoame_c + 2 malACP_c + 4 nadph_c + 6 h_c -> pimACP_c + 2 co2_c + ACP_c + 4 nadp_c + h2o_c + coa_c + meoh_c	PRESENT	PRESENT	PRESENT
DKGLCNR1	25dkglcn_c + h_c + nadph_c -> 2dhguln_c + nadp_c	PRESENT	PRESENT	PRESENT
THPAT	accoa_c + h2o_c + thdp_c -> coa_c + nal2a6o_c	PRESENT	PRESENT	PRESENT
3OXCOAT	coa_c + oxadpcoa_c -> accoa_c + succoa_c	PRESENT	PRESENT	PRESENT
A24T	coa_c + a24op_c -> accoa_c + ala__D_c	PRESENT	PRESENT	PRESENT
MMC	pyr_c + mmcoa__S_c <=> ppcoa_c + oaa_c	PRESENT	PRESENT	PRESENT
rxn05940	coa_c + 2obut_c + fdxox_c + h_c -> co2_c + ppcoa_c + fdxrd_c	PRESENT	PRESENT	PRESENT
ACOAL80	atp_c + coa_c + octa_c -> amp_c + occoa_c + ppi_c	PRESENT	PRESENT	PRESENT
ACOAL100	atp_c + coa_c + dca_c -> amp_c + dcacoa_c + ppi_c	PRESENT	PRESENT	PRESENT
ACOAL120	atp_c + coa_c + ddca_c -> amp_c + ddcacoa_c + ppi_c	PRESENT	PRESENT	PRESENT
ACOAL180	atp_c + coa_c + ocdca_c -> amp_c + stcoa_c + ppi_c	PRESENT	PRESENT	PRESENT
ATPHs	atp_c + h2o_c + h_c -> nh4_c + itp_c	PRESENT	PRESENT	PRESENT
DATPHs	h2o_c + h_c + datp_c -> nh4_c + ditp_c	PRESENT	PRESENT	PRESENT
DHPTDCs2	dhptd_c -> mdhdhf_c	PRESENT	PRESENT	PRESENT
G5SADs	glu5sa_c -> h2o_c + h_c + 1pyr5c_c	PRESENT	PRESENT	PRESENT
GTPHs	h2o_c + h_c + gtp_c -> nh4_c + xtp_c	PRESENT	PRESENT	PRESENT
HCO3E	h2o_c + co2_c <=> h_c + hco3_c	PRESENT	PRESENT	PRESENT
METOX1s	h2o2_c + met__L_c -> h2o_c + metsox_S__L_c	PRESENT	PRESENT	PRESENT
METOX2s	h2o2_c + met__L_c -> h2o_c + metsox_R__L_c	PRESENT	PRESENT	PRESENT
MTHTHFSs	h2o_c + mdhdhf_c -> mththf_c	PRESENT	PRESENT	PRESENT
NH3c	h_c + nh3_c <=> nh4_c	PRESENT	PRESENT	PRESENT
OMCDC	h_c + 3c4mop_c -> co2_c + 4mop_c	PRESENT	PRESENT	PRESENT
ATPM	atp_c + h2o_c -> adp_c + pi_c + h_c	PRESENT	PRESENT	PRESENT
ACALDt	acald_e <=> acald_c	PRESENT	PRESENT	PRESENT
BZt	bz_e <=> bz_c	PRESENT	PRESENT	PRESENT
CO2t	co2_e <=> co2_c	PRESENT	PRESENT	PRESENT
H2Ot	h2o_e <=> h2o_c	PRESENT	PRESENT	PRESENT
H2St	h2s_e <=> h2s_c	PRESENT	PRESENT	PRESENT
NH4t	nh4_e <=> nh4_c	PRESENT	PRESENT	PRESENT
O2t	o2_e <=> o2_c	PRESENT	PRESENT	PRESENT
St	s_e <=> s_c	PRESENT	PRESENT	PRESENT
CBL_2_1	cbl2_c <=> cbl1_c	PRESENT	PRESENT	PRESENT
AOBUTDs	2aobut_c + h_c -> aact_c + co2_c	PRESENT	PRESENT	PRESENT
FACOAL80	atp_c + coa_c + octa_c -> amp_c + ppi_c + occoa_c	PRESENT	PRESENT	PRESENT
FACOAL100	atp_c + coa_c + dca_c -> amp_c + ppi_c + dcacoa_c	PRESENT	PRESENT	PRESENT
FACOAL120	atp_c + coa_c + ddca_c -> amp_c + ppi_c + ddcacoa_c	PRESENT	PRESENT	PRESENT
FACOAL180	atp_c + coa_c + ocdca_c <=> amp_c + ppi_c + stcoa_c	PRESENT	PRESENT	PRESENT
ECOAH8	3hodcoa_c <=> h2o_c + od2coa_c	PRESENT	PRESENT	PRESENT
ECOAH7	3hhdcoa_c <=> h2o_c + hdd2coa_c	PRESENT	PRESENT	PRESENT
ECOAH6	3htdcoa_c <=> h2o_c + td2coa_c	PRESENT	PRESENT	PRESENT
ECOAH4	3hdcoa_c <=> dc2coa_c + h2o_c	PRESENT	PRESENT	PRESENT
ECOAH3	3hocoa_c <=> h2o_c + oc2coa_c	PRESENT	PRESENT	PRESENT
ECOAH2	3hhcoa_c <=> h2o_c + hx2coa_c	PRESENT	PRESENT	PRESENT
3OAR100	3odecACP_c + h_c + nadph_c <=> 3hdecACP_c + nadp_c	PRESENT	PRESENT	PRESENT
3OAR80	3ooctACP_c + h_c + nadph_c <=> 3hoctACP_c + nadp_c	PRESENT	PRESENT	PRESENT
3OAR140	3omrsACP_c + h_c + nadph_c <=> 3hmrsACP_c + nadp_c	PRESENT	PRESENT	PRESENT
ACALD	acald_c + coa_c + nad_c <=> accoa_c + h_c + nadh_c	PRESENT	PRESENT	PRESENT
PNDSOR	cinnm_c + nadh_c + h_c -> pppn_c + nad_c	PRESENT	PRESENT	ABSENT
CPC6R	h_c + nadph_c + copre6_c -> nadp_c + codhpre6_c	PRESENT	PRESENT	PRESENT
ACACT8r	3ohodcoa_c + coa_c -> accoa_c + pmtcoa_c	PRESENT	PRESENT	PRESENT
ACACT7r	3ohdcoa_c + coa_c <=> accoa_c + tdcoa_c	PRESENT	PRESENT	PRESENT
ACACT6r	3otdcoa_c + coa_c <=> accoa_c + ddcacoa_c	PRESENT	PRESENT	PRESENT
ACACT4r	3odcoa_c + coa_c <=> accoa_c + occoa_c	PRESENT	PRESENT	PRESENT
ACACT3r	3oocoa_c + coa_c <=> accoa_c + hxcoa_c	PRESENT	PRESENT	PRESENT
ACACT2r	3ohcoa_c + coa_c <=> accoa_c + btcoa_c	PRESENT	PRESENT	PRESENT
FA80ACPHi	h2o_c + ocACP_c -> ACP_c + h_c + octa_c	PRESENT	PRESENT	PRESENT
FA100ACPHi	dcaACP_c + h2o_c -> ACP_c + dca_c + h_c	PRESENT	PRESENT	PRESENT
FA120ACPHi	ddcaACP_c + h2o_c -> ACP_c + ddca_c + h_c	PRESENT	PRESENT	PRESENT
FA140ACPHi	h2o_c + myrsACP_c -> ACP_c + h_c + ttdca_c	PRESENT	PRESENT	PRESENT
FA160ACPHi	h2o_c + palmACP_c -> ACP_c + h_c + hdca_c	PRESENT	PRESENT	PRESENT
FA180ACPHi	h2o_c + ocdcaACP_c -> ACP_c + h_c + ocdca_c	PRESENT	PRESENT	PRESENT
FA200ACPHi	h2o_c + arachACP_c -> ACP_c + h_c + arach_c	PRESENT	PRESENT	PRESENT
FA110ACPHi	h2o_c + undACP_c -> ACP_c + h_c + und_fa_c	PRESENT	PRESENT	PRESENT
FA130ACPHi	h2o_c + triACP_c -> ACP_c + h_c + tri_fa_c	PRESENT	PRESENT	PRESENT
AACPS15	atp_c + ACP_c + pen_fa_c -> amp_c + ppi_c + penACP_c	PRESENT	PRESENT	PRESENT
AACPS17	atp_c + ACP_c + hep_fa_c -> amp_c + ppi_c + hepACP_c	PRESENT	PRESENT	PRESENT
FAACP_CA	2.25 undACP_c + 4.88 ddcaACP_c + 1.98 triACP_c + 7.86 myrsACP_c + 35.88 peneACP_iso_c + 10.70 penACP_c + 2.29 hdeACP_c + 12.63 palmACP_c + 9.23 hepeACP_anteiso_c + 1.86 hepACP_c + 5.92 octeACP_c + 3.10 ocdcaACP_c + 1.43 arachACP_c -> faACP_CA_c	PRESENT	PRESENT	PRESENT
FA_CA	2.25 und_fa_c + 4.88 ddca_c + 1.98 tri_fa_c + 7.86 ttdca_c + 35.88 pendecacid_iso_c + 10.70 pen_fa_c + 2.29 hdcea_c + 12.63 hdca_c + 9.23 hepdecacid_anteiso_c + 1.86 hep_fa_c + 5.92 ocdcea_c + 3.10 ocdca_c + 1.43 arach_c -> fa_CA_c	PRESENT	PRESENT	PRESENT
LPLIPALG	h2o_c + 0.01 lpg_CA_c -> h_c + 0.01 fa_CA_c + g3pg_c	PRESENT	PRESENT	PRESENT
LPLIPALE	h2o_c + 0.01 lpe_CA_c + h_c -> 0.01 fa_CA_c + g3pe_c	PRESENT	PRESENT	PRESENT
LPLIPALI	h2o_c + 0.01 lpi_CA_c -> h_c + 0.01 fa_CA_c + g3pi_c	PRESENT	PRESENT	PRESENT
LPLIPALA	h2o_c + 0.01 ag3p_CA_c -> h_c + 0.01 fa_CA_c + glyc3p_c	PRESENT	PRESENT	PRESENT
LPA1_CA	h2o_c + 0.01 pa_CA_c -> 0.01 lpa_CA_c + 0.01 fa_CA_c	PRESENT	PRESENT	PRESENT
DSCLCOCH	scl_c + cobalt2_c <=> copre2_c	PRESENT	PRESENT	PRESENT
CODSCL5BMT	amet_c + codscl5b_c -> ahcys_c + h_c + copre6_c	PRESENT	PRESENT	PRESENT
2FE2St	2fe2s_e <=> 2fe2s_c	PRESENT	PRESENT	PRESENT
4FE4St	4fe4s_e <=> 4fe4s_c	PRESENT	PRESENT	PRESENT
ACGALt	acgal_e <=> acgal_c	PRESENT	PRESENT	PRESENT
DM_pap_c	pap_c <=>	PRESENT	PRESENT	PRESENT
aacpex	apoACP_e <=> apoACP_c	PRESENT	PRESENT	PRESENT
LPA_CA	glyc3p_c + 0.01 faACP_CA_c -> ACP_c + 0.01 lpa_CA_c	PRESENT	PRESENT	PRESENT
LPSD_CA	0.01 pe_CA_c + h2o_c <=> 0.01 lpe_CA_c + 0.01 fa_CA_c	PRESENT	PRESENT	PRESENT
PCS_CA	0.01 cdpdag_CA_c + chol_c -> cmp_c + 0.01 pc_CA_c	PRESENT	PRESENT	PRESENT
PMT1_CA	0.01 pe_CA_c + amet_c -> ahcys_c + 0.01 mmpe_CA_c	PRESENT	PRESENT	PRESENT
PMT2_CA	0.01 mmpe_CA_c + amet_c -> ahcys_c + 0.01 dmpe_CA_c	PRESENT	PRESENT	PRESENT
PMT3_CA	0.01 dmpe_CA_c + amet_c -> ahcys_c + 0.01 pc_CA_c	PRESENT	PRESENT	PRESENT
LPCS_CA	0.01 lpc_CA_c + 0.01 fa_CA_c -> 0.01 pc_CA_c	PRESENT	PRESENT	PRESENT
GPCS_CA	0.01 gpc_CA_c + 0.01 fa_CA_c -> 0.01 lpc_CA_c	PRESENT	PRESENT	PRESENT
PIA_CA	0.01 pi_CA_c + h2o_c -> 0.01 lpi_CA_c + 0.01 fa_CA_c + h_c	PRESENT	PRESENT	PRESENT
EX_LPG2_Cat	lpg_CA_e <=>	PRESENT	PRESENT	PRESENT
GPC_CA	gpc_CA_e <=> gpc_CA_c	PRESENT	PRESENT	PRESENT
HACD8	3ohodcoa_c + h_c + nadh_c <=> 3hodcoa_c + nad_c	PRESENT	PRESENT	PRESENT
HACD7	3ohdcoa_c + h_c + nadh_c <=> 3hhdcoa_c + nad_c	PRESENT	PRESENT	PRESENT
DM_mththf_c	mththf_c <=>	PRESENT	PRESENT	PRESENT
DM_amob_c	amob_c <=>	PRESENT	PRESENT	PRESENT
METS	5mthf_c + hcys__L_c -> h_c + met__L_c + thf_c	PRESENT	PRESENT	PRESENT
HACD6	3htdcoa_c + nad_c <=> 3otdcoa_c + h_c + nadh_c	PRESENT	PRESENT	PRESENT
THMabcex	atp_c + h2o_c + thm_e -> adp_c + pi_c + h_c + thm_c	PRESENT	PRESENT	PRESENT
MI1PS	g6p_c -> mi1p__D_c	PRESENT	PRESENT	PRESENT
PPAt6	h_e + ppa_e <=> h_c + ppa_c	PRESENT	PRESENT	PRESENT
BUTt	but_e <=> but_c	PRESENT	PRESENT	PRESENT
FACOE40_iso	ibcoa_c + h2o_c <=> ibt_c + coa_c + h_c	PRESENT	PRESENT	PRESENT
IBTtex	ibt_c + h_c <=> ibt_e + h_e	PRESENT	PRESENT	PRESENT
ACPS1	coa_c + apoACP_c -> pap_c + ACP_c + h_c	PRESENT	PRESENT	PRESENT
HACD4	3hdcoa_c + nad_c <=> 3odcoa_c + h_c + nadh_c	PRESENT	PRESENT	PRESENT
HACD3	3oocoa_c + h_c + nadh_c <=> 3hocoa_c + nad_c	PRESENT	PRESENT	PRESENT
GLNS	atp_c + glu__L_c + nh4_c -> adp_c + pi_c + h_c + gln__L_c	PRESENT	PRESENT	PRESENT
EX_btn_e	btn_e <=>	PRESENT	PRESENT	PRESENT
X00002	h_c + 2.0 h2o_c + oaa_c + pyr_c -> 3.0 o2_c + pime_c	PRESENT	PRESENT	PRESENT
CHCOAL	atp_c + coa_c + pime_c -> pmcoa_c + amp_c + ppi_c	PRESENT	PRESENT	PRESENT
AOXSr	ala__L_c + pmcoa_c + h_c <=> 8aonn_c + coa_c + co2_c	PRESENT	PRESENT	PRESENT
FEROc	4.0 fe2_c + 4.0 h_c + o2_c -> 4.0 fe3_c + 2.0 h2o_c	PRESENT	PRESENT	PRESENT
ALOX	alac__S_c + h_c + 0.5 o2_c -> co2_c + h2o_c + diact_c	PRESENT	PRESENT	PRESENT
ACBIPGT	adocbip_c + gtp_c + h_c -> agdpcbi_c + ppi_c	PRESENT	PRESENT	PRESENT
ADOCBIK	adocbi_c + atp_c -> adocbip_c + adp_c + h_c	PRESENT	PRESENT	PRESENT
TAG_LIPASE	0.01 TG_CA_e -> glyc_e + 0.03 FA_CA_e	PRESENT	PRESENT	ABSENT
EX_TG_e	TG_CA_e <=>	PRESENT	PRESENT	PRESENT
EX_FA_CA_e	FA_CA_e <=>	PRESENT	PRESENT	PRESENT
DM_5drib_c	5drib_c <=>	PRESENT	PRESENT	PRESENT
HACD2	3ohcoa_c + h_c + nadh_c <=> 3hhcoa_c + nad_c	PRESENT	PRESENT	PRESENT
INSTt2	h_e + inost_e <=> h_c + inost_c	PRESENT	PRESENT	PRESENT
INDOLEt2r	h_c + indole_c <=> h_e + indole_e	PRESENT	PRESENT	PRESENT
rxn12633	h2o_c + cpd11593_c <=> ala__L_c + asp__L_c	PRESENT	PRESENT	PRESENT
EX_4hpro_DC_e	4hpro_DC_e <=>	PRESENT	PRESENT	PRESENT
EX_cys__L_e	cys__L_e <=>	PRESENT	PRESENT	PRESENT
EX_starch1200_e	starch1200_e <=>	PRESENT	PRESENT	PRESENT
EX_salcn_e	salcn_e <=>	PRESENT	PRESENT	PRESENT
rxnnew91	asp__L_e + fum_c <=> asp__L_c + fum_e	PRESENT	PRESENT	PRESENT
PLPS	gln__L_c + r5p_c + g3p_c -> glu__L_c + pi_c + 3 h2o_c + h_c + pydx5p_c	PRESENT	PRESENT	PRESENT
4ABZt	4abz_e <=> 4abz_c	PRESENT	PRESENT	PRESENT
M1PD	mnl1p_c + nad_c <=> f6p_c + h_c + nadh_c	PRESENT	PRESENT	PRESENT
EX_h2s_e	h2s_e <=>	PRESENT	PRESENT	PRESENT
DB4PS	ru5p__D_c -> h_c + for_c + db4p_c	PRESENT	PRESENT	PRESENT
PC6AR	h_c + nadph_c + pre6a_c -> nadp_c + pre6b_c	PRESENT	PRESENT	PRESENT
HACD1	aacoa_c + h_c + nadh_c <=> 3hbcoa_c + nad_c	PRESENT	PRESENT	PRESENT
KAS15	h_c + malACP_c + accoa_c -> coa_c + co2_c + actACP_c	PRESENT	PRESENT	PRESENT
METSR_R1	trdrd_c + metox__R_c -> h2o_c + met__L_c + trdox_c	PRESENT	PRESENT	PRESENT
METSR_S1	trdrd_c + metsox_S__L_c -> h2o_c + met__L_c + trdox_c	PRESENT	PRESENT	PRESENT
NT5C	h2o_c + nicrnt_c -> pi_c + nicrns_c	PRESENT	PRESENT	PRESENT
G6PDH2r	g6p_c + nadp_c <=> 6pgl_c + h_c + nadph_c	PRESENT	PRESENT	PRESENT
ECOAH1	3hbcoa_c <=> b2coa_c + h2o_c	PRESENT	PRESENT	PRESENT
EX_23camp_e	23camp_e <=>	PRESENT	PRESENT	PRESENT
EX_23ccmp_e	23ccmp_e <=>	PRESENT	PRESENT	PRESENT
EX_23cgmp_e	23cgmp_e <=>	PRESENT	PRESENT	PRESENT
EX_23cump_e	23cump_e <=>	PRESENT	PRESENT	PRESENT
EX_2dhglcn_e	2dhglcn_e <=>	PRESENT	PRESENT	PRESENT
EX_2hxmp_e	2hxmp_e <=>	PRESENT	PRESENT	PRESENT
EX_3amp_e	3amp_e <=>	PRESENT	PRESENT	PRESENT
EX_3cmp_e	3cmp_e <=>	PRESENT	PRESENT	PRESENT
EX_3gmp_e	3gmp_e <=>	PRESENT	PRESENT	PRESENT
EX_3hoxpac_e	3hoxpac_e <=>	PRESENT	PRESENT	PRESENT
EX_3ump_e	3ump_e <=>	PRESENT	PRESENT	PRESENT
EX_4hbald_e	4hbald_e <=>	PRESENT	PRESENT	PRESENT
EX_4hba_e	4hba_e <=>	PRESENT	PRESENT	PRESENT
EX_LalaDgluMdapDala_e	LalaDgluMdapDala_e <=>	PRESENT	PRESENT	PRESENT
EX_4abut_e	4abut_e <=>	PRESENT	PRESENT	PRESENT
EX_acac_e	acac_e <=>	PRESENT	PRESENT	PRESENT
EX_acald_e	acald_e <=>	PRESENT	PRESENT	PRESENT
EX_acgam_e	acgam_e <=>	PRESENT	PRESENT	PRESENT
EX_acmana_e	acmana_e <=>	PRESENT	PRESENT	PRESENT
EX_acnam_e	acnam_e <=>	PRESENT	PRESENT	PRESENT
EX_actn__R_e	actn__R_e <=>	PRESENT	PRESENT	PRESENT
EX_adn_e	adn_e <=>	PRESENT	PRESENT	PRESENT
EX_ins_e	ins_e <=>	PRESENT	PRESENT	PRESENT
EX_akg_e	akg_e <=>	PRESENT	PRESENT	PRESENT
EX_alltn_e	alltn_e <=>	PRESENT	PRESENT	PRESENT
EX_cgly_e	cgly_e <=>	PRESENT	PRESENT	PRESENT
EX_malttr_e	malttr_e <=>	PRESENT	PRESENT	PRESENT
EX_amylose300_e	amylose300_e <=>	PRESENT	PRESENT	PRESENT
EX_anhgm_e	anhgm_e <=>	PRESENT	PRESENT	PRESENT
EX_arbt_e	arbt_e <=>	PRESENT	PRESENT	PRESENT
EX_aso3_e	aso3_e <=>	PRESENT	PRESENT	PRESENT
EX_aso4_e	aso4_e <=>	PRESENT	PRESENT	PRESENT
EX_meoh_e	meoh_e <=>	PRESENT	PRESENT	PRESENT
EX_madg_e	madg_e <=>	PRESENT	PRESENT	PRESENT
EX_mbdg_e	mbdg_e <=>	PRESENT	PRESENT	PRESENT
EX_bz_e	bz_e <=>	PRESENT	PRESENT	PRESENT
EX_chols_e	chols_e <=>	PRESENT	PRESENT	PRESENT
EX_cit_e	cit_e <=>	PRESENT	PRESENT	PRESENT
EX_lipa_cold_e	lipa_cold_e <=>	PRESENT	PRESENT	PRESENT
EX_oxa_e	oxa_e <=>	PRESENT	PRESENT	PRESENT
EX_co2_e	co2_e <=>	PRESENT	PRESENT	PRESENT
EX_4crsol_e	4crsol_e <=>	PRESENT	PRESENT	PRESENT
EX_crn_e	crn_e <=>	PRESENT	PRESENT	PRESENT
EX_o2_e	o2_e <=>	PRESENT	PRESENT	PRESENT
EX_cytd_e	cytd_e <=>	PRESENT	PRESENT	PRESENT
EX_dad_2_e	dad_2_e <=>	PRESENT	PRESENT	PRESENT
EX_dca_e	dca_e <=>	PRESENT	PRESENT	PRESENT
EX_lac__D_e	lac__D_e <=>	PRESENT	PRESENT	PRESENT
EX_drib_e	drib_e <=>	PRESENT	PRESENT	PRESENT
EX_enlipa_e	enlipa_e <=>	PRESENT	PRESENT	PRESENT
EX_galur_e	galur_e <=>	PRESENT	PRESENT	PRESENT
EX_etha_e	etha_e <=>	PRESENT	PRESENT	PRESENT
EX_etoh_e	etoh_e <=>	PRESENT	PRESENT	PRESENT
EX_h2_e	h2_e <=>	PRESENT	PRESENT	PRESENT
EX_enter_e	enter_e <=>	PRESENT	PRESENT	PRESENT
EX_feenter_e	feenter_e <=>	PRESENT	PRESENT	PRESENT
EX_fum_e	fum_e <=>	PRESENT	PRESENT	PRESENT
EX_g3pc_e	g3pc_e <=>	PRESENT	PRESENT	PRESENT
EX_g3pe_e	g3pe_e <=>	PRESENT	PRESENT	PRESENT
EX_g3pi_e	g3pi_e <=>	PRESENT	PRESENT	PRESENT
EX_g3ps_e	g3ps_e <=>	PRESENT	PRESENT	PRESENT
EX_gal_bD_e	gal_bD_e <=>	PRESENT	PRESENT	PRESENT
EX_galctn__L_e	galctn__L_e <=>	PRESENT	PRESENT	PRESENT
EX_galman4_e	galman4_e <=>	PRESENT	PRESENT	PRESENT
EX_galman6_e	galman6_e <=>	PRESENT	PRESENT	PRESENT
EX_glcman4_e	glcman4_e <=>	PRESENT	PRESENT	PRESENT
EX_glcman6_e	glcman6_e <=>	PRESENT	PRESENT	PRESENT
EX_glyb_e	glyb_e <=>	PRESENT	PRESENT	PRESENT
EX_glyc2p_e	glyc2p_e <=>	PRESENT	PRESENT	PRESENT
EX_gsn_e	gsn_e <=>	PRESENT	PRESENT	PRESENT
EX_4hphac_e	4hphac_e <=>	PRESENT	PRESENT	PRESENT
EX_hqn_e	hqn_e <=>	PRESENT	PRESENT	PRESENT
EX_hxan_e	hxan_e <=>	PRESENT	PRESENT	PRESENT
EX_kdo2lipid4_e	kdo2lipid4_e <=>	PRESENT	PRESENT	PRESENT
EX_lipa_e	lipa_e <=>	PRESENT	PRESENT	PRESENT
EX_malthp_e	malthp_e <=>	PRESENT	PRESENT	PRESENT
EX_malthx_e	malthx_e <=>	PRESENT	PRESENT	PRESENT
EX_maltpt_e	maltpt_e <=>	PRESENT	PRESENT	PRESENT
EX_maltttr_e	maltttr_e <=>	PRESENT	PRESENT	PRESENT
EX_manb_e	manb_e <=>	PRESENT	PRESENT	PRESENT
EX_mantr_e	mantr_e <=>	PRESENT	PRESENT	PRESENT
EX_manttr_e	manttr_e <=>	PRESENT	PRESENT	PRESENT
EX_metsox_S__L_e	metsox_S__L_e <=>	PRESENT	PRESENT	PRESENT
EX_metox__R_e	metox__R_e <=>	PRESENT	PRESENT	PRESENT
EX_mobd_e	mobd_e <=>	PRESENT	PRESENT	PRESENT
EX_uaagmda_e	uaagmda_e <=>	PRESENT	PRESENT	PRESENT
EX_mso3_e	mso3_e <=>	PRESENT	PRESENT	PRESENT
EX_n2o_e	n2o_e <=>	PRESENT	PRESENT	PRESENT
EX_no2_e	no2_e <=>	PRESENT	PRESENT	PRESENT
EX_no3_e	no3_e <=>	PRESENT	PRESENT	PRESENT
EX_no_e	no_e <=>	PRESENT	PRESENT	PRESENT
EX_uri_e	uri_e <=>	PRESENT	PRESENT	PRESENT
EX_octa_e	octa_e <=>	PRESENT	PRESENT	PRESENT
EX_pac_e	pac_e <=>	PRESENT	PRESENT	PRESENT
EX_pdima_e	pdima_e <=>	PRESENT	PRESENT	PRESENT
EX_progly_e	progly_e <=>	PRESENT	PRESENT	PRESENT
EX_ptrc_e	ptrc_e <=>	PRESENT	PRESENT	PRESENT
EX_udpg_e	udpg_e <=>	PRESENT	PRESENT	PRESENT
EX_spmd_e	spmd_e <=>	PRESENT	PRESENT	PRESENT
EX_urea_e	urea_e <=>	PRESENT	PRESENT	PRESENT
EX_s_e	s_e <=>	PRESENT	PRESENT	PRESENT
EX_tma_e	tma_e <=>	PRESENT	PRESENT	PRESENT
EX_tmao_e	tmao_e <=>	PRESENT	PRESENT	PRESENT
EX_tsul_e	tsul_e <=>	PRESENT	PRESENT	PRESENT
EX_xtsn_e	xtsn_e <=>	PRESENT	PRESENT	PRESENT
EX_glyc3p_e	glyc3p_e <=>	PRESENT	PRESENT	PRESENT
FE3abc	atp_c + h2o_c + fe3_e -> adp_c + pi_c + h_c + fe3_c	PRESENT	PRESENT	PRESENT
HSTPT	glu__L_c + imacp_c <=> akg_c + hisp_c	PRESENT	PRESENT	PRESENT
MANBabc	atp_c + h2o_c + manb_e -> adp_c + pi_c + h_c + manb_c	PRESENT	PRESENT	ABSENT
MANTRabc	atp_c + h2o_c + mantr_e -> adp_c + pi_c + h_c + mantr_c	PRESENT	PRESENT	ABSENT
MANTTRabc	atp_c + h2o_c + manttr_e -> adp_c + pi_c + h_c + manttr_c	PRESENT	PRESENT	ABSENT
EAR160y	h_c + nadph_c + tpalm2eACP_c -> nadp_c + palmACP_c	PRESENT	PRESENT	PRESENT
BTS5	2fe2s_c + amet_c + dtbt_c -> 2fe1s_c + btn_c + dad_5_c + h_c + met__L_c	PRESENT	PRESENT	PRESENT
DM_bmoco_c	bmoco_c <=>	PRESENT	PRESENT	PRESENT
EX_pnto__R_e	pnto__R_e <=>	PRESENT	PRESENT	PRESENT
PNTOte	pnto__R_e <=> pnto__R_c	PRESENT	PRESENT	PRESENT
TYRTA	akg_c + tyr__L_c <=> glu__L_c + 34hpp_c	PRESENT	PRESENT	ABSENT
ICITRED	icit_c + nadp_c <=> h_c + nadph_c + osuc_c	PRESENT	PRESENT	PRESENT
PSD_CA	0.01 ps_CA_c -> co2_c + 0.01 pe_CA_c + h_c	PRESENT	PRESENT	PRESENT
GLYCLTDy	h_c + nadph_c + glx_c -> nadp_c + glyclt_c	PRESENT	PRESENT	PRESENT
HPYRRy	h_c + nadph_c + hpyr_c -> nadp_c + glyc__R_c	PRESENT	PRESENT	PRESENT
PPNDH	h_c + pphn_c -> co2_c + h2o_c + phpyr_c	PRESENT	PRESENT	ABSENT
ADCOBDAM_CA	2 atp_c + 2 co2dam_c + fadh2_c -> 2 adcobdam_c + fad_c + 2 pppi_c	PRESENT	PRESENT	PRESENT
APH120	h2o_c + ddcap_c -> pi_c + 2 h_c + ddca_c	PRESENT	PRESENT	PRESENT
APH140	h2o_c + ttdcap_c -> pi_c + 2 h_c + ttdca_c	PRESENT	PRESENT	PRESENT
APH141	h2o_c + ttdceap_c -> pi_c + 2 h_c + ttdcea_c	PRESENT	PRESENT	PRESENT
APH161	h2o_c + hdceap_c -> pi_c + 2 h_c + hdcea_c	PRESENT	PRESENT	PRESENT
APH181	h2o_c + ocdceap_c -> pi_c + 2 h_c + ocdcea_c	PRESENT	PRESENT	PRESENT
ECOAH5	3hddcoa_c <=> h2o_c + dd2coa_c	PRESENT	PRESENT	PRESENT
MMSAD2	ppal_c + nad_c + coa_c -> h_c + nadh_c + ppcoa_c	PRESENT	PRESENT	PRESENT
DOP1	h2o_c + nadp_c + dap24_c -> nadph_c + nh4_c + a24op_c	PRESENT	PRESENT	PRESENT
ACACT5r	3oddcoa_c + coa_c <=> accoa_c + dcacoa_c	PRESENT	PRESENT	PRESENT
DOP2	h2o_c + nad_c + dap24_c -> nadh_c + nh4_c + a24op_c	PRESENT	PRESENT	PRESENT
ACACT1r	2.0 accoa_c <=> aacoa_c + coa_c	PRESENT	PRESENT	PRESENT
FAO10	atp_c + 8 h2o_c + 8 nad_c + 9 coa_c + ocdcea_c + 7 fad_c -> 8 h_c + 8 nadh_c + amp_c + ppi_c + 9 accoa_c + 7 fadh2_c	PRESENT	PRESENT	PRESENT
FA50ACPHi	h2o_c + ptACP_c -> ACP_c + h_c + pta_c	PRESENT	PRESENT	PRESENT
AACPS50	ACP_c + atp_c + pta_c -> amp_c + ptACP_c + ppi_c	PRESENT	PRESENT	PRESENT
FACOAE50	h2o_c + ptcoa_c -> coa_c + h_c + pta_c	PRESENT	PRESENT	PRESENT
FACOAL50	atp_c + coa_c + pta_c -> amp_c + ppi_c + ptcoa_c	PRESENT	PRESENT	PRESENT
FAO11	atp_c + 7 h2o_c + 7 nad_c + 8 coa_c + hdcea_c + 6 fad_c -> 7 h_c + 7 nadh_c + amp_c + ppi_c + 8 accoa_c + 6 fadh2_c	PRESENT	PRESENT	PRESENT
FA70ACPHi	h2o_c + htACP_c -> ACP_c + h_c + hpta_c	PRESENT	PRESENT	PRESENT
AACPS70	ACP_c + atp_c + hpta_c -> amp_c + htACP_c + ppi_c	PRESENT	PRESENT	PRESENT
FACOAE70	h2o_c + hptcoa_c -> coa_c + h_c + hpta_c	PRESENT	PRESENT	PRESENT
FACOAL70	atp_c + coa_c + hpta_c -> amp_c + ppi_c + hptcoa_c	PRESENT	PRESENT	PRESENT
HACD5	h_c + nadh_c + 3oddcoa_c <=> nad_c + 3hddcoa_c	PRESENT	PRESENT	PRESENT
FA90ACPHi	h2o_c + nnACP_c -> ACP_c + h_c + nona_c	PRESENT	PRESENT	PRESENT
AACPS90	ACP_c + atp_c + nona_c -> amp_c + nnACP_c + ppi_c	PRESENT	PRESENT	PRESENT
FACOAE90	h2o_c + nonacoa_c -> coa_c + h_c + nona_c	PRESENT	PRESENT	PRESENT
FACOAL90	atp_c + coa_c + nona_c -> amp_c + ppi_c + nonacoa_c	PRESENT	PRESENT	PRESENT
MMSAD3	nad_c + coa_c + msa_c -> nadh_c + co2_c + accoa_c	PRESENT	ABSENT	PRESENT
PTAex	pta_c <=> pta_e	PRESENT	PRESENT	PRESENT
rxnnew76	2 h2o_c + 2 atp_c + asp__L_c + gln__L_c -> adp_c + pi_c + ppi_c + amp_c + glu__L_c + 2 h_c + asn__L_c	PRESENT	PRESENT	PRESENT
Kt3r	k_c + h_e <=> h_c + k_e	PRESENT	PRESENT	PRESENT
IG3PS	gln__L_c + prlp_c -> glu__L_c + h_c + aicar_c + eig3p_c	PRESENT	PRESENT	PRESENT
rxn40381	h2o_c + nad_c + Acetylhistone_c -> ncam_c + Histone-L-lysine_c + O-Acetyl-ADP-ribose_c	PRESENT	PRESENT	PRESENT
MALt2_3pp	3 h_e + mal__L_e -> 3 h_c + mal__L_c	PRESENT	PRESENT	PRESENT
PPCSCT	succ_c + ppcoa_c -> succoa_c + ppa_c	PRESENT	PRESENT	PRESENT
SUCOAACTr	succoa_c + ac_c <=> succ_c + accoa_c	PRESENT	PRESENT	PRESENT
DHORDfum	dhor__S_c + fum_c -> orot_c + succ_c	PRESENT	PRESENT	PRESENT
CYTBD2pp	0.5 o2_c + 2 h_c + mql8_c -> h2o_c + 2 h_e + mqn8_c	PRESENT	PRESENT	PRESENT
NAt3_2	2 h_e + na1_c <=> 2 h_c + na1_e	PRESENT	PRESENT	PRESENT
SUCOAS	atp_c + coa_c + succ_c <=> adp_c + pi_c + succoa_c	PRESENT	PRESENT	PRESENT
COBALTt5	cobalt2_c <=> cobalt2_e	PRESENT	PRESENT	PRESENT
MGt5	mg2_e <=> mg2_c	PRESENT	PRESENT	PRESENT
CRNex	h_e + crn_e <=> h_c + crn_c	PRESENT	PRESENT	PRESENT
3HOXPACex	h_e + 3hoxpac_e -> h_c + 3hoxpac_c	PRESENT	PRESENT	ABSENT
rxn45772	h2o_c + O-Acetyl-ADP-ribose_c -> ac_c + h_c + adprib_c	PRESENT	PRESENT	PRESENT
rxn00298	h2o_c + 2 nad_c + uacgam_c <=> 2 nadh_c + 3 h_c + cpd02782_c	PRESENT	PRESENT	PRESENT
3NUCLE1	h2o_c + 3amp_c -> pi_c + adn_c	PRESENT	ABSENT	PRESENT
3NUCLE2	h2o_c + 3ump_c -> pi_c + uri_c	PRESENT	ABSENT	PRESENT
3NUCLE3	h2o_c + 3cmp_c -> pi_c + cytd_c	PRESENT	ABSENT	PRESENT
3NUCLE4	h2o_c + 3gmp_c -> pi_c + gsn_c	PRESENT	ABSENT	PRESENT
MLTG3	h2o_c + maltpt_c -> glc__D_c + maltttr_c	PRESENT	ABSENT	PRESENT
MLTG4	h2o_c + malthx_c -> glc__D_c + maltpt_c	PRESENT	ABSENT	PRESENT
MLTG5	h2o_c + malthp_c -> glc__D_c + malthx_c	PRESENT	ABSENT	PRESENT
NTD1	h2o_c + dump_c -> pi_c + duri_c	PRESENT	ABSENT	PRESENT
NTD3	h2o_c + dcmp_c -> pi_c + dcyt_c	PRESENT	ABSENT	PRESENT
NTD5	h2o_c + dtmp_c -> pi_c + thymd_c	PRESENT	ABSENT	PRESENT
NTD6	h2o_c + damp_c -> pi_c + dad_2_c	PRESENT	ABSENT	PRESENT
NTD8	h2o_c + dgmp_c -> pi_c + dgsn_c	PRESENT	ABSENT	PRESENT
AMAA	acmama_c + h2o_c -> acmam_c + ala__L_c	PRESENT	PRESENT	PRESENT
FCI	fuc__L_c <=> fcl__L_c	PRESENT	PRESENT	PRESENT
UREAabcex	atp_c + h2o_c + urea_e -> adp_c + pi_c + h_c + urea_c	PRESENT	PRESENT	PRESENT
MALTHXabc	atp_c + h2o_c + malthx_e -> adp_c + pi_c + h_c + malthx_c	PRESENT	PRESENT	PRESENT
MALTPTabc	atp_c + h2o_c + maltpt_e -> adp_c + pi_c + h_c + maltpt_c	PRESENT	PRESENT	PRESENT
CMPN	cmp_c + h2o_c -> csn_c + r5p_c	PRESENT	ABSENT	PRESENT
UMPN	ump_c + h2o_c -> ura_c + r5p_c	PRESENT	ABSENT	PRESENT
DTMPN	dtmp_c + h2o_c -> thym_c + 2dr1p_c	PRESENT	ABSENT	PRESENT
SER_AL	ser__L_c -> h_c + pyr_c + nh3_c	PRESENT	ABSENT	PRESENT
CLPNS2_CA	0.01 pg_CA_c <=> glyc_c + 0.01 cdlp_CA_c	PRESENT	PRESENT	PRESENT
NORy	no_c + h2o_c + ficytc_c <=> no2_c + focytc_c + h_c	PRESENT	ABSENT	PRESENT
XYLTD_D	nad_c + xylt_c <=> nadh_c + h_c + rbl__L_c	PRESENT	PRESENT	PRESENT
rxn11984	accoa_c + Histone-L-lysine_c -> coa_c + h_c + Acetylhistone_c	PRESENT	PRESENT	PRESENT
TMAOR1	h_c + tmao_c + mql8_c -> h2o_c + tma_c + mqn8_c	PRESENT	PRESENT	PRESENT
ASCBPL	h2o_c + ascb6p_c -> h_c + 3dhgulnp_c	PRESENT	PRESENT	PRESENT
ATPS4r	adp_c + pi_c + 4.0 h_e <=> atp_c + 3.0 h_c + h2o_c	PRESENT	PRESENT	PRESENT
rxn02196	h2o_c + CephalosporinC_c -> ac_c + h_c + Deacetylcephalosporin_C_c	PRESENT	PRESENT	ABSENT
apg_CA	0.01 pg_CA_c + h2o_c + atp_c -> 0.01 fa_CA_c + amp_c + ppi_c + g3pg_c + 0.01 apg_CA_c	PRESENT	PRESENT	PRESENT
DM_sink_FA	fa_CA_c <=>	PRESENT	PRESENT	PRESENT
DM_dialurate_c	dialurate_c <=>	PRESENT	PRESENT	PRESENT
EX_nac_e	nac_e <=>	PRESENT	PRESENT	PRESENT
NACt	nac_e <=> nac_c	PRESENT	PRESENT	PRESENT
OOR2r	co2_c + succoa_c + fdxrd_c <=> coa_c + akg_c + fdxox_c + h_c	PRESENT	PRESENT	PRESENT
GRDPTT7	grdp_c + 7 ipdp_c -> npdp_c + 7 ppi_c	PRESENT	PRESENT	PRESENT
rxn01383	nad_c + rbt_c <=> nadh_c + h_c + rbl__D_c	PRESENT	PRESENT	PRESENT
rxn05039	h2o_c + 5aprbu_c -> pi_c + 4r5au_c	PRESENT	PRESENT	PRESENT
rxn12644	h2o_c + cpd11582_c <=> ala__L_c + thr__L_c	PRESENT	PRESENT	PRESENT
TRPTA	akg_c + trp__L_c -> glu__L_c + indpyr_c	PRESENT	PRESENT	PRESENT
rxn12844	h2o_c + cpd15603_c <=> gly_c + cys__L_c	PRESENT	PRESENT	PRESENT
rxn12645	h2o_c + cpd11581_c <=> gly_c + asn__L_c	PRESENT	PRESENT	PRESENT
rxn12845	h2o_c + cpd15604_c <=> gly_c + leu__L_c	PRESENT	PRESENT	PRESENT
rxn12641	h2o_c + L_alagly_c <=> gly_c + ala__L_c	PRESENT	PRESENT	PRESENT
ASPt2r	asp__L_e + h_e <=> asp__L_c + h_c	PRESENT	PRESENT	PRESENT
rxn12646	h2o_c + cpd11580_c <=> gly_c + gln__L_c	PRESENT	PRESENT	PRESENT
rxn12846	h2o_c + cpd15605_c <=> gly_c + phe__L_c	PRESENT	PRESENT	PRESENT
rxn12642	h2o_c + cpd11584_c <=> ala__L_c + his__L_c	PRESENT	PRESENT	PRESENT
CBPS	2 atp_c + h2o_c + hco3_c + gln__L_c -> 2 adp_c + glu__L_c + pi_c + 2 h_c + cbp_c	PRESENT	PRESENT	PRESENT
rxn12639	h2o_c + cpd11587_c <=> ala__L_c + gln__L_c	PRESENT	PRESENT	PRESENT
rxn12847	h2o_c + cpd15606_c <=> gly_c + tyr__L_c	PRESENT	PRESENT	PRESENT
rxn12638	h2o_c + cpd11588_c -> gly_c + pro__L_c	PRESENT	PRESENT	PRESENT
rxn12643	h2o_c + cpd11583_c -> ala__L_c + leu__L_c	PRESENT	PRESENT	PRESENT
rxn12635	h2o_c + cpd11591_c <=> gly_c + met__L_c	PRESENT	PRESENT	PRESENT
NFORGLUAH2	h2o_c + Nforglu_c -> for_c + glu__L_c	PRESENT	PRESENT	PRESENT
rxn11342	pep_c + gal_e -> pyr_c + dgal6p_c	PRESENT	PRESENT	PRESENT
DHNAOT	dhna_c + octdp_c -> co2_c + ppi_c + h_c + 2dmmq8_c	PRESENT	PRESENT	PRESENT
OPP	ipdp_c + hepdp_c -> ppi_c + octdp_c	PRESENT	PRESENT	PRESENT
PPTT	ipdp_c + pendp_c -> ppi_c + hexdp_c	PRESENT	PRESENT	PRESENT
HEXTT	ipdp_c + hexdp_c -> ppi_c + hepdp_c	PRESENT	PRESENT	PRESENT
DHORD2	dhor__S_c + q8_c -> orot_c + q8h2_c	PRESENT	PRESENT	PRESENT
DMSOR1	dmso_e + mql8_c -> h2o_c + dms_e + mqn8_c	PRESENT	PRESENT	PRESENT
EX_glu__L_e	glu__L_e <=>	PRESENT	PRESENT	PRESENT
rxn05085	nadp_c + sbt__D_c <=> nadph_c + h_c + srb__L_c	PRESENT	PRESENT	PRESENT
ALLPI	all6p_c <=> allul6p_c	PRESENT	PRESENT	PRESENT
NDP1	h2o_c + adp_c -> pi_c + amp_c + h_c	PRESENT	PRESENT	PRESENT
rxn00439	h2o_c + thmtp_c -> pi_c + thmpp_c + h_c	PRESENT	PRESENT	PRESENT
rxn06120	cpd00190_c + cpdnew01_c <=> pppi_c + g6p_B_c + h_c	PRESENT	PRESENT	PRESENT
rxn06118	glc__D_c + cpdnew01_c <=> g6p_c + pppi_c + h_c	PRESENT	PRESENT	PRESENT
rxnnew69	h2o_c + atp_c + 2 cys__L_c + fadh2_c + 2 fe2_c -> adp_c + pi_c + fad_c + 2 ala__L_c + 3 h_c + 2fe2s_c	PRESENT	PRESENT	PRESENT
rxnnew70	2 h2o_c + 2 atp_c + 4 cys__L_c + 3 fadh2_c + 4 fe2_c -> 2 adp_c + 2 pi_c + 3 fad_c + 4 ala__L_c + 8 h_c + 4fe4s_c	PRESENT	PRESENT	PRESENT
rxn05358	2mbcoa_c + ACP_c <=> coa_c + cpd11495_c	PRESENT	PRESENT	PRESENT
PSSA_CA	0.01 cdpdag_CA_c + ser__L_c -> cmp_c + h_c + 0.01 ps_CA_c	PRESENT	PRESENT	PRESENT
rxn12636	h2o_c + h_c + cpd11590_c <=> ala__L_c + met__L_c	PRESENT	PRESENT	PRESENT
rxn03504	h2o_c + acgal6p_c <=> ac_c + galam6p_c	PRESENT	PRESENT	PRESENT
rxn06303	h2o_c + cpdnew01_c -> pi_c + h_c + pppi_c	PRESENT	PRESENT	PRESENT
RBFK	atp_c + ribflv_c -> adp_c + h_c + fmn_c	PRESENT	PRESENT	PRESENT
rxn04942	nadp_c + abt__D_c <=> nadph_c + h_c + rbl__D_c	PRESENT	PRESENT	PRESENT
rxn10308	24 uacgam_c + cpd15747_c <=> 24 udp_c + cpd15765_c	PRESENT	PRESENT	PRESENT
rxn10311	24 uacgam_c + cpd15750_c <=> 24 udp_c + cpd15768_c	PRESENT	PRESENT	PRESENT
rxn10315	24 uacgam_c + cpd15754_c <=> 24 udp_c + cpd15772_c	PRESENT	PRESENT	PRESENT
rxn10309	24 uacgam_c + cpd15748_c <=> 24 udp_c + cpd15766_c	PRESENT	PRESENT	PRESENT
rxn10307	24 uacgam_c + cpd15746_c <=> 24 udp_c + cpd15764_c	PRESENT	PRESENT	PRESENT
rxn10312	24 uacgam_c + cpd15751_c <=> 24 udp_c + cpd15769_c	PRESENT	PRESENT	PRESENT
rxn10310	24 uacgam_c + cpd15749_c <=> 24 udp_c + cpd15767_c	PRESENT	PRESENT	PRESENT
rxn10314	24 uacgam_c + cpd15753_c <=> 24 udp_c + cpd15771_c	PRESENT	PRESENT	PRESENT
rxn08040	uacgam_c + udcpp_c <=> ump_c + unaga_c	PRESENT	PRESENT	PRESENT
rxn10313	24 uacgam_c + cpd15752_c <=> 24 udp_c + cpd15770_c	PRESENT	PRESENT	PRESENT
rxn09272	succ_c + q8_c -> fum_c + q8h2_c	PRESENT	PRESENT	PRESENT
rxn10126	fadh2_c + q8_c -> fad_c + q8h2_c	PRESENT	PRESENT	PRESENT
MALT	h2o_c + malt_c -> 2 glc__D_c	PRESENT	ABSENT	PRESENT
rxn01392	nadp_c + xylt_c <=> nadph_c + h_c + xylu__L_c	PRESENT	PRESENT	PRESENT
rxnnew04	atp_c + pppi_c <=> adp_c + cpdnew01_c	PRESENT	PRESENT	PRESENT
rxn00735	nadh_c + co2_c + 2obut_c <=> nad_c + r3mmal_c	PRESENT	PRESENT	PRESENT
rxnnew06	gtp_c + pppi_c <=> gdp_c + cpdnew01_c	PRESENT	PRESENT	PRESENT
rxn03068	nadp_c + 23dhmb_c <=> nadph_c + h_c + 3hmoa_c	PRESENT	PRESENT	PRESENT
rxnnew103	ctp_c + pppi_c <=> cdp_c + cpdnew01_c	PRESENT	PRESENT	PRESENT
rxnnew104	utp_c + pppi_c <=> udp_c + cpdnew01_c	PRESENT	PRESENT	PRESENT
rxn02359	fad_c + 4hpro_LT_c <=> fadh2_c + 1p3h5c_c	PRESENT	PRESENT	PRESENT
rxn03641	accoa_c + ghb_c <=> ac_c + 4hbutcoa_c	PRESENT	PRESENT	PRESENT
rxn03435	nadp_c + 23dhmp_c <=> nadph_c + h_c + cpd10162_c	PRESENT	PRESENT	PRESENT
GLNSP3	atp_c + nh3_c + uaagmda_c -> adp_c + pi_c + h_c + uaagtmda_c	PRESENT	PRESENT	PRESENT
GLNSP1	atp_c + nh3_c + uaaAgla_c -> adp_c + pi_c + h_c + uaaAgtla_c	PRESENT	PRESENT	PRESENT
PYRDC2	pyr_c + h_c + acald_c <=> co2_c + cpd00361_c	PRESENT	PRESENT	PRESENT
rxn10199	uaagmda_c + cpd15666_c <=> udcpdp_c + cpd15665_c	PRESENT	PRESENT	PRESENT
MAL6PG	h2o_c + malt6p_c -> glc__D_c + g6p_c	PRESENT	PRESENT	PRESENT
fol_CA	fol_e -> 4abz_e + fpt_e + glu__L_e	PRESENT	PRESENT	PRESENT
TMDPK	atp_c + thm_c -> amp_c + thmpp_c + h_c	PRESENT	PRESENT	PRESENT
AKP1	3 h2o_c + ahdt_c -> 3 pi_c + 2 h_c + dhnpt_c	PRESENT	PRESENT	PRESENT
rxn11703	2sephchc_c -> pyr_c + 2shchc_c	PRESENT	PRESENT	PRESENT
rxn10060	nad_c + dttp_c <=> nadp_c + h_c + dtdp_c	PRESENT	PRESENT	PRESENT
6PGALSZ	h2o_c + lac6p_c -> glc__D_c + dgal6p_c	PRESENT	PRESENT	PRESENT
AMANK	atp_c + acmana_c -> adp_c + h_c + acmanap_c	PRESENT	PRESENT	PRESENT
rxn05890	h2o_c + no_c + cpd12711_c <=> 2 h_c + no2_c + cpd12712_c	PRESENT	PRESENT	PRESENT
rxn01975	nadp_c + g6p_B_c <=> nadph_c + h_c + 6pgl_c	PRESENT	PRESENT	PRESENT
LTHRK	atp_c + thr__L_c -> adp_c + h_c + thrp_c	PRESENT	PRESENT	PRESENT
rxnnew84	nad_c + coa_c + 3hppnl_c -> nadh_c + h_c + 3hpcoa_c	PRESENT	PRESENT	PRESENT
rxnnew99	g6p_c + adpglc_c <=> adp_c + h_c + tre6p_c	PRESENT	PRESENT	PRESENT
rxn02023	cpd02040_c <=> h2o_c + ocdcea_c	PRESENT	PRESENT	PRESENT
rxn00551	pi_c + h_c + fdp_c <=> ppi_c + f6p_c	PRESENT	PRESENT	PRESENT
rxn01966	pi_c + tre_c <=> glc__D_c + g1p_B_c	PRESENT	PRESENT	PRESENT
GBEZ	14glucan_c <=> glycogen_c	PRESENT	PRESENT	PRESENT
rxnnew05	gdp_c + pppi_c -> ppi_c + gtp_c	PRESENT	PRESENT	PRESENT
GK2	datp_c + gmp_c <=> gdp_c + dadp_c	PRESENT	PRESENT	PRESENT
ITCY	itp_c + cytd_c <=> cmp_c + idp_c + h_c	PRESENT	PRESENT	PRESENT
rxn02187	alac__S_c <=> 3hmoa_c	PRESENT	PRESENT	PRESENT
rxn04996	nadph_c + h_c + h2mb4p_c -> h2o_c + nadp_c + dmpp_c	PRESENT	PRESENT	PRESENT
rxn03436	2ahbut_c <=> cpd10162_c	PRESENT	PRESENT	PRESENT
rxn01459	nadph_c + 2 h_c + 4abut_c -> h2o_c + nadp_c + 4abutn_c	PRESENT	PRESENT	ABSENT
NADH10	h_c + nadh_c + mqn8_c -> nad_c + mql8_c	PRESENT	PRESENT	PRESENT
rxnnew02	fad_c + lac__L_c -> pyr_c + fadh2_c	PRESENT	PRESENT	PRESENT
rxnnew40	ctbtcoa_c + mql8_c -> bbtcoa_c + mqn8_c	PRESENT	PRESENT	PRESENT
DHORD5	dhor__S_c + mqn8_c -> orot_c + mql8_c	PRESENT	PRESENT	PRESENT
rxnnew41	ctbtcoa_c + q8h2_c -> bbtcoa_c + q8_c	PRESENT	PRESENT	PRESENT
rxn00366	h2o_c + cdp_c -> pi_c + cmp_c + h_c	PRESENT	PRESENT	PRESENT
NTP7	h2o_c + utp_c -> pi_c + udp_c + h_c	PRESENT	PRESENT	PRESENT
NDP3	h2o_c + gdp_c -> pi_c + h_c + gmp_c	PRESENT	PRESENT	PRESENT
rxn00302	h2o_c + gtp_c -> cpd03518_c	PRESENT	PRESENT	PRESENT
NDP7	h2o_c + udp_c -> pi_c + h_c + ump_c	PRESENT	PRESENT	PRESENT
rxn01647	pi_c + nicrns_c <=> nac_c + r1p_c + h_c	PRESENT	PRESENT	PRESENT
DCYTD	h2o_c + dcyt_c -> nh3_c + duri_c	PRESENT	PRESENT	PRESENT
ADK2	amp_c + pppi_c <=> adp_c + ppi_c	PRESENT	PRESENT	PRESENT
rxn00988	atp_c + coa_c + acac_c -> ppi_c + amp_c + aacoa_c + h_c	PRESENT	PRESENT	PRESENT
rxn05028	ipdp_c + octdp_c -> ppi_c + cpd02172_c	PRESENT	PRESENT	PRESENT
rxn10945	pro__L_c -> pro__L_e	PRESENT	PRESENT	PRESENT
UAGDP	h_c + acgam1p_c + utp_c -> ppi_c + uacgam_c	PRESENT	PRESENT	PRESENT
CPPPGO2	2 amet_c + cpppg3_c -> 2 co2_c + 2 met__L_c + pppg9_c + 2 dad_5_c	PRESENT	PRESENT	PRESENT
G6PI2	g6p_B_c <=> f6p_c	PRESENT	PRESENT	PRESENT
rxn02268	o2_c + 2 2mbcoa_c -> 2 h2o_c + 2 2mb2coa_c	PRESENT	PRESENT	PRESENT
rxn00472	orn_c <=> orn__D_c	PRESENT	PRESENT	PRESENT
rxn03419	h2o_c + cpd03518_c <=> for_c + h_c + cpd03519_c	PRESENT	PRESENT	PRESENT
rxn03174	cpd03666_c -> h2o_c + ahdt_c	PRESENT	PRESENT	PRESENT
rxn03421	cpd03519_c <=> cpd03666_c	PRESENT	PRESENT	PRESENT
DHPS	4abz_c + 2ahhmp_c <=> h2o_c + dhpt_c	PRESENT	PRESENT	PRESENT
23CN2P1	h2o_c + 23camp_c -> 3amp_c + h_c	PRESENT	ABSENT	PRESENT
23CN2P2	h2o_c + 23cump_c -> 3ump_c + h_c	PRESENT	ABSENT	PRESENT
rxn12146	cpd16540_c <=> cpd04242_c	PRESENT	PRESENT	PRESENT
23CN2P4	h2o_c + 23cgmp_c -> 3gmp_c + h_c	PRESENT	ABSENT	PRESENT
23CN2P3	h2o_c + 23ccmp_c -> 3cmp_c + h_c	PRESENT	ABSENT	PRESENT
rxn07295	gly_c -> 2 h_c + dhgly_c	PRESENT	PRESENT	PRESENT
GLYO1	h2o_c + o2_c + gly_c -> nh3_c + h2o2_c + glx_c + h_c	PRESENT	PRESENT	PRESENT
ALAD_L	h2o_c + nad_c + ala__L_c -> nh4_c + h_c + nadh_c + pyr_c	PRESENT	PRESENT	ABSENT
rxnnew95	h2mb4p_c + fdxrd_c -> h2o_c + dmpp_c + fdxox_c	PRESENT	PRESENT	PRESENT
rxnnew96	h2mb4p_c + fdxrd_c -> h2o_c + ipdp_c + fdxox_c	PRESENT	PRESENT	PRESENT
CRNCDH	crncoa_c <=> h2o_c + ctbtcoa_c	PRESENT	PRESENT	PRESENT
UAG4E	uacgam_c <=> udpacgal_c	PRESENT	PRESENT	PRESENT
rxn02342	lpam_c + 2ahethmpp_c <=> thmpp_c + adhlam_c	PRESENT	PRESENT	PRESENT
PAPPT2	udcpp_c + uAgla_c -> ump_c + uaGgla_c	PRESENT	PRESENT	PRESENT
ASAD	pi_c + nadp_c + aspsa_c <=> h_c + nadph_c + 4pasp_c	PRESENT	PRESENT	PRESENT
rxn03634	pi_c + h_c + cpd03808_c <=> acgam_c + gal1p_c	PRESENT	PRESENT	PRESENT
PROTEIN	1.026 ala__L_c + 0.628 arg__L_c + 0.231 asn__L_c + 0.582 asp__L_c + 0.102 cys__L_c + 0.286 gln__L_c + 0.49 glu__L_c + 0.785 gly_c + 0.231 his__L_c + 0.462 ile__L_c + 0.868 leu__L_c + 0.268 lys__L_c + 0.231 met__L_c + 0.268 phe__L_c + 0.48 pro__L_c + 0.564 ser__L_c + 0.582 thr__L_c + 0.148 trp__L_c + 0.185 tyr__L_c + 0.822 val__L_c + 39.78 atp_c -> 39.78 adp_c + 39.78 pi_c + PROTEIN_c	PRESENT	PRESENT	PRESENT
rxn11702	akg_c + h_c + ichor_c -> co2_c + 2sephchc_c	PRESENT	PRESENT	PRESENT
rxn05024	h_c + sbzcoa_c -> h2o_c + cpd11217_c	PRESENT	PRESENT	PRESENT
LAAF	3 h2o_c + Larab_c -> 3 arab__L_c	PRESENT	PRESENT	ABSENT
CRNBTCT	crn_c + bbtcoa_c <=> 4tmeabutn_c + crncoa_c	PRESENT	PRESENT	PRESENT
EX_asp__L_e	asp__L_e <=>	PRESENT	PRESENT	PRESENT
G3PD2	nadp_c + glyc3p_c <=> h_c + nadph_c + dhap_c	PRESENT	PRESENT	PRESENT
G3PD1	h_c + nadh_c + dhap_c <=> nad_c + glyc3p_c	PRESENT	PRESENT	PRESENT
MDH	nad_c + mal__L_c <=> h_c + nadh_c + oaa_c	PRESENT	PRESENT	PRESENT
UGLT	udpg_c + gal1p_c <=> udpgal_c + g1p_c	PRESENT	PRESENT	PRESENT
UPPDC2	4 h_c + uppg1_c -> 4 co2_c + cpppg1_c	PRESENT	PRESENT	PRESENT
rxn00258	pyr_c + malcoa_c <=> accoa_c + oaa_c	PRESENT	PRESENT	PRESENT
rxnnew09	oaa_c + btcoa_c <=> pyr_c + ethmalcoa_c	PRESENT	PRESENT	PRESENT
rxn00526_c0	nadp_c + Largn_c -> nadph_c + co2_c + tyr__L_c	ABSENT	PRESENT	PRESENT
BG_CELLB	h2o_e + cellb_e <=> 2.0 glc__D_e	ABSENT	PRESENT	PRESENT
rxn00525_c0	nad_c + Largn_c -> nadp_c + co2_c + tyr__L_c	ABSENT	PRESENT	PRESENT
XYLK	atp_c + xylu__D_c <=> adp_c + h_c + xu5p__D_c	ABSENT	ABSENT	PRESENT
rxn03951_c0	nad_c + phthr_c <=> nadh_c + h_c + cpd04539_c	ABSENT	ABSENT	PRESENT
rxn00999_c0	o2_c + phpyr_c -> co2_c + 2hyoxplac_c	ABSENT	ABSENT	PRESENT
DXYLK	atp_c + dxyl_c <=> adp_c + dxyl5p_c + h_c	ABSENT	ABSENT	PRESENT
34HPPOR	34hpp_c + o2_c <=> co2_c + hgentis_c	ABSENT	ABSENT	PRESENT
ALAt4	ala__L_e + na1_e <=> ala__L_c + na1_c	ABSENT	ABSENT	PRESENT
GNK	atp_c + glcn_c <=> 6pgc_c + adp_c + h_c	ABSENT	ABSENT	PRESENT
ACHBS	2obut_c + h_c + pyr_c <=> 2ahbut_c + co2_c	ABSENT	ABSENT	PRESENT
rxn03194_c0	2obut_c + 2ahethmpp_c <=> thmpp_c + 2ahbut_c	ABSENT	ABSENT	PRESENT
rxn11663_c0	nad_c + phthr_c => nadh_c + co2_c + cpd08449_c	ABSENT	ABSENT	PRESENT
2DHGLCNkt_tpp	h_p + 2dhglcn_p <=> h_c + 2dhglcn_c	ABSENT	ABSENT	PRESENT
3PEPTabcpp	atp_c + h2o_c + LalaDgluMdap_p <=> LalaDgluMdap_c + adp_c + h_c + pi_c	ABSENT	ABSENT	PRESENT
4PEPTabcpp	atp_c + h2o_c + LalaDgluMdapDala_p <=> LalaDgluMdapDala_c + adp_c + h_c + pi_c	ABSENT	ABSENT	PRESENT
ACLS	h_c + 2.0 pyr_c <=> alac__S_c + co2_c	ABSENT	ABSENT	PRESENT
BGLA	cellb_c + h2o_c <=> 2.0 glc__D_c	ABSENT	ABSENT	PRESENT
CYS	h2s_c + ser__L_c <=> cys__L_c + h2o_c	ABSENT	ABSENT	PRESENT
CYSTS	hcys__L_c + ser__L_c <=> cyst__L_c + h2o_c	ABSENT	ABSENT	PRESENT
ENTERES	enter_c + 3.0 h2o_c <=> 3.0 23dhbzs_c + 3.0 h_c	ABSENT	ABSENT	PRESENT
ENTERES2	feenter_c + 3.0 h2o_c <=> 3.0 23dhbzs_c + fe3_c + 3.0 h_c	ABSENT	ABSENT	PRESENT
GALT	gal1p_c + h_c + utp_c <=> ppi_c + udpgal_c	ABSENT	ABSENT	PRESENT
LMN2	h2o_c + lmn2_c <=> 2.0 glc__D_c	ABSENT	ABSENT	PRESENT
MALTHPabc	atp_c + h2o_c + malthp_e <=> adp_c + h_c + malthp_c + pi_c	ABSENT	ABSENT	PRESENT
MNLptspp	pep_c + mnl_p <=> mnl1p_c + pyr_c	ABSENT	ABSENT	PRESENT
ORNCD	orn_c <=> nh4_c + pro__L_c	ABSENT	ABSENT	PRESENT
PDX5PS	dxyl5p_c + nad_c + phthr_c <=> co2_c + h_c + 2.0 h2o_c + nadh_c + pdx5p_c + pi_c	ABSENT	ABSENT	PRESENT
SERASr	atp_c + h_c + ser__L_c <=> ppi_c + seramp_c	ABSENT	ABSENT	PRESENT
SUCD1	fad_c + succ_c <=> fadh2_c + fum_c	ABSENT	ABSENT	PRESENT
SUCD3	fadh2_c + q_c <=> fad_c + qh2_c	ABSENT	ABSENT	PRESENT
THMabc	atp_c + h2o_c + thm_e <=> adp_c + h_c + pi_c + thm_c	ABSENT	ABSENT	PRESENT
